# Supplementary material for: Ablation of DNA-methyltransferase 3A in skeletal muscle does not affect energy metabolism or exercise capacity
Source: PLoS Genet. 2021 Jan 29;17(1):e1009325. doi: 10.1371/journal.pgen.1009325 (PMC7875352; doi:10.1371/journal.pgen.1009325)
Supplement: S1 Spreadsheet — Displaying main effect of genotype, main effect of exercise and a genotype/exercise interaction. (XLSX) [file pgen.1009325.s005.xlsx]

## Sheet: GenotypeEffect
ENSEMBL	logFC	logCPM	F	PValue	FDR	ENTREZID	SYMBOL	GENENAME
ENSMUSG00000020661	-1.50808	6.26797	438.801	7.54682e-16	1.31232e-11	13435	Dnmt3a	DNA methyltransferase 3A
ENSMUSG00000055775	3.33754	5.71822	216.072	9.81214e-13	5.68744e-09	17885	Myh8	myosin, heavy polypeptide 8, skeletal muscle, perinatal
ENSMUSG00000107653	8.586	0.148362	388.463	1.85893e-12	8.08122e-09	102633773	Gm31520	sterol-C5-desaturase pseudogene
ENSMUSG00000028158	1.00535	3.21339	116.366	3.63214e-10	1.26319e-06	17777	Mttp	microsomal triglyceride transfer protein
ENSMUSG00000023169	1.19164	3.10737	85.9554	5.49217e-09	1.59172e-05	105727	Slc38a1	solute carrier family 38, member 1
ENSMUSG00000062713	0.648332	5.40941	82.0391	8.23642e-09	1.79029e-05	20465	Sim2	single-minded family bHLH transcription factor 2
ENSMUSG00000069372	1.16507	5.15875	82.7054	7.67941e-09	1.79029e-05	629147	Ctxn3	cortexin 3
ENSMUSG00000090122	2.00057	1.92896	80.8494	9.34413e-09	1.80539e-05	66240	Kcne1l	potassium voltage-gated channel, Isk-related family, member 1-like, pseudogene
ENSMUSG00000026304	1.94337	-1.25604	78.4752	1.20741e-08	2.09957e-05	19329	Rab17	RAB17, member RAS oncogene family
ENSMUSG00000010461	0.519923	3.75708	75.8067	1.62261e-08	2.56506e-05	14051	Eya4	EYA transcriptional coactivator and phosphatase 4
ENSMUSG00000030088	1.23218	4.19984	71.5033	2.66027e-08	3.85495e-05	107747	Aldh1l1	aldehyde dehydrogenase 1 family, member L1
ENSMUSG00000040562	-0.476327	4.31895	58.3629	1.40947e-07	0.000188533	14863	Gstm2	glutathione S-transferase, mu 2
ENSMUSG00000029007	0.436506	4.27346	57.2355	1.64719e-07	0.000204593	11610	Agtrap	angiotensin II, type I receptor-associated protein
ENSMUSG00000029204	1.27067	0.742817	55.9912	1.96155e-07	0.000227396	74734	Rhoh	ras homolog family member H
ENSMUSG00000024197	0.615737	6.59797	53.1209	2.9678e-07	0.000322545	66905	Plin3	perilipin 3
ENSMUSG00000068373	0.785054	2.97153	45.2588	1.00871e-06	0.00103179	241589	D430041D05Rik	RIKEN cDNA D430041D05 gene
ENSMUSG00000000031	0.749069	11.6111	43.123	1.44283e-06	0.00139385	14955	H19	H19, imprinted maternally expressed transcript
ENSMUSG00000063130	1.75782	-1.63136	37.3206	4.07181e-06	0.00372657	70405	Calml3	calmodulin-like 3
ENSMUSG00000035595	0.564317	0.944344	35.1413	6.17983e-06	0.00521572	69770	1600002K03Rik	RIKEN cDNA 1600002K03 gene
ENSMUSG00000040345	0.913195	0.91236	35.0437	6.29882e-06	0.00521572	216445	Arhgap9	Rho GTPase activating protein 9
ENSMUSG00000022441	-0.678615	4.12868	34.6342	6.82606e-06	0.00539538	77627	Efcab6	EF-hand calcium binding domain 6
ENSMUSG00000032436	0.527566	2.10369	34.0062	7.73089e-06	0.00569745	102545	Cmtm7	CKLF-like MARVEL transmembrane domain containing 7
ENSMUSG00000037742	0.375824	9.12352	33.921	7.86352e-06	0.00569745	13627	Eef1a1	eukaryotic translation elongation factor 1 alpha 1
ENSMUSG00000028736	0.468108	2.25274	32.4614	1.05671e-05	0.00735004	18509	Pax7	paired box 7
ENSMUSG00000000938	-0.295087	3.42235	30.7924	1.49696e-05	0.009641	15395	Hoxa10	homeobox A10
ENSMUSG00000003051	1.09722	-0.114539	30.3221	1.65475e-05	0.00992224	13710	Elf3	E74-like factor 3
ENSMUSG00000029843	0.81356	-0.290417	30.376	1.63579e-05	0.00992224	243755	Slc13a4	solute carrier family 13 (sodium/sulfate symporters), member 4
ENSMUSG00000061322	1.03096	-0.200368	28.964	2.22226e-05	0.012881	68922	Dnaic1	dynein, axonemal, intermediate chain 1
ENSMUSG00000026471	0.299136	4.90384	27.976	2.76843e-05	0.0150438	15064	Mr1	major histocompatibility complex, class I-related
ENSMUSG00000031239	0.456906	6.23306	28.096	2.6949e-05	0.0150438	16431	Itm2a	integral membrane protein 2A
ENSMUSG00000025533	-0.349369	2.63437	27.6364	2.98884e-05	0.0156813	109900	Asl	argininosuccinate lyase
ENSMUSG00000036006	0.370334	3.00592	27.5238	3.0661e-05	0.0156813	193385	Ripor2	RHO family interacting cell polarization regulator 2
ENSMUSG00000039851	1.18722	-1.51701	26.5302	3.85098e-05	0.0186013	74387	4932438H23Rik	RIKEN cDNA 4932438H23 gene
ENSMUSG00000042873	-0.650421	0.466911	26.2414	4.11858e-05	0.0193562	269788	Lhfpl4	lipoma HMGIC fusion partner-like protein 4
ENSMUSG00000026986	-0.400695	2.18025	25.9988	4.35906e-05	0.0199473	140483	Hnmt	histamine N-methyltransferase
ENSMUSG00000035849	-0.457879	3.09651	25.678	4.70102e-05	0.0209605	268481	Krt222	keratin 222
ENSMUSG00000001521	0.27445	3.18227	25.3539	5.07664e-05	0.0215312	22158	Tulp3	tubby-like protein 3
ENSMUSG00000064225	-0.327067	3.76712	25.3626	5.06617e-05	0.0215312	75552	Paqr9	progestin and adipoQ receptor family member IX
ENSMUSG00000042589	-0.539303	2.01117	25.1143	5.37543e-05	0.0222555	13048	Cux2	cut-like homeobox 2
ENSMUSG00000006611	-0.22453	4.6136	24.7462	5.87246e-05	0.0235076	15216	Hfe	homeostatic iron regulator
ENSMUSG00000026459	0.957725	3.57835	24.6931	5.94822e-05	0.0235076	17928	Myog	myogenin
ENSMUSG00000019945	-1.10417	-1.282	24.5651	6.13536e-05	0.0237084	73287	Cabcoco1	ciliary associated calcium binding coiled-coil 1
ENSMUSG00000029705	0.182183	6.53552	23.3014	8.37129e-05	0.0280262	13047	Cux1	cut-like homeobox 1
ENSMUSG00000038917	1.7521	-1.04729	23.3522	8.26583e-05	0.0280262	665306	3930402G23Rik	RIKEN cDNA 3930402G23 gene
ENSMUSG00000042045	0.723768	7.28023	23.2968	8.38094e-05	0.0280262	66402	Sln	sarcolipin
ENSMUSG00000046794	0.656298	1.06864	23.5619	7.84601e-05	0.0280262	244416	Ppp1r3b	protein phosphatase 1, regulatory subunit 3B
ENSMUSG00000050777	0.435251	3.48951	23.3349	8.30161e-05	0.0280262	170706	Tmem37	transmembrane protein 37
ENSMUSG00000067001	2.1523	-1.92623	23.7077	7.56787e-05	0.0280262	116872	Serpinb7	serine (or cysteine) peptidase inhibitor, clade B, member 7
ENSMUSG00000107283	0.216938	4.50468	23.412	8.1437e-05	0.0280262	17527	Mpv17	MpV17 mitochondrial inner membrane protein
ENSMUSG00000022964	0.208027	3.92875	22.3046	0.000107677	0.0353283	77975	Tmem50b	transmembrane protein 50B
ENSMUSG00000043760	1.52421	-1.05347	21.8559	0.000120839	0.0389125	241035	Pkhd1	polycystic kidney and hepatic disease 1
ENSMUSG00000114961	1.37332	-1.59449	21.7639	0.000123751	0.0391257	319467	A930002C04Rik	RIKEN cDNA A930002C04 gene
ENSMUSG00000023047	0.43718	3.79457	21.5357	0.000131306	0.0400577	110542	Amhr2	anti-Mullerian hormone type 2 receptor
ENSMUSG00000036139	0.382464	2.61685	21.1069	0.000146911	0.0440456	15427	Hoxc9	homeobox C9
ENSMUSG00000029671	-0.811994	0.49378	21.0015	0.000151051	0.044519	93735	Wnt16	wingless-type MMTV integration site family, member 16
ENSMUSG00000072653	0.519538	1.26072	20.5111	0.000172067	0.0498679	232785	Zfp783	zinc finger protein 783
ENSMUSG00000029723	-0.222982	5.56661	20.3635	0.000179006	0.0510285	78829	Tsc22d4	TSC22 domain family, member 4
ENSMUSG00000027107	0.430541	5.84337	20.1323	0.000190495	0.0534277	11435	Chrna1	cholinergic receptor, nicotinic, alpha polypeptide 1 (muscle)
ENSMUSG00000041143	0.397997	3.96203	19.8873	0.000203563	0.0561866	77056	Tmco4	transmembrane and coiled-coil domains 4
ENSMUSG00000030353	0.351689	3.77252	19.7644	0.000210485	0.0563097	21679	Tead4	TEA domain family member 4
ENSMUSG00000056124	0.485486	3.13032	19.7933	0.000208831	0.0563097	56386	B4galt6	UDP-Gal:betaGlcNAc beta 1,4-galactosyltransferase, polypeptide 6
ENSMUSG00000106140	-0.920587	-0.975652	19.5402	0.000223783	0.05896	105247026	Gm42208	predicted gene, 42208
ENSMUSG00000008090	0.18936	6.1566	19.0714	0.000254673	0.0660972	116701	Fgfrl1	fibroblast growth factor receptor-like 1
ENSMUSG00000020601	0.252317	4.56554	18.9278	0.000265045	0.0677775	217410	Trib2	tribbles pseudokinase 2
ENSMUSG00000020021	0.29594	2.56699	18.8342	0.000272061	0.0682947	13998	Fgd6	FYVE, RhoGEF and PH domain containing 6
ENSMUSG00000074221	0.297936	4.80215	18.7967	0.000274923	0.0682947	243905	Zfp568	zinc finger protein 568
ENSMUSG00000048647	-0.392124	0.528638	18.2397	0.000321627	0.0787713	241624	Exd1	exonuclease 3'-5' domain containing 1
ENSMUSG00000036855	1.5299	-1.92386	18.008	0.000343562	0.0829751	225152	Gjd4	gap junction protein, delta 4
ENSMUSG00000027692	0.199615	6.60733	17.6918	0.000376182	0.0853894	665113	Tnik	TRAF2 and NCK interacting kinase
ENSMUSG00000034206	-0.345042	2.75503	17.6663	0.000378964	0.0853894	77782	Polq	polymerase (DNA directed), theta
ENSMUSG00000044177	-0.302265	3.81911	17.8125	0.000363347	0.0853894	278507	Wfikkn2	WAP, follistatin/kazal, immunoglobulin, kunitz and netrin domain containing 2
ENSMUSG00000049690	-0.532476	2.50243	17.7759	0.000367194	0.0853894	210356	Nckap5	NCK-associated protein 5
ENSMUSG00000050556	-0.314587	4.63623	17.6294	0.000383022	0.0853894	16500	Kcnb1	potassium voltage gated channel, Shab-related subfamily, member 1
ENSMUSG00000034459	0.521796	1.64917	17.2294	0.000430181	0.0923508	15957	Ifit1	interferon-induced protein with tetratricopeptide repeats 1
ENSMUSG00000020098	0.816484	-0.495351	17.1839	0.000435925	0.0924426	13180	Pcbd1	pterin 4 alpha carbinolamine dehydratase/dimerization cofactor of hepatocyte nuclear factor 1 alpha (TCF1) 1
ENSMUSG00000021222	0.240626	5.17539	17.0312	0.000455871	0.0932605	73828	Dcaf4	DDB1 and CUL4 associated factor 4
ENSMUSG00000058756	-0.18307	5.75319	17.0663	0.000451208	0.0932605	21833	Thra	thyroid hormone receptor alpha
ENSMUSG00000062352	-0.151157	4.58089	17.0863	0.00044856	0.0932605	16413	Itgb1bp1	integrin beta 1 binding protein 1
ENSMUSG00000037242	0.28704	7.092	16.9691	0.000464267	0.0938738	29876	Clic4	chloride intracellular channel 4 (mitochondrial)
ENSMUSG00000042700	-0.247275	3.97714	16.8775	0.000476954	0.0953306	217692	Sipa1l1	signal-induced proliferation-associated 1 like 1
ENSMUSG00000037580	0.282389	2.44003	16.8054	0.000487216	0.0955558	14528	Gch1	GTP cyclohydrolase 1
ENSMUSG00000040113	0.494102	4.60301	16.7363	0.000497271	0.0960783	240879	Mettl11b	methyltransferase like 11B
ENSMUSG00000047342	-0.402568	0.78996	16.6266	0.000513717	0.0970981	192651	Zfp286	zinc finger protein 286
ENSMUSG00000055782	-0.402906	5.67397	16.3197	0.000562971	0.105263	26874	Abcd2	ATP-binding cassette, sub-family D (ALD), member 2
ENSMUSG00000032477	0.193878	2.52348	16.1291	0.000596145	0.110281	12530	Cdc25a	cell division cycle 25A
ENSMUSG00000078496	-0.453116	0.420245	16.0099	0.000617986	0.113118	195531	Zfp982	zinc finger protein 982
ENSMUSG00000022144	0.836729	0.848096	15.8681	0.000645129	0.116856	14573	Gdnf	glial cell line derived neurotrophic factor
ENSMUSG00000001260	-1.30191	-1.48009	15.7069	0.000677573	0.118607	14405	Gabrg1	gamma-aminobutyric acid (GABA) A receptor, subunit gamma 1
ENSMUSG00000011382	0.243072	4.24133	15.5885	0.000702542	0.118607	71755	Dhdh	dihydrodiol dehydrogenase (dimeric)
ENSMUSG00000021814	0.184172	6.33041	15.6707	0.000685101	0.118607	11750	Anxa7	annexin A7
ENSMUSG00000025202	0.637375	-0.0832081	15.6271	0.000694279	0.118607	30049	Scd3	stearoyl-coenzyme A desaturase 3
ENSMUSG00000030917	-0.229962	4.6854	15.7233	0.000674176	0.118607	233806	Tmem159	transmembrane protein 159
ENSMUSG00000057337	0.537543	1.25087	15.5989	0.000700298	0.118607	53374	Chst3	carbohydrate sulfotransferase 3
ENSMUSG00000061388	-1.79278	-1.19191	16.1461	0.00069586	0.118607	12992	Csn1s2b	casein alpha s2-like B
ENSMUSG00000040557	-0.261199	1.57488	15.5402	0.000713002	0.119215	79565	Mettl27	methyltransferase like 27
ENSMUSG00000024533	0.240071	4.07292	15.4401	0.000735252	0.121089	68166	Spire1	spire type actin nucleation factor 1
ENSMUSG00000067276	0.646662	2.43468	15.3969	0.000745099	0.121089	12338	Capn6	calpain 6
ENSMUSG00000105096	-0.567666	2.16165	15.4211	0.000739582	0.121089	626578	Gbp10	guanylate-binding protein 10
ENSMUSG00000020473	0.30532	5.36983	15.3103	0.000765264	0.123215	11568	Aebp1	AE binding protein 1
ENSMUSG00000047246	0.320314	3.95477	15.2217	0.000786508	0.125473	319179	H2bc6	H2B clustered histone 6
ENSMUSG00000038807	0.337712	4.17514	14.9951	0.000843884	0.133403	380711	Rap1gap2	RAP1 GTPase activating protein 2
ENSMUSG00000020534	0.396095	3.01857	14.8048	0.000895592	0.139049	20425	Shmt1	serine hydroxymethyltransferase 1 (soluble)
ENSMUSG00000044405	-0.613732	2.8016	14.7587	0.000908648	0.139827	246747	Adig	adipogenin
ENSMUSG00000037852	-0.184167	6.81972	14.6997	0.000925664	0.140393	12876	Cpe	carboxypeptidase E
ENSMUSG00000057719	-0.408007	5.82114	14.6706	0.00093418	0.140393	269016	Sh3rf2	SH3 domain containing ring finger 2
ENSMUSG00000061825	0.809774	0.348756	14.6625	0.000936547	0.140393	234671	Ces2c	carboxylesterase 2C
ENSMUSG00000033233	-0.346626	1.71919	14.3398	0.00103727	0.151573	229644	Trim45	tripartite motif-containing 45
ENSMUSG00000026011	-0.697927	-0.994665	14.1114	0.00111572	0.160341	12477	Ctla4	cytotoxic T-lymphocyte-associated protein 4
ENSMUSG00000026483	0.25338	6.61035	14.1114	0.00111572	0.160341	63913	Fam129a	family with sequence similarity 129, member A
ENSMUSG00000038859	0.365371	1.00669	14.0633	0.00113308	0.160869	66898	Baiap2l1	BAI1-associated protein 2-like 1
ENSMUSG00000045414	0.366143	4.06115	14.05	0.00113789	0.160869	68861	Dipk2a	divergent protein kinase domain 2A
ENSMUSG00000074121	0.483926	1.14941	13.9715	0.00116697	0.163649	78405	Ntf5	neurotrophin 5
ENSMUSG00000035513	-0.348567	3.00292	13.8346	0.00121967	0.166998	171171	Ntng2	netrin G2
ENSMUSG00000039842	-0.171819	3.03492	13.8588	0.00121016	0.166998	244329	Mcph1	microcephaly, primary autosomal recessive 1
ENSMUSG00000057110	0.155905	4.09895	13.8052	0.00123132	0.167277	26920	Cntrl	centriolin
ENSMUSG00000025504	0.471747	1.02039	13.6206	0.0013073	0.174688	98845	Eps8l2	EPS8-like 2
ENSMUSG00000028194	0.311255	3.40748	13.5769	0.00132606	0.174688	69219	Ddah1	dimethylarginine dimethylaminohydrolase 1
ENSMUSG00000035916	-0.304172	1.6024	13.5921	0.00131953	0.174688	237523	Ptprq	protein tyrosine phosphatase, receptor type, Q
ENSMUSG00000044976	-1.2305	-1.71968	13.6292	0.00130367	0.174688	546144	Wdr72	WD repeat domain 72
ENSMUSG00000034902	0.15962	4.67657	13.5216	0.00135021	0.176532	18717	Pip5k1c	phosphatidylinositol-4-phosphate 5-kinase, type 1 gamma
ENSMUSG00000022216	-0.158243	5.01128	13.4827	0.00136748	0.177456	19186	Psme1	proteasome (prosome, macropain) activator subunit 1 (PA28 alpha)
ENSMUSG00000023972	0.439738	1.67659	13.4513	0.0013816	0.17796	71461	Ptk7	PTK7 protein tyrosine kinase 7
ENSMUSG00000087408	0.334447	1.24232	13.3565	0.00142518	0.182224	14559	Gdf1	growth differentiation factor 1
ENSMUSG00000087408	0.334447	1.24232	13.3565	0.00142518	0.182224	93898	Cers1	ceramide synthase 1
ENSMUSG00000017929	0.315291	3.98037	13.2456	0.0014781	0.18659	56336	B4galt5	UDP-Gal:betaGlcNAc beta 1,4-galactosyltransferase, polypeptide 5
ENSMUSG00000028057	-0.133148	4.30588	13.1965	0.00150225	0.18659	19769	Rit1	Ras-like without CAAX 1
ENSMUSG00000072964	-0.240451	2.91282	13.2076	0.00149672	0.18659	70237	Bhlhb9	basic helix-loop-helix domain containing, class B9
ENSMUSG00000002012	0.42284	2.29443	13.0214	0.00159183	0.192331	93843	Pnck	pregnancy upregulated non-ubiquitously expressed CaM kinase
ENSMUSG00000003559	-0.295031	5.84061	12.9938	0.00160652	0.192331	57344	As3mt	arsenic (+3 oxidation state) methyltransferase
ENSMUSG00000020600	0.420151	0.58692	12.9844	0.00161155	0.192331	328059	Slc7a15	solute carrier family 7 (cationic amino acid transporter, y+ system), member 15
ENSMUSG00000021314	-0.415753	0.697948	13.0101	0.00159785	0.192331	218038	Amph	amphiphysin
ENSMUSG00000028967	-0.619566	5.96765	12.9825	0.00161253	0.192331	74155	Errfi1	ERBB receptor feedback inhibitor 1
ENSMUSG00000029361	0.524388	5.11769	12.8907	0.00166257	0.192331	18125	Nos1	nitric oxide synthase 1, neuronal
ENSMUSG00000030032	-0.760478	-0.856189	12.8771	0.00167014	0.192331	75659	Wdr54	WD repeat domain 54
ENSMUSG00000031431	-0.248862	7.36928	12.9326	0.00163955	0.192331	14605	Tsc22d3	TSC22 domain family, member 3
ENSMUSG00000052914	-0.26692	3.23197	12.8838	0.00166642	0.192331	13110	Cyp2j6	cytochrome P450, family 2, subfamily j, polypeptide 6
ENSMUSG00000055538	0.147087	5.67909	12.9024	0.00165609	0.192331	71918	Zcchc24	zinc finger, CCHC domain containing 24
ENSMUSG00000074623	-0.450439	1.82598	12.8151	0.00170508	0.195063	329554	Gm826	predicted gene 826
ENSMUSG00000008136	0.318872	4.5784	12.6097	0.00182665	0.203735	14200	Fhl2	four and a half LIM domains 2
ENSMUSG00000022485	0.35108	1.4276	12.6469	0.00180394	0.203735	15424	Hoxc5	homeobox C5
ENSMUSG00000031698	-0.369972	2.53381	12.6079	0.00182774	0.203735	213435	Mylk3	myosin light chain kinase 3
ENSMUSG00000024176	0.371358	0.800825	12.5749	0.00184814	0.204696	20681	Sox8	SRY (sex determining region Y)-box 8
ENSMUSG00000020160	0.234612	2.57116	12.5303	0.00187615	0.204931	17268	Meis1	Meis homeobox 1
ENSMUSG00000036764	-0.227261	2.73322	12.5154	0.00188562	0.204931	30045	Dnajc12	DnaJ heat shock protein family (Hsp40) member C12
ENSMUSG00000052713	0.267075	2.74194	12.5367	0.0018721	0.204931	269023	Zfp608	zinc finger protein 608
ENSMUSG00000053297	0.507484	0.410649	12.4718	0.00191358	0.206212	243373	AI854703	expressed sequence AI854703
ENSMUSG00000059970	-0.178833	4.43276	12.4602	0.00192112	0.206212	15512	Hspa2	heat shock protein 2
ENSMUSG00000042272	0.139822	4.36871	12.4348	0.00193766	0.206711	228071	Sestd1	SEC14 and spectrin domains 1
ENSMUSG00000040658	-0.472284	0.124535	12.3513	0.00199331	0.211351	381101	Dnph1	2'-deoxynucleoside 5'-phosphate N-hydrolase 1
ENSMUSG00000033416	-0.196099	6.14141	12.1468	0.00213711	0.224967	68778	Gucd1	guanylyl cyclase domain containing 1
ENSMUSG00000071317	0.159297	6.07256	12.1171	0.00215893	0.224967	23828	Bves	blood vessel epicardial substance
ENSMUSG00000021065	0.169283	4.59255	12.0956	0.00217481	0.225105	53618	Fut8	fucosyltransferase 8
ENSMUSG00000056978	1.68937	-2.15359	12.0019	0.00224583	0.231081	66438	Hamp2	hepcidin antimicrobial peptide 2
ENSMUSG00000045007	-0.433236	-0.134455	11.9108	0.0023174	0.235657	103768	Tubg2	tubulin, gamma 2
ENSMUSG00000070564	0.500095	0.433302	11.7741	0.00242938	0.245607	243967	Ntn5	netrin 5
ENSMUSG00000020325	0.594194	-0.41619	11.6299	0.00255411	0.256724	83554	Fstl3	follistatin-like 3
ENSMUSG00000021550	0.187274	4.02751	11.5259	0.00264836	0.260876	70153	2210016F16Rik	RIKEN cDNA 2210016F16 gene
ENSMUSG00000025856	0.16215	3.52275	11.525	0.00264922	0.260876	18590	Pdgfa	platelet derived growth factor, alpha
ENSMUSG00000031561	0.254667	5.07641	11.5022	0.00267042	0.260876	23965	Tenm3	teneurin transmembrane protein 3
ENSMUSG00000046152	-0.187342	2.86598	11.5054	0.00266745	0.260876	171167	Fut10	fucosyltransferase 10
ENSMUSG00000051736	-0.341656	0.832791	11.5533	0.00262315	0.260876	66337	Fam229b	family with sequence similarity 229, member B
ENSMUSG00000015962	0.496772	0.554999	11.4091	0.00275892	0.268016	69428	1700016C15Rik	RIKEN cDNA 1700016C15 gene
ENSMUSG00000044788	-0.28788	5.0465	11.3514	0.00281536	0.27198	328035	Fads6	fatty acid desaturase domain family, member 6
ENSMUSG00000036687	0.613553	-0.773007	11.3029	0.0028638	0.275131	231832	Tmem184a	transmembrane protein 184a
ENSMUSG00000085408	0.499957	-0.351968	11.2836	0.00288337	0.275489	654318	C530005A16Rik	RIKEN cDNA C530005A16 gene
ENSMUSG00000022900	0.964945	-1.49834	11.1614	0.00301047	0.28606	106347	Ildr1	immunoglobulin-like domain containing receptor 1
ENSMUSG00000031119	0.302132	4.07583	11.0465	0.00313564	0.296335	14735	Gpc4	glypican 4
ENSMUSG00000024640	-0.45052	2.63514	11.0133	0.00317293	0.298238	107272	Psat1	phosphoserine aminotransferase 1
ENSMUSG00000039347	-0.110718	5.33373	10.9977	0.00319054	0.298281	76252	Atp6v0e2	ATPase, H+ transporting, lysosomal V0 subunit E2
ENSMUSG00000054728	0.313966	1.77968	10.9776	0.00321341	0.298813	218194	Phactr1	phosphatase and actin regulator 1
ENSMUSG00000073755	-0.197255	4.2637	10.8887	0.00331705	0.30681	230757	5730409E04Rik	RIKEN cDNA 5730409E04Rik gene
ENSMUSG00000022701	-0.284481	2.05265	10.835	0.00338138	0.311105	212153	Ccdc191	coiled-coil domain containing 191
ENSMUSG00000086610	-0.327496	1.72634	10.8011	0.00342271	0.31325	100503307	Gm15408	predicted gene 15408
ENSMUSG00000024769	0.221427	2.75192	10.75	0.00348596	0.315716	240505	Cdc42bpg	CDC42 binding protein kinase gamma (DMPK-like)
ENSMUSG00000032228	0.150352	5.67105	10.7638	0.00346872	0.315716	21406	Tcf12	transcription factor 12
ENSMUSG00000025932	-0.218227	3.97828	10.7351	0.00350468	0.315766	14048	Eya1	EYA transcriptional coactivator and phosphatase 1
ENSMUSG00000033576	-0.302867	6.88144	10.6635	0.00359612	0.320682	71939	Apol6	apolipoprotein L 6
ENSMUSG00000033792	0.177715	3.8097	10.6763	0.00357963	0.320682	11977	Atp7a	ATPase, Cu++ transporting, alpha polypeptide
ENSMUSG00000039354	-0.124497	4.75869	10.5609	0.00373186	0.331089	54380	Smarcal1	SWI/SNF related matrix associated, actin dependent regulator of chromatin, subfamily a-like 1
ENSMUSG00000000266	0.164707	3.88121	10.4724	0.00385347	0.331723	23947	Mid2	midline 2
ENSMUSG00000033623	0.132132	5.30577	10.5219	0.00378492	0.331723	69587	Pcgf3	polycomb group ring finger 3
ENSMUSG00000086454	0.51207	-0.263341	10.4945	0.00382273	0.331723	74959	Platr14	pluripotency associated transcript 14
ENSMUSG00000094595	0.484699	-0.491757	10.4847	0.00383638	0.331723	100503583	Fsbp	fibrinogen silencer binding protein
ENSMUSG00000101655	-0.197329	5.5078	10.5011	0.0038136	0.331723	381792	2310040G24Rik	RIKEN cDNA 2310040G24 gene
ENSMUSG00000034949	-0.252704	1.21547	10.3743	0.00399338	0.341885	103406	Zfr2	zinc finger RNA binding protein 2
ENSMUSG00000044667	0.361308	0.782915	10.3623	0.00401084	0.341885	229791	Plppr4	phospholipid phosphatase related 4
ENSMUSG00000030086	-0.350835	1.0667	10.3263	0.00406391	0.342101	66098	Chchd6	coiled-coil-helix-coiled-coil-helix domain containing 6
ENSMUSG00000039384	0.368757	5.42405	10.3206	0.0040724	0.342101	63953	Dusp10	dual specificity phosphatase 10
ENSMUSG00000109841	-0.349571	0.602376	10.3238	0.00406764	0.342101	100503619	E330011O21Rik	RIKEN cDNA E330011O21 gene
ENSMUSG00000030231	0.206409	3.8689	10.241	0.00419254	0.345517	109135	Plekha5	pleckstrin homology domain containing, family A member 5
ENSMUSG00000031360	-0.207998	3.09168	10.2423	0.00419061	0.345517	55936	Ctps2	cytidine 5'-triphosphate synthase 2
ENSMUSG00000036198	1.83916	-2.48338	10.2584	0.00416597	0.345517	75404	Arhgap36	Rho GTPase activating protein 36
ENSMUSG00000039246	-0.331636	0.77906	10.2588	0.00416529	0.345517	226791	Lyplal1	lysophospholipase-like 1
ENSMUSG00000069094	0.379454	5.8486	10.214	0.00423427	0.34731	18583	Pde7a	phosphodiesterase 7A
ENSMUSG00000037408	0.123733	4.75333	10.1847	0.00428	0.349413	94220	Cnnm4	cyclin M4
ENSMUSG00000052557	0.199366	3.4452	10.1534	0.00432947	0.3518	209239	Gan	giant axonal neuropathy
ENSMUSG00000023084	-0.841154	-1.46888	10.1203	0.00438231	0.352982	74485	Lrrc71	leucine rich repeat containing 71
ENSMUSG00000023830	0.1642	7.84685	10.1027	0.00441083	0.352982	16004	Igf2r	insulin-like growth factor 2 receptor
ENSMUSG00000038007	-0.249386	3.03337	10.0814	0.00444551	0.352982	230379	Acer2	alkaline ceramidase 2
ENSMUSG00000086316	-0.182058	2.96645	10.0897	0.00443199	0.352982	70123	Nbdy	negative regulator of P-body association
ENSMUSG00000101746	0.459547	0.409644	10.1048	0.00440745	0.352982	75589	2310043L19Rik	RIKEN cDNA 2310043L19 gene
ENSMUSG00000048497	0.355594	0.777731	10.0141	0.0045573	0.360213	216829	Mmgt2	membrane magnesium transporter 2
ENSMUSG00000027293	0.347359	5.90198	9.97761	0.00461913	0.362193	98878	Ehd4	EH-domain containing 4
ENSMUSG00000038459	0.230159	2.55525	9.96261	0.00464484	0.362193	70178	Abhd17c	abhydrolase domain containing 17C
ENSMUSG00000040591	-0.175935	4.18644	9.96684	0.00463757	0.362193	228356	1110051M20Rik	RIKEN cDNA 1110051M20 gene
ENSMUSG00000026135	0.229754	3.37597	9.82497	0.00488813	0.36995	77264	Zfp142	zinc finger protein 142
ENSMUSG00000028597	0.376894	2.07965	9.86576	0.00481459	0.36995	67305	Gpx7	glutathione peroxidase 7
ENSMUSG00000052369	-0.211463	1.93229	9.8905	0.00477058	0.36995	380967	Tmem106c	transmembrane protein 106C
ENSMUSG00000058056	0.36309	5.52809	9.86244	0.00482052	0.36995	72333	Palld	palladin, cytoskeletal associated protein
ENSMUSG00000061959	-0.614525	-1.17153	9.82216	0.00489323	0.36995	13897	Ces1e	carboxylesterase 1E
ENSMUSG00000074217	0.553226	-0.676854	9.82954	0.00487983	0.36995	70134	Misp3	MISP family member 3
ENSMUSG00000005533	0.178788	4.7416	9.69041	0.00513965	0.374653	16001	Igf1r	insulin-like growth factor I receptor
ENSMUSG00000010080	0.679585	-0.0259661	9.75843	0.00501076	0.374653	71889	Epn3	epsin 3
ENSMUSG00000020701	0.798206	-1.96309	9.67946	0.00516074	0.374653	270893	Tmem132e	transmembrane protein 132E
ENSMUSG00000023232	0.209416	4.00391	9.57819	0.00536036	0.374653	230779	Serinc2	serine incorporator 2
ENSMUSG00000024350	-0.101414	5.3342	9.63821	0.00524104	0.374653	76594	Dnajc18	DnaJ heat shock protein family (Hsp40) member C18
ENSMUSG00000027935	0.254004	2.45908	9.61075	0.00529527	0.374653	68328	Rab13	RAB13, member RAS oncogene family
ENSMUSG00000029475	-0.163131	3.19243	9.58806	0.00534054	0.374653	30841	Kdm2b	lysine (K)-specific demethylase 2B
ENSMUSG00000030987	0.130511	7.88665	9.68385	0.00515227	0.374653	20866	Stim1	stromal interaction molecule 1
ENSMUSG00000031557	-0.19585	3.67422	9.62622	0.00526464	0.374653	83436	Plekha2	pleckstrin homology domain-containing, family A (phosphoinositide binding specific) member 2
ENSMUSG00000035582	-0.721843	-1.54137	9.6096	0.00529755	0.374653	233537	Gdpd4	glycerophosphodiester phosphodiesterase domain containing 4
ENSMUSG00000037795	0.225489	3.67389	9.61422	0.00528838	0.374653	333789	N4bp2	NEDD4 binding protein 2
ENSMUSG00000038902	0.182949	3.92113	9.57599	0.0053648	0.374653	229584	Pogz	pogo transposable element with ZNF domain
ENSMUSG00000041313	0.274667	3.77266	9.59937	0.00531793	0.374653	11987	Slc7a1	solute carrier family 7 (cationic amino acid transporter, y+ system), member 1
ENSMUSG00000056820	-0.155335	6.63739	9.59883	0.00531899	0.374653	53424	Tsnax	translin-associated factor X
ENSMUSG00000060961	-0.269438	4.48534	9.64212	0.00523337	0.374653	54403	Slc4a4	solute carrier family 4 (anion exchanger), member 4
ENSMUSG00000095892	0.975369	-2.09082	9.58155	0.00535361	0.374653	97418	Rnu5g	RNA, U5G small nuclear
ENSMUSG00000110353	0.443936	3.24747	9.7196	0.00508389	0.374653	102636491	Gm33543	predicted gene, 33543
ENSMUSG00000026113	0.133177	5.18698	9.5456	0.0054264	0.375027	269180	Inpp4a	inositol polyphosphate-4-phosphatase, type I
ENSMUSG00000041390	0.202507	3.5422	9.54707	0.0054234	0.375027	16543	Mdfic	MyoD family inhibitor domain containing
ENSMUSG00000097391	0.793644	0.650213	9.54146	0.00543486	0.375027	100040724	Mirg	miRNA containing gene
ENSMUSG00000030554	-0.166926	8.67988	9.46438	0.00559494	0.383033	233335	Synm	synemin, intermediate filament protein
ENSMUSG00000020182	0.680738	-0.597843	9.44397	0.0056382	0.384481	13195	Ddc	dopa decarboxylase
ENSMUSG00000007659	-0.199158	4.84472	9.3514	0.0058391	0.389027	12048	Bcl2l1	BCL2-like 1
ENSMUSG00000024429	-0.118493	4.85314	9.35841	0.0058236	0.389027	14670	Gnl1	guanine nucleotide binding protein-like 1
ENSMUSG00000033249	-0.367274	1.51706	9.36558	0.00580781	0.389027	26386	Hsf4	heat shock transcription factor 4
ENSMUSG00000037110	-0.278509	4.41708	9.36656	0.00580566	0.389027	241694	Ralgapa2	Ral GTPase activating protein, alpha subunit 2 (catalytic)
ENSMUSG00000111853	0.694964	-1.66646	9.36143	0.00581694	0.389027	102633624	Gm31408	predicted gene, 31408
ENSMUSG00000033900	-0.394903	0.380862	9.29083	0.0059748	0.395041	213582	Map9	microtubule-associated protein 9
ENSMUSG00000015488	0.185971	3.41027	9.27571	0.00600922	0.395812	381356	Cacfd1	calcium channel flower domain containing 1
ENSMUSG00000022464	0.287748	5.23381	9.20492	0.00617333	0.404373	69354	Slc38a4	solute carrier family 38, member 4
ENSMUSG00000025464	-0.216587	1.98422	9.17127	0.00625306	0.404373	212503	Paox	polyamine oxidase (exo-N4-amino)
ENSMUSG00000031983	0.233932	4.07489	9.16855	0.00625955	0.404373	69551	2310022B05Rik	RIKEN cDNA 2310022B05 gene
ENSMUSG00000032253	0.157513	6.17055	9.13955	0.00632926	0.404373	83946	Phip	pleckstrin homology domain interacting protein
ENSMUSG00000043621	0.742399	-1.55327	9.13244	0.00634649	0.404373	212190	Ubxn10	UBX domain protein 10
ENSMUSG00000075705	-0.150663	6.1949	9.16376	0.00627102	0.404373	27361	Msrb1	methionine sulfoxide reductase B1
ENSMUSG00000024810	0.236611	2.91452	9.11017	0.00640077	0.405065	77125	Il33	interleukin 33
ENSMUSG00000025816	0.122934	3.79182	9.10805	0.00640594	0.405065	57743	Sec61a2	Sec61, alpha subunit 2 (S. cerevisiae)
ENSMUSG00000025815	-0.345796	1.44636	9.06825	0.00650432	0.408316	209692	Dhtkd1	dehydrogenase E1 and transketolase domain containing 1
ENSMUSG00000033788	0.405782	6.63351	9.05299	0.00654248	0.409234	26903	Dysf	dysferlin
ENSMUSG00000006235	-0.660483	-1.7201	9.00943	0.00665279	0.410361	13857	Epor	erythropoietin receptor
ENSMUSG00000029090	0.109189	4.78407	8.9997	0.00667771	0.410361	70693	Adgra3	adhesion G protein-coupled receptor A3
ENSMUSG00000033068	-0.172105	2.89932	8.99814	0.0066817	0.410361	12497	Entpd6	ectonucleoside triphosphate diphosphohydrolase 6
ENSMUSG00000034872	0.399509	-0.0101171	8.98108	0.00672568	0.410361	209047	Gipc3	GIPC PDZ domain containing family, member 3
ENSMUSG00000055333	1.51057	-2.22186	9.02523	0.00661254	0.410361	245827	Fat2	FAT atypical cadherin 2
ENSMUSG00000063856	0.233638	5.45209	9.02406	0.00661551	0.410361	14775	Gpx1	glutathione peroxidase 1
ENSMUSG00000036073	-0.128713	5.05133	8.96963	0.00675536	0.410731	14430	Galt	galactose-1-phosphate uridyl transferase
ENSMUSG00000030255	0.12609	7.42589	8.94426	0.00682166	0.412345	16651	Sspn	sarcospan
ENSMUSG00000091996	-0.786134	-1.62557	8.94134	0.00682934	0.412345	408059	BC049352	cDNA sequence BC049352
ENSMUSG00000017692	-0.298543	1.60676	8.91043	0.00691118	0.414409	246104	Rhbdl3	rhomboid like 3
ENSMUSG00000038400	0.311807	4.42291	8.89127	0.00696245	0.415381	65112	Pmepa1	prostate transmembrane protein, androgen induced 1
ENSMUSG00000050107	0.53953	-1.35067	8.88655	0.00697517	0.415381	14841	Haspin	histone H3 associated protein kinase
ENSMUSG00000026380	0.53209	2.43586	8.8699	0.00702017	0.416634	81879	Tfcp2l1	transcription factor CP2-like 1
ENSMUSG00000001995	0.218876	4.77758	8.84475	0.00708875	0.416654	244668	Sipa1l2	signal-induced proliferation-associated 1 like 2
ENSMUSG00000040972	-0.826474	-1.21427	8.84342	0.00709239	0.416654	230868	Igsf21	immunoglobulin superfamily, member 21
ENSMUSG00000073633	-0.218741	1.25288	8.84607	0.00708511	0.416654	66153	Fbxo36	F-box protein 36
ENSMUSG00000034382	0.733311	-1.4688	8.83058	0.00712771	0.417319	224833	AI661453	expressed sequence AI661453
ENSMUSG00000032033	0.197587	5.25653	8.80559	0.007197	0.419962	12023	Barx2	BarH-like homeobox 2
ENSMUSG00000027457	-0.766668	-1.68445	8.7922	0.00723443	0.420734	241727	Snph	syntaphilin
ENSMUSG00000008305	0.156492	4.70266	8.77404	0.00728553	0.420891	21885	Tle1	transducin-like enhancer of split 1
ENSMUSG00000035923	0.254127	5.75162	8.76382	0.00731449	0.421164	17878	Myf6	myogenic factor 6
ENSMUSG00000017314	-0.288776	1.29543	8.75413	0.00734203	0.421355	50997	Mpp2	membrane protein, palmitoylated 2 (MAGUK p55 subfamily member 2)
ENSMUSG00000001661	0.270809	1.4318	8.67491	0.00757172	0.421942	15425	Hoxc6	homeobox C6
ENSMUSG00000015745	0.426471	4.16586	8.67689	0.00756587	0.421942	67220	Plekho1	pleckstrin homology domain containing, family O member 1
ENSMUSG00000019732	-0.287019	1.82348	8.71534	0.00745352	0.421942	73316	Calr3	calreticulin 3
ENSMUSG00000025001	0.473127	-0.746095	8.68183	0.00755133	0.421942	15201	Hells	helicase, lymphoid specific
ENSMUSG00000030523	0.992207	-1.32976	8.69718	0.00750637	0.421942	17364	Trpm1	transient receptor potential cation channel, subfamily M, member 1
ENSMUSG00000034189	-0.10314	4.27982	8.68758	0.00753446	0.421942	72552	Hsdl1	hydroxysteroid dehydrogenase like 1
ENSMUSG00000034579	-0.85484	-2.10606	8.7302	0.00741061	0.421942	237625	Pla2g3	phospholipase A2, group III
ENSMUSG00000034648	0.222031	5.6224	8.71846	0.00744449	0.421942	16979	Lrrn1	leucine rich repeat protein 1, neuronal
ENSMUSG00000045246	-0.611019	3.09967	8.68076	0.00755449	0.421942	66733	Kcng4	potassium voltage-gated channel, subfamily G, member 4
ENSMUSG00000047171	-0.70622	-0.495457	8.66706	0.00759491	0.421942	234219	Helt	helt bHLH transcription factor
ENSMUSG00000101304	-0.355933	2.72516	8.64914	0.00764812	0.423545	69631	Plet1os	placenta expressed transcript 1, opposite strand
ENSMUSG00000030553	-0.5418	0.476384	8.62287	0.0077269	0.423858	78444	Pgpep1l	pyroglutamyl-peptidase I-like
ENSMUSG00000052812	0.121005	4.50082	8.62346	0.00772513	0.423858	320817	Atad2b	ATPase family, AAA domain containing 2B
ENSMUSG00000057054	-0.231573	2.67304	8.63212	0.00769906	0.423858	103844	Inca1	inhibitor of CDK, cyclin A1 interacting protein 1
ENSMUSG00000020422	0.179311	4.85113	8.57286	0.00787937	0.42551	319939	Tns3	tensin 3
ENSMUSG00000023267	-0.516708	-0.439196	8.57813	0.00786314	0.42551	14409	Gabrr2	gamma-aminobutyric acid (GABA) C receptor, subunit rho 2
ENSMUSG00000039206	0.129994	4.67164	8.5893	0.00782887	0.42551	231871	Daglb	diacylglycerol lipase, beta
ENSMUSG00000039671	0.1118	4.65749	8.5878	0.00783347	0.42551	228880	Zmynd8	zinc finger, MYND-type containing 8
ENSMUSG00000040852	0.245693	3.25691	8.5844	0.00784388	0.42551	213556	Plekhh2	pleckstrin homology domain containing, family H (with MyTH4 domain) member 2
ENSMUSG00000026621	0.575321	0.187028	8.53971	0.00798225	0.429732	66112	Marc1	mitochondrial amidoxime reducing component 1
ENSMUSG00000022533	0.170917	6.18289	8.51509	0.00805964	0.432559	224088	Atp13a3	ATPase type 13A3
ENSMUSG00000013419	-0.133038	7.23741	8.45375	0.00825608	0.438001	270210	Zfp651	zinc finger protein 651
ENSMUSG00000020193	0.681407	-1.81302	8.45416	0.00825473	0.438001	53604	Zpbp	zona pellucida binding protein
ENSMUSG00000021733	0.156953	5.35269	8.45199	0.00826179	0.438001	218756	Slc4a7	solute carrier family 4, sodium bicarbonate cotransporter, member 7
ENSMUSG00000054612	-0.354467	1.92257	8.45813	0.00824186	0.438001	17314	Mgmt	O-6-methylguanine-DNA methyltransferase
ENSMUSG00000025321	0.474512	1.87336	8.43269	0.00832471	0.439995	320910	Itgb8	integrin beta 8
ENSMUSG00000110652	0.415067	-0.592911	8.41906	0.00836949	0.441022	102635769	Gm33023	predicted gene, 33023
ENSMUSG00000003526	-0.262767	3.26129	8.33259	0.00865984	0.450856	19125	Prodh	proline dehydrogenase
ENSMUSG00000028023	0.256308	4.49362	8.34516	0.00861693	0.450856	18741	Pitx2	paired-like homeodomain transcription factor 2
ENSMUSG00000108714	0.766584	-1.79114	8.3345	0.00865329	0.450856	100859962	Gm21057	predicted gene, 21057
ENSMUSG00000025470	0.172588	1.82041	8.29134	0.00880224	0.455542	69752	Zfp511	zinc finger protein 511
ENSMUSG00000072640	-0.20511	3.94026	8.22373	0.00904131	0.465195	66274	Lyrm9	LYR motif containing 9
ENSMUSG00000100410	-0.186733	3.93433	8.21978	0.00905551	0.465195	69603	2310020H05Rik	RIKEN cDNA 2310020H05 gene
ENSMUSG00000031530	0.266208	1.82453	8.19162	0.00915739	0.468346	319520	Dusp4	dual specificity phosphatase 4
ENSMUSG00000028910	-0.128365	4.05275	8.17951	0.00920158	0.469227	26922	Mecr	mitochondrial trans-2-enoyl-CoA reductase
ENSMUSG00000006576	0.169622	4.13239	8.16526	0.00925389	0.469391	20536	Slc4a3	solute carrier family 4 (anion exchanger), member 3
ENSMUSG00000019961	0.119796	4.65846	8.15661	0.00928578	0.469391	21917	Tmpo	thymopoietin
ENSMUSG00000017830	0.457418	-0.0399003	8.12325	0.00941002	0.470763	80861	Dhx58	DEXH (Asp-Glu-X-His) box polypeptide 58
ENSMUSG00000018800	0.258425	5.84114	8.10229	0.00948899	0.470763	217265	Abca5	ATP-binding cassette, sub-family A (ABC1), member 5
ENSMUSG00000020774	0.30723	3.44914	8.04932	0.00969194	0.470763	11484	Aspa	aspartoacylase
ENSMUSG00000024883	0.482033	1.28643	8.05533	0.00966866	0.470763	225870	Rin1	Ras and Rab interactor 1
ENSMUSG00000027430	-0.163944	3.33648	8.08729	0.00954598	0.470763	66044	Dtd1	D-tyrosyl-tRNA deacylase 1
ENSMUSG00000031438	0.18509	4.87095	8.13841	0.00935332	0.470763	66889	Rnf128	ring finger protein 128
ENSMUSG00000031962	-0.144199	4.63056	8.05626	0.00966508	0.470763	12555	Cdh15	cadherin 15
ENSMUSG00000034040	0.262269	3.29593	8.07172	0.00960553	0.470763	212996	Galnt17	polypeptide N-acetylgalactosaminyltransferase 17
ENSMUSG00000037972	0.241419	2.99032	8.07434	0.00959548	0.470763	20621	Snn	stannin
ENSMUSG00000038482	0.106256	4.65083	8.0597	0.00965178	0.470763	21781	Tfdp1	transcription factor Dp 1
ENSMUSG00000053178	0.571918	-1.30997	8.06597	0.00962765	0.470763	208595	Mterf1b	mitochondrial transcription termination factor 1b
ENSMUSG00000071655	-0.124265	6.47689	8.10118	0.00949321	0.470763	225896	Ubxn1	UBX domain protein 1
ENSMUSG00000075318	0.487067	3.78177	8.12883	0.0093891	0.470763	110876	Scn2a	sodium channel, voltage-gated, type II, alpha
ENSMUSG00000045534	-0.177967	3.86084	8.03875	0.00973301	0.471441	16493	Kcna5	potassium voltage-gated channel, shaker-related subfamily, member 5
ENSMUSG00000002043	-0.220733	2.50608	8.00757	0.00985527	0.474718	67091	Trappc6a	trafficking protein particle complex 6A
ENSMUSG00000038304	0.599755	-1.03096	8.01305	0.00983365	0.474718	54215	Cd160	CD160 antigen
ENSMUSG00000019102	0.940685	-0.961098	7.99657	0.00989883	0.475499	11670	Aldh3a1	aldehyde dehydrogenase family 3, subfamily A1
ENSMUSG00000027531	0.141757	3.86295	7.94448	0.0101079	0.480579	55980	Impa1	inositol (myo)-1(or 4)-monophosphatase 1
ENSMUSG00000040723	-0.147242	6.48989	7.9358	0.0101433	0.480579	226594	Rcsd1	RCSD domain containing 1
ENSMUSG00000065611	-0.51478	-1.59474	8.37328	0.010198	0.480579	387216	Mir23a	microRNA 23a
ENSMUSG00000071001	-0.236327	1.33086	7.92673	0.0101803	0.480579	100039781	Hrct1	histidine rich carboxyl terminus 1
ENSMUSG00000101013	0.639779	-1.75241	7.94288	0.0101144	0.480579	320770	A630072M18Rik	RIKEN cDNA A630072M18 gene
ENSMUSG00000005148	0.442957	0.943262	7.89605	0.0103067	0.484388	12224	Klf5	Kruppel-like factor 5
ENSMUSG00000077391	-0.176035	3.47979	7.86735	0.0104266	0.487387	115489055	LOC115489055	small nucleolar RNA SNORA12
ENSMUSG00000037470	0.129227	6.72779	7.8597	0.0104588	0.487582	320011	Uggt1	UDP-glucose glycoprotein glucosyltransferase 1
ENSMUSG00000024486	0.436335	4.43055	7.84533	0.0105196	0.487817	15200	Hbegf	heparin-binding EGF-like growth factor
ENSMUSG00000078648	-0.251463	1.95832	7.84525	0.01052	0.487817	102634389	LOC102634389	uncharacterized LOC102634389
ENSMUSG00000022309	0.198728	5.76006	7.79182	0.0107495	0.489617	11600	Angpt1	angiopoietin 1
ENSMUSG00000027605	-0.175671	6.46915	7.80927	0.0106739	0.489617	60525	Acss2	acyl-CoA synthetase short-chain family member 2
ENSMUSG00000031255	-0.278321	1.29584	7.79845	0.0107207	0.489617	27359	Sytl4	synaptotagmin-like 4
ENSMUSG00000031936	0.541985	0.432847	7.79035	0.0107559	0.489617	244698	Hephl1	hephaestin-like 1
ENSMUSG00000035285	-0.323536	1.17605	7.82615	0.0106014	0.489617	269854	Nat14	N-acetyltransferase 14
ENSMUSG00000037703	-0.233586	2.50676	7.81928	0.0106308	0.489617	241638	Lzts3	leucine zipper, putative tumor suppressor family member 3
ENSMUSG00000038605	0.334489	0.834303	7.80618	0.0106872	0.489617	229011	Samd10	sterile alpha motif domain containing 10
ENSMUSG00000006014	0.447646	4.09353	7.74324	0.010963	0.493667	96875	Prg4	proteoglycan 4 (megakaryocyte stimulating factor, articular superficial zone protein)
ENSMUSG00000033737	0.466306	-0.0603871	7.75794	0.0108979	0.493667	333564	Fndc3c1	fibronectin type III domain containing 3C1
ENSMUSG00000037933	0.0950324	5.59496	7.74862	0.0109392	0.493667	76895	Bicd2	BICD cargo adaptor 2
ENSMUSG00000052852	0.162698	4.95017	7.7379	0.0109868	0.493667	52250	Reep1	receptor accessory protein 1
ENSMUSG00000073889	-0.125143	5.71094	7.74476	0.0109563	0.493667	16157	Il11ra1	interleukin 11 receptor, alpha chain 1
ENSMUSG00000002108	-0.224359	3.68129	7.71758	0.0110777	0.496469	22259	Nr1h3	nuclear receptor subfamily 1, group H, member 3
ENSMUSG00000037474	1.3327	-1.29164	7.70236	0.0111464	0.498263	76843	Dtl	denticleless E3 ubiquitin protein ligase
ENSMUSG00000030337	-0.14891	3.92623	7.68944	0.011205	0.499601	22317	Vamp1	vesicle-associated membrane protein 1
ENSMUSG00000030337	-0.14891	3.92623	7.68944	0.011205	0.499601	78668	E130112N10Rik	RIKEN cDNA E130112N10 gene
ENSMUSG00000019851	0.521765	1.12778	7.61305	0.0115589	0.502817	64058	Perp	PERP, TP53 apoptosis effector
ENSMUSG00000020783	0.0959589	4.04947	7.64289	0.0114192	0.502817	66874	Ncbp3	nuclear cap binding subunit 3
ENSMUSG00000023915	0.18259	4.52535	7.6134	0.0115572	0.502817	94185	Tnfrsf21	tumor necrosis factor receptor superfamily, member 21
ENSMUSG00000025551	0.322803	0.573346	7.63642	0.0114493	0.502817	14169	Fgf14	fibroblast growth factor 14
ENSMUSG00000028347	0.338307	1.95325	7.6402	0.0114317	0.502817	230157	Tmeff1	transmembrane protein with EGF-like and two follistatin-like domains 1
ENSMUSG00000032667	-0.155519	5.52463	7.64756	0.0113975	0.502817	330260	Pon2	paraoxonase 2
ENSMUSG00000039886	-0.207987	3.29387	7.61147	0.0115663	0.502817	215210	Tmem120a	transmembrane protein 120A
ENSMUSG00000047502	-0.531876	-1.25355	7.65011	0.0113857	0.502817	381538	Mroh7	maestro heat-like repeat family member 7
ENSMUSG00000057176	-0.264899	0.921778	7.62272	0.0115134	0.502817	233899	Ccdc189	coiled-coil domain containing 189
ENSMUSG00000085653	-0.227872	2.47621	7.61594	0.0115453	0.502817	100503248	Gm15179	predicted gene 15179
ENSMUSG00000102428	0.351778	0.28197	7.57358	0.0117466	0.509379	93724	Pcdhga12	protocadherin gamma subfamily A, 12
ENSMUSG00000112925	0.542164	-1.47865	7.56404	0.0117924	0.510096	102634101	Gm31763	predicted gene, 31763
ENSMUSG00000062661	-0.188537	3.38511	7.55585	0.011832	0.510537	14299	Ncs1	neuronal calcium sensor 1
ENSMUSG00000024271	-0.0864149	4.56988	7.53214	0.0119473	0.512965	58523	Elp2	elongator acetyltransferase complex subunit 2
ENSMUSG00000059708	-0.238497	2.92861	7.53492	0.0119336	0.512965	338351	Akap17b	A kinase (PRKA) anchor protein 17B
ENSMUSG00000025777	-0.359679	0.762976	7.50119	0.0120996	0.516953	14545	Gdap1	ganglioside-induced differentiation-associated-protein 1
ENSMUSG00000071369	0.116136	4.86771	7.50132	0.012099	0.516953	26408	Map3k5	mitogen-activated protein kinase kinase kinase 5
ENSMUSG00000028399	0.215287	4.3666	7.49149	0.0121478	0.517741	19266	Ptprd	protein tyrosine phosphatase, receptor type, D
ENSMUSG00000001657	0.443135	-0.225854	7.4259	0.0124794	0.523583	15426	Hoxc8	homeobox C8
ENSMUSG00000054364	-0.240733	6.19413	7.43557	0.0124299	0.523583	11852	Rhob	ras homolog family member B
ENSMUSG00000057173	0.669067	-1.26939	7.42331	0.0124927	0.523583	619289	Rfx8	regulatory factor X 8
ENSMUSG00000024866	0.346304	1.08958	7.41087	0.0125568	0.524441	71670	Acy3	aspartoacylase (aminoacylase) 3
ENSMUSG00000031309	0.166289	6.01159	7.4059	0.0125825	0.524441	110651	Rps6ka3	ribosomal protein S6 kinase polypeptide 3
ENSMUSG00000038733	0.118723	7.38673	7.40124	0.0126066	0.524441	226757	Wdr26	WD repeat domain 26
ENSMUSG00000002266	0.530524	1.76305	7.37066	0.0127665	0.52512	22776	Zim1	zinc finger, imprinted 1
ENSMUSG00000007613	0.143355	5.37691	7.34571	0.0128985	0.52512	21812	Tgfbr1	transforming growth factor, beta receptor I
ENSMUSG00000008540	-0.313511	5.88747	7.35252	0.0128623	0.52512	56615	Mgst1	microsomal glutathione S-transferase 1
ENSMUSG00000020728	-0.172981	1.81554	7.36814	0.0127797	0.52512	76380	Cep112	centrosomal protein 112
ENSMUSG00000033728	-0.137776	3.46974	7.381	0.0127121	0.52512	223664	Lrrc14	leucine rich repeat containing 14
ENSMUSG00000041096	-0.192491	3.35375	7.34075	0.0129249	0.52512	52808	Tspyl2	TSPY-like 2
ENSMUSG00000097756	-0.316321	-0.29946	7.34242	0.012916	0.52512	319783	A730056A06Rik	RIKEN cDNA A730056A06 gene
ENSMUSG00000024911	-0.13625	3.76664	7.3333	0.0129647	0.52551	58249	Fibp	fibroblast growth factor (acidic) intracellular binding protein
ENSMUSG00000021823	0.174874	5.89194	7.32215	0.0130246	0.526708	22330	Vcl	vinculin
ENSMUSG00000037962	0.4956	-0.405491	7.3043	0.013121	0.529376	73121	Rflna	refilin A
ENSMUSG00000024526	-0.383445	2.65006	7.29823	0.013154	0.529479	12683	Cidea	cell death-inducing DNA fragmentation factor, alpha subunit-like effector A
ENSMUSG00000023349	1.54182	-1.43768	7.25977	0.0133651	0.531273	56620	Clec4n	C-type lectin domain family 4, member n
ENSMUSG00000030530	0.124116	4.97519	7.25674	0.0133819	0.531273	18550	Furin	furin (paired basic amino acid cleaving enzyme)
ENSMUSG00000030946	-0.168943	3.11589	7.25766	0.0133768	0.531273	76429	Lhpp	phospholysine phosphohistidine inorganic pyrophosphate phosphatase
ENSMUSG00000040841	-0.218242	1.26985	7.27372	0.0132881	0.531273	20475	Six5	sine oculis-related homeobox 5
ENSMUSG00000046822	-0.1426	4.40012	7.27225	0.0132962	0.531273	106947	Slc39a3	solute carrier family 39 (zinc transporter), member 3
ENSMUSG00000033629	0.131514	4.14112	7.24686	0.0134368	0.532238	57874	Hacd3	3-hydroxyacyl-CoA dehydratase 3
ENSMUSG00000020180	-0.16702	5.12607	7.21061	0.0136404	0.532518	67332	Snrpd3	small nuclear ribonucleoprotein D3
ENSMUSG00000022091	0.140365	4.60725	7.22553	0.0135562	0.532518	20410	Sorbs3	sorbin and SH3 domain containing 3
ENSMUSG00000031353	0.086125	6.75922	7.21981	0.0135884	0.532518	245688	Rbbp7	retinoblastoma binding protein 7, chromatin remodeling factor
ENSMUSG00000057497	-0.147305	4.38651	7.22917	0.0135358	0.532518	66488	Fam136a	family with sequence similarity 136, member A
ENSMUSG00000062931	-0.203661	2.7604	7.20747	0.0136582	0.532518	237411	Zfp938	zinc finger protein 938
ENSMUSG00000063687	0.588624	-1.00842	7.21649	0.0136071	0.532518	93876	Pcdhb5	protocadherin beta 5
ENSMUSG00000022474	-0.165691	4.15886	7.1915	0.0137491	0.533919	29858	Pmm1	phosphomannomutase 1
ENSMUSG00000028149	0.110298	6.28678	7.18243	0.0138011	0.533919	229877	Rap1gds1	RAP1, GTP-GDP dissociation stimulator 1
ENSMUSG00000031637	-0.445403	0.101779	7.17966	0.013817	0.533919	67620	Lrp2bp	Lrp2 binding protein
ENSMUSG00000014243	-0.179233	4.05143	7.16566	0.0138977	0.534661	69747	Zswim7	zinc finger SWIM-type containing 7
ENSMUSG00000032671	-0.480262	-1.01593	7.16911	0.0138778	0.534661	68243	A930018P22Rik	RIKEN cDNA A930018P22 gene
ENSMUSG00000027249	-0.23751	1.51207	7.1474	0.0140037	0.534694	14061	F2	coagulation factor II
ENSMUSG00000033478	0.146806	4.42699	7.1576	0.0139444	0.534694	226252	Fam160b1	family with sequence similarity 160, member B1
ENSMUSG00000034839	0.277796	1.54073	7.14435	0.0140215	0.534694	67557	Larp6	La ribonucleoprotein domain family, member 6
ENSMUSG00000040441	-0.248851	2.91621	7.14609	0.0140114	0.534694	216441	Slc26a10	solute carrier family 26, member 10
ENSMUSG00000055723	0.2803	4.83515	7.11009	0.0142233	0.53767	66922	Rras2	related RAS viral (r-ras) oncogene 2
ENSMUSG00000054034	-0.254321	3.14337	7.09647	0.0143043	0.539561	331532	Tceal5	transcription elongation factor A (SII)-like 5
ENSMUSG00000048138	-0.319038	1.97844	7.08282	0.0143861	0.541471	226049	Dmrt2	doublesex and mab-3 related transcription factor 2
ENSMUSG00000010936	-0.109516	4.40284	7.0639	0.0145003	0.542114	234729	Vac14	Vac14 homolog (S. cerevisiae)
ENSMUSG00000024127	0.201674	5.03252	7.06149	0.0145149	0.542114	213760	Prepl	prolyl endopeptidase-like
ENSMUSG00000027208	0.194048	2.49934	7.0661	0.0144869	0.542114	14178	Fgf7	fibroblast growth factor 7
ENSMUSG00000027792	-0.206197	4.01193	7.05217	0.0145716	0.542114	12038	Bche	butyrylcholinesterase
ENSMUSG00000033581	0.74931	1.15366	7.04402	0.0146214	0.542114	319765	Igf2bp2	insulin-like growth factor 2 mRNA binding protein 2
ENSMUSG00000051379	0.49156	0.207943	7.05548	0.0145514	0.542114	71436	Flrt3	fibronectin leucine rich transmembrane protein 3
ENSMUSG00000053886	0.340122	4.62772	7.04825	0.0145955	0.542114	72281	Sh2d4a	SH2 domain containing 4A
ENSMUSG00000035860	-0.507719	-0.750059	7.01592	0.0147944	0.545483	68764	Cdhr3	cadherin-related family member 3
ENSMUSG00000074264	-0.361264	4.95116	7.01436	0.0148041	0.545483	11722	Amy1	amylase 1, salivary
ENSMUSG00000097119	-0.115136	4.2604	7.00895	0.0148377	0.545483	105246278	B230354K17Rik	RIKEN cDNA B230354K17 gene
ENSMUSG00000034663	0.15716	3.9795	7.00364	0.0148708	0.545545	140780	Bmp2k	BMP2 inducible kinase
ENSMUSG00000030830	0.60637	-0.00566505	6.98561	0.0149837	0.547999	16408	Itgal	integrin alpha L
ENSMUSG00000042502	-0.0927143	5.0053	6.9829	0.0150007	0.547999	70233	Cd2bp2	CD2 cytoplasmic tail binding protein 2
ENSMUSG00000026174	0.117174	4.22184	6.97642	0.0150416	0.54834	58184	Cnot9	CCR4-NOT transcription complex, subunit 9
ENSMUSG00000001964	-0.127495	4.55226	6.81198	0.0161211	0.548592	13726	Emd	emerin
ENSMUSG00000003269	-0.107263	4.3082	6.96608	0.0151071	0.548592	19158	Cyth2	cytohesin 2
ENSMUSG00000006906	0.272706	1.95923	6.91747	0.015419	0.548592	70527	Stambp	STAM binding protein
ENSMUSG00000017756	0.150801	3.76578	6.87601	0.0156909	0.548592	20499	Slc12a7	solute carrier family 12, member 7
ENSMUSG00000020577	0.143221	5.02964	6.88256	0.0156476	0.548592	66109	Tspan13	tetraspanin 13
ENSMUSG00000020834	-0.271844	0.391596	6.83811	0.015944	0.548592	70451	Dhrs13	dehydrogenase/reductase (SDR family) member 13
ENSMUSG00000020955	-0.124119	5.44674	6.95635	0.0151689	0.548592	11782	Ap4s1	adaptor-related protein complex AP-4, sigma 1
ENSMUSG00000021281	-0.180124	5.22661	6.92962	0.0153404	0.548592	21928	Tnfaip2	tumor necrosis factor, alpha-induced protein 2
ENSMUSG00000021809	-0.123047	4.97575	6.81929	0.0160713	0.548592	67725	Nudt13	nudix (nucleoside diphosphate linked moiety X)-type motif 13
ENSMUSG00000022946	0.171493	3.60505	6.83333	0.0159762	0.548592	70028	Dop1b	DOP1 leucine zipper like protein B
ENSMUSG00000025956	0.147548	3.83556	6.8938	0.0155736	0.548592	67099	Mettl21a	methyltransferase like 21A
ENSMUSG00000026970	0.155406	4.96875	6.8264	0.0160231	0.548592	56878	Rbms1	RNA binding motif, single stranded interacting protein 1
ENSMUSG00000027087	0.122497	6.43051	6.83885	0.0159389	0.548592	16410	Itgav	integrin alpha V
ENSMUSG00000029502	-0.0955236	6.81299	6.8128	0.0161156	0.548592	269682	Golga3	golgi autoantigen, golgin subfamily a, 3
ENSMUSG00000029684	0.157817	4.12314	6.81851	0.0160767	0.548592	73178	Wasl	Wiskott-Aldrich syndrome-like (human)
ENSMUSG00000032577	0.179022	5.03037	6.81608	0.0160931	0.548592	102626	Mapkapk3	mitogen-activated protein kinase-activated protein kinase 3
ENSMUSG00000032652	-0.127788	4.18642	6.8682	0.0157426	0.548592	232430	Crebl2	cAMP responsive element binding protein-like 2
ENSMUSG00000039063	-0.190629	2.47193	6.87949	0.0156678	0.548592	67856	Echdc3	enoyl Coenzyme A hydratase domain containing 3
ENSMUSG00000044378	-0.579165	1.80528	6.87711	0.0156836	0.548592	277898	Slc15a5	solute carrier family 15, member 5
ENSMUSG00000044921	0.307191	2.29653	6.95988	0.0151465	0.548592	237504	Rassf9	Ras association (RalGDS/AF-6) domain family (N-terminal) member 9
ENSMUSG00000049044	0.265299	3.94918	6.86124	0.0157889	0.548592	56508	Rapgef4	Rap guanine nucleotide exchange factor (GEF) 4
ENSMUSG00000049537	0.432607	3.72956	6.84515	0.0158966	0.548592	243078	Tecrl	trans-2,3-enoyl-CoA reductase-like
ENSMUSG00000050071	0.368778	3.05294	6.88749	0.0156151	0.548592	19716	Bex1	brain expressed X-linked 1
ENSMUSG00000051726	0.810819	0.993408	6.91636	0.0154263	0.548592	382571	Kcnf1	potassium voltage-gated channel, subfamily F, member 1
ENSMUSG00000054237	-0.150188	3.41455	6.94619	0.0152339	0.548592	70567	Fra10ac1	FRA10AC1 homolog (human)
ENSMUSG00000058298	0.166248	1.9079	6.91915	0.0154082	0.548592	71567	Mcm9	minichromosome maintenance 9 homologous recombination repair factor
ENSMUSG00000062937	0.23691	2.56846	6.85606	0.0158235	0.548592	66902	Mtap	methylthioadenosine phosphorylase
ENSMUSG00000070871	0.12835	3.12302	6.92017	0.0154016	0.548592	227210	Ccnyl1	cyclin Y-like 1
ENSMUSG00000071547	-0.371349	0.741952	6.85915	0.0158029	0.548592	70021	Nt5dc2	5'-nucleotidase domain containing 2
ENSMUSG00000078502	0.62248	-1.47999	6.90908	0.0154737	0.548592	433801	Gm13212	predicted gene 13212
ENSMUSG00000027378	-0.110598	4.57024	6.80074	0.016198	0.549059	53885	Nphp1	nephronophthisis 1 (juvenile) homolog (human)
ENSMUSG00000078453	0.353872	0.96223	6.80199	0.0161894	0.549059	73112	Abracl	ABRA C-terminal like
ENSMUSG00000002688	0.208655	3.14463	6.76279	0.0164606	0.552842	18760	Prkd1	protein kinase D1
ENSMUSG00000030555	-0.112348	3.64417	6.77593	0.0163691	0.552842	67009	Ttc23	tetratricopeptide repeat domain 23
ENSMUSG00000038648	0.189665	4.22471	6.77093	0.0164039	0.552842	208647	Creb3l2	cAMP responsive element binding protein 3-like 2
ENSMUSG00000073131	0.184002	4.73352	6.7689	0.016418	0.552842	67048	Vma21	VMA21 vacuolar H+-ATPase homolog (S. cerevisiae)
ENSMUSG00000096606	-0.378989	2.40975	6.76165	0.0164686	0.552842	100503386	Tpbgl	trophoblast glycoprotein-like
ENSMUSG00000060882	-0.49596	-1.34203	6.74493	0.0165858	0.555704	16508	Kcnd2	potassium voltage-gated channel, Shal-related family, member 2
ENSMUSG00000019996	-0.239533	2.40246	6.73423	0.0166613	0.556092	17761	Map7	microtubule-associated protein 7
ENSMUSG00000024778	-0.18448	2.95006	6.73533	0.0166536	0.556092	14102	Fas	Fas (TNF receptor superfamily member 6)
ENSMUSG00000032875	0.15043	5.81414	6.72358	0.0167369	0.557544	207212	Arhgef17	Rho guanine nucleotide exchange factor (GEF) 17
ENSMUSG00000006587	0.308662	4.7608	6.70824	0.0168464	0.560119	30927	Snai3	snail family zinc finger 3
ENSMUSG00000018126	0.466422	0.152689	6.70123	0.0168967	0.560718	207495	Baiap2l2	BAI1-associated protein 2-like 2
ENSMUSG00000032017	0.637163	-1.348	6.68981	0.016979	0.562378	110637	Grik4	glutamate receptor, ionotropic, kainate 4
ENSMUSG00000000567	0.447963	2.21421	6.64912	0.017276	0.562806	20682	Sox9	SRY (sex determining region Y)-box 9
ENSMUSG00000021866	0.154512	5.04469	6.67158	0.0171114	0.562806	11744	Anxa11	annexin A11
ENSMUSG00000023259	-0.216926	3.32271	6.64813	0.0172832	0.562806	171429	Slc26a6	solute carrier family 26, member 6
ENSMUSG00000024240	0.100503	4.53418	6.64898	0.017277	0.562806	13831	Epc1	enhancer of polycomb homolog 1
ENSMUSG00000027394	-0.08095	4.58978	6.65708	0.0172174	0.562806	69737	Ttl	tubulin tyrosine ligase
ENSMUSG00000029455	-0.145909	7.58582	6.66602	0.0171519	0.562806	11669	Aldh2	aldehyde dehydrogenase 2, mitochondrial
ENSMUSG00000032221	-0.431888	-0.622722	6.68193	0.0170361	0.562806	17427	Mns1	meiosis-specific nuclear structural protein 1
ENSMUSG00000039741	0.210377	2.82621	6.65301	0.0172474	0.562806	268515	Bahcc1	BAH domain and coiled-coil containing 1
ENSMUSG00000040364	0.530438	-0.0371331	6.67207	0.0171078	0.562806	56546	Sec1	secretory blood group 1
ENSMUSG00000024101	-0.124548	4.24067	6.60697	0.0175897	0.571138	68767	Washc1	WASH complex subunit 1
ENSMUSG00000028920	0.116696	3.97162	6.60082	0.017636	0.571138	213499	Fbxo42	F-box protein 42
ENSMUSG00000040485	-0.391173	3.6244	6.5722	0.0178532	0.575974	240899	Lrrc52	leucine rich repeat containing 52
ENSMUSG00000031461	0.261862	9.7909	6.56119	0.0179376	0.576556	17930	Myom2	myomesin 2
ENSMUSG00000046982	0.127442	4.45413	6.56309	0.017923	0.576556	110796	Tshz1	teashirt zinc finger family member 1
ENSMUSG00000060678	-0.204045	5.04893	6.54751	0.018043	0.578875	319155	H4c3	H4 clustered histone 3
ENSMUSG00000037896	0.124821	3.86255	6.54187	0.0180867	0.579209	217864	Rcor1	REST corepressor 1
ENSMUSG00000001665	-0.272413	1.47045	6.43765	0.0189154	0.582591	103140	Gstt3	glutathione S-transferase, theta 3
ENSMUSG00000021213	-0.635298	-1.70389	6.47134	0.018643	0.582591	27384	Akr1c13	aldo-keto reductase family 1, member C13
ENSMUSG00000021613	0.518546	-1.13616	6.50129	0.0184045	0.582591	12950	Hapln1	hyaluronan and proteoglycan link protein 1
ENSMUSG00000022419	0.214821	4.42211	6.50112	0.0184058	0.582591	97998	Deptor	DEP domain containing MTOR-interacting protein
ENSMUSG00000022564	-0.116046	5.96201	6.41984	0.0190613	0.582591	66168	Grina	glutamate receptor, ionotropic, N-methyl D-aspartate-associated protein 1 (glutamate binding)
ENSMUSG00000024654	-0.155927	5.85348	6.44626	0.0188454	0.582591	66514	Asrgl1	asparaginase like 1
ENSMUSG00000025510	-0.0823361	6.80088	6.50093	0.0184073	0.582591	12476	Cd151	CD151 antigen
ENSMUSG00000026626	-0.0970757	6.71021	6.45184	0.0188002	0.582591	226849	Ppp2r5a	protein phosphatase 2, regulatory subunit B', alpha
ENSMUSG00000026687	-0.149418	3.49626	6.39419	0.0192734	0.582591	56752	Aldh9a1	aldehyde dehydrogenase 9, subfamily A1
ENSMUSG00000027016	0.215549	2.90604	6.42761	0.0189975	0.582591	241494	Zfp385b	zinc finger protein 385B
ENSMUSG00000027520	0.397269	1.91404	6.46256	0.0187136	0.582591	73884	Zdbf2	zinc finger, DBF-type containing 2
ENSMUSG00000028394	-0.0958143	4.53743	6.45958	0.0187376	0.582591	59001	Pole3	polymerase (DNA directed), epsilon 3 (p17 subunit)
ENSMUSG00000028688	-0.163142	2.36735	6.42568	0.0190133	0.582591	68276	Toe1	target of EGR1, member 1 (nuclear)
ENSMUSG00000029253	-0.156665	3.26708	6.4482	0.0188296	0.582591	12617	Cenpc1	centromere protein C1
ENSMUSG00000030284	-0.137679	4.82154	6.41264	0.0191205	0.582591	171508	Creld1	cysteine-rich with EGF-like domains 1
ENSMUSG00000031075	0.216004	3.69854	6.39302	0.0192832	0.582591	101772	Ano1	anoctamin 1, calcium activated chloride channel
ENSMUSG00000033805	-0.687863	-1.62764	6.40467	0.0191864	0.582591	384214	Ephx4	epoxide hydrolase 4
ENSMUSG00000038268	0.167336	1.71526	6.46999	0.0186538	0.582591	246257	Ovca2	candidate tumor suppressor in ovarian cancer 2
ENSMUSG00000039126	0.226959	6.00211	6.49671	0.0184407	0.582591	353211	Prune2	prune homolog 2
ENSMUSG00000039953	-0.119687	6.18386	6.38973	0.0193106	0.582591	65945	Clstn1	calsyntenin 1
ENSMUSG00000040209	0.160247	4.27653	6.51482	0.0182978	0.582591	170753	Zfp704	zinc finger protein 704
ENSMUSG00000040767	-0.20764	2.21127	6.51789	0.0182737	0.582591	78372	Snrnp25	small nuclear ribonucleoprotein 25 (U11/U12)
ENSMUSG00000044786	-0.351283	4.04932	6.50834	0.0183489	0.582591	22695	Zfp36	zinc finger protein 36
ENSMUSG00000052316	0.981337	-0.334723	6.48834	0.0185072	0.582591	74488	Lrrc15	leucine rich repeat containing 15
ENSMUSG00000055865	-0.293689	1.55572	6.44972	0.0188174	0.582591	329731	Tafa3	TAFA chemokine like family member 3
ENSMUSG00000057003	-1.7718	10.5072	6.40085	0.0192181	0.582591	17884	Myh4	myosin, heavy polypeptide 4, skeletal muscle
ENSMUSG00000065990	-0.103858	5.86672	6.38723	0.0193315	0.582591	66077	Aurkaip1	aurora kinase A interacting protein 1
ENSMUSG00000071203	0.632529	-0.829294	6.39318	0.0192819	0.582591	17951	Naip5	NLR family, apoptosis inhibitory protein 5
ENSMUSG00000075330	0.814907	0.0508859	6.40261	0.0192035	0.582591	68162	A930003A15Rik	RIKEN cDNA A930003A15 gene
ENSMUSG00000003617	0.16971	5.76153	6.35563	0.0195974	0.587242	12870	Cp	ceruloplasmin
ENSMUSG00000025612	0.131952	5.44138	6.34925	0.0196516	0.587242	12013	Bach1	BTB and CNC homology 1, basic leucine zipper transcription factor 1
ENSMUSG00000027593	0.102859	6.30781	6.3579	0.0195782	0.587242	19383	Raly	hnRNP-associated with lethal yellow
ENSMUSG00000028030	-0.0861813	4.50986	6.34892	0.0196545	0.587242	271981	Tbck	TBC1 domain containing kinase
ENSMUSG00000028701	-0.167896	3.40286	6.34889	0.0196547	0.587242	68075	Lurap1	leucine rich adaptor protein 1
ENSMUSG00000074500	-0.37113	-0.218632	6.34329	0.0197024	0.58766	72230	Zfp558	zinc finger protein 558
ENSMUSG00000002308	-0.144357	3.21209	6.3297	0.0198187	0.590115	54219	Cd320	CD320 antigen
ENSMUSG00000102918	0.176719	2.99162	6.32535	0.0198561	0.590218	93706	Pcdhgc3	protocadherin gamma subfamily C, 3
ENSMUSG00000020393	0.136843	8.07628	6.30975	0.0199909	0.592742	84035	Kremen1	kringle containing transmembrane protein 1
ENSMUSG00000024548	0.136054	4.27038	6.30764	0.0200092	0.592742	240427	Setbp1	SET binding protein 1
ENSMUSG00000016181	0.151749	2.76996	6.29054	0.0201582	0.596142	215193	Utp25	UTP25 small subunit processome component
ENSMUSG00000048376	0.165059	5.96459	6.28588	0.020199	0.596334	14062	F2r	coagulation factor II (thrombin) receptor
ENSMUSG00000061877	-0.576606	4.40823	6.2772	0.0202753	0.596484	210321	BC048679	cDNA sequence BC048679
ENSMUSG00000006262	0.193652	5.356	6.24954	0.0205206	0.59771	68473	Mob1b	MOB kinase activator 1B
ENSMUSG00000032561	0.607156	-1.24256	6.25022	0.0205146	0.59771	56318	Acpp	acid phosphatase, prostate
ENSMUSG00000086468	-0.441612	-0.940301	6.25781	0.020447	0.59771	102633673	Etaa1os	Ewing tumor-associated antigen 1, opposite strand
ENSMUSG00000040136	0.305135	0.77398	6.24144	0.0205931	0.598818	20927	Abcc8	ATP-binding cassette, sub-family C (CFTR/MRP), member 8
ENSMUSG00000031079	0.43332	-0.719806	6.23032	0.020693	0.598846	245368	Zfp300	zinc finger protein 300
ENSMUSG00000070802	-0.488776	0.614315	6.23344	0.020665	0.598846	434128	Pnmal2	PNMA-like 2
ENSMUSG00000014554	-0.160241	3.46333	6.19358	0.0210271	0.599639	27369	Dguok	deoxyguanosine kinase
ENSMUSG00000030598	0.233705	1.2718	6.20406	0.0209312	0.599639	50760	Fbxo17	F-box protein 17
ENSMUSG00000032913	0.139709	4.13507	6.1927	0.0210351	0.599639	269473	Lrig2	leucine-rich repeats and immunoglobulin-like domains 2
ENSMUSG00000035539	1.61301	-2.11244	6.20385	0.0209331	0.599639	381522	Ccdc180	coiled-coil domain containing 180
ENSMUSG00000037210	0.0990619	4.29221	6.19919	0.0209757	0.599639	231128	Fam193a	family with sequence homology 193, member A
ENSMUSG00000037465	0.220041	4.4101	6.19868	0.0209803	0.599639	21847	Klf10	Kruppel-like factor 10
ENSMUSG00000038872	0.197769	4.2959	6.20022	0.0209663	0.599639	11906	Zfhx3	zinc finger homeobox 3
ENSMUSG00000063524	0.147493	4.97114	6.20123	0.0209571	0.599639	13806	Eno1	enolase 1, alpha non-neuron
ENSMUSG00000091937	-0.30392	0.052646	6.21072	0.0208705	0.599639	100042065	Gm3646	predicted gene 3646
ENSMUSG00000050619	0.109958	3.40052	6.1596	0.0213414	0.604406	99334	Zscan29	zinc finger SCAN domains 29
ENSMUSG00000019194	-0.127479	7.82198	6.15172	0.0214151	0.604525	20266	Scn1b	sodium channel, voltage-gated, type I, beta
ENSMUSG00000030532	-0.248271	1.1052	6.15293	0.0214038	0.604525	68695	Hddc3	HD domain containing 3
ENSMUSG00000027845	-0.178675	2.13434	6.1476	0.0214537	0.604634	140917	Dclre1b	DNA cross-link repair 1B
ENSMUSG00000025035	-0.149504	4.47022	6.11987	0.0217156	0.606297	56350	Arl3	ADP-ribosylation factor-like 3
ENSMUSG00000028885	0.319364	0.835069	6.11481	0.0217639	0.606297	100340	Smpdl3b	sphingomyelin phosphodiesterase, acid-like 3B
ENSMUSG00000036944	-0.272	1.47994	6.11291	0.021782	0.606297	213068	Tmem71	transmembrane protein 71
ENSMUSG00000037876	0.119228	5.97372	6.1321	0.0215997	0.606297	108829	Jmjd1c	jumonji domain containing 1C
ENSMUSG00000048897	-0.10566	4.57044	6.12362	0.02168	0.606297	209225	Zfp710	zinc finger protein 710
ENSMUSG00000061046	-0.170108	2.52632	6.11189	0.0217917	0.606297	68977	Haghl	hydroxyacylglutathione hydrolase-like
ENSMUSG00000020687	0.104033	5.50014	6.10733	0.0218353	0.606358	217232	Cdc27	cell division cycle 27
ENSMUSG00000040205	-0.309014	0.82717	6.10437	0.0218636	0.606358	16433	Cuzd1	CUB and zona pellucida-like domains 1
ENSMUSG00000031885	0.131691	5.11278	6.09606	0.0219434	0.606636	12400	Cbfb	core binding factor beta
ENSMUSG00000036825	-0.163376	5.27103	6.09959	0.0219095	0.606636	99167	Ssx2ip	synovial sarcoma, X 2 interacting protein
ENSMUSG00000053819	0.178177	5.85369	6.0875	0.022026	0.607952	108058	Camk2d	calcium/calmodulin-dependent protein kinase II, delta
ENSMUSG00000039997	0.24845	2.42464	6.08067	0.0220921	0.60881	15950	Ifi203	interferon activated gene 203
ENSMUSG00000039997	0.24845	2.42464	6.08067	0.0220921	0.60881	102641031	LOC102641031	interferon-activable protein 203
ENSMUSG00000018604	0.188249	3.9472	6.05178	0.0223741	0.609578	21386	Tbx3	T-box 3
ENSMUSG00000021047	0.240062	2.87206	6.03874	0.0225028	0.609578	664883	Nova1	NOVA alternative splicing regulator 1
ENSMUSG00000025425	0.154737	4.2368	6.04612	0.0224299	0.609578	225742	St8sia5	ST8 alpha-N-acetyl-neuraminide alpha-2,8-sialyltransferase 5
ENSMUSG00000026603	0.270655	5.33287	6.06206	0.0222734	0.609578	226830	Smyd2	SET and MYND domain containing 2
ENSMUSG00000031820	-0.119881	5.15979	6.03682	0.0225218	0.609578	68251	Babam1	BRISC and BRCA1 A complex member 1
ENSMUSG00000033715	-0.276768	2.11334	6.03844	0.0225058	0.609578	105387	Akr1c14	aldo-keto reductase family 1, member C14
ENSMUSG00000036186	-0.25716	1.99491	6.04179	0.0224726	0.609578	56279	Dipk1b	divergent protein kinase domain 1B
ENSMUSG00000037463	0.502263	-1.51368	6.07108	0.0221853	0.609578	233040	Fbxo27	F-box protein 27
ENSMUSG00000039263	-0.118231	6.27102	6.03139	0.0225757	0.609578	228961	Npepl1	aminopeptidase-like 1
ENSMUSG00000057880	-0.169728	3.96501	6.03442	0.0225456	0.609578	268860	Abat	4-aminobutyrate aminotransferase
ENSMUSG00000078317	0.189569	2.75827	6.04506	0.0224403	0.609578	14070	F8a	factor 8-associated gene A
ENSMUSG00000099517	0.698755	-2.02399	6.06476	0.022247	0.609578	97908	H3c8	H3 clustered histone 8
ENSMUSG00000034292	-0.131976	2.48233	6.01529	0.0227362	0.610826	74019	Traf3ip1	TRAF3 interacting protein 1
ENSMUSG00000037358	-0.178226	2.57706	6.0191	0.0226981	0.610826	75905	Dipk2b	divergent protein kinase domain 2B
ENSMUSG00000042439	0.115772	4.37722	6.01268	0.0227624	0.610826	328977	Zfp532	zinc finger protein 532
ENSMUSG00000023882	-0.338415	0.634009	5.99507	0.0229397	0.612411	22712	Zfp54	zinc finger protein 54
ENSMUSG00000024177	0.343775	1.31766	5.99283	0.0229623	0.612411	56520	Nme4	NME/NM23 nucleoside diphosphate kinase 4
ENSMUSG00000039419	-0.922722	-1.26884	5.99744	0.0229157	0.612411	66797	Cntnap2	contactin associated protein-like 2
ENSMUSG00000079428	0.427589	4.53672	5.99669	0.0229232	0.612411	100040972	Tceal7	transcription elongation factor A (SII)-like 7
ENSMUSG00000079550	0.730585	-2.03006	5.9881	0.0230102	0.612748	227157	Mpp4	membrane protein, palmitoylated 4 (MAGUK p55 subfamily member 4)
ENSMUSG00000028189	0.144696	2.95328	5.97683	0.0231249	0.614861	74245	Ctbs	chitobiase
ENSMUSG00000021111	0.134827	5.76428	5.9446	0.0234564	0.621199	18789	Papola	poly (A) polymerase alpha
ENSMUSG00000025616	-0.109995	5.94131	5.94324	0.0234705	0.621199	74112	Usp16	ubiquitin specific peptidase 16
ENSMUSG00000028381	0.121907	3.89536	5.94468	0.0234556	0.621199	22234	Ugcg	UDP-glucose ceramide glucosyltransferase
ENSMUSG00000020580	0.151005	8.22687	5.93828	0.0235221	0.621619	19878	Rock2	Rho-associated coiled-coil containing protein kinase 2
ENSMUSG00000057182	0.247879	1.7456	5.92309	0.0236806	0.624858	20269	Scn3a	sodium channel, voltage-gated, type III, alpha
ENSMUSG00000020782	0.163638	3.10425	5.892	0.0240089	0.631604	217325	Llgl2	LLGL2 scribble cell polarity complex component
ENSMUSG00000043336	-0.112558	7.12426	5.89372	0.0239906	0.631604	78749	Filip1l	filamin A interacting protein 1-like
ENSMUSG00000055148	-0.368187	4.19772	5.88478	0.0240858	0.63267	16598	Klf2	Kruppel-like factor 2 (lung)
ENSMUSG00000056832	-0.24134	0.939102	5.87498	0.0241908	0.633514	264134	Ttc26	tetratricopeptide repeat domain 26
ENSMUSG00000028530	0.106234	6.93399	5.86047	0.0243469	0.634122	16451	Jak1	Janus kinase 1
ENSMUSG00000042210	-0.159002	3.16094	5.85928	0.0243599	0.634122	68644	Abhd14a	abhydrolase domain containing 14A
ENSMUSG00000042961	-0.194074	4.3485	5.8653	0.0242948	0.634122	268780	Egflam	EGF-like, fibronectin type III and laminin G domains
ENSMUSG00000071654	-0.107574	4.65034	5.86908	0.0242542	0.634122	107197	Uqcc3	ubiquinol-cytochrome c reductase complex assembly factor 3
ENSMUSG00000022952	0.437053	2.86164	5.85571	0.0243986	0.63418	12394	Runx1	runt related transcription factor 1
ENSMUSG00000044071	-0.366576	-0.550135	5.83907	0.0245795	0.63698	268354	Tafa2	TAFA chemokine like family member 2
ENSMUSG00000020722	0.209946	6.0067	5.82669	0.0247152	0.637804	12299	Cacng1	calcium channel, voltage-dependent, gamma subunit 1
ENSMUSG00000024952	-0.136901	3.97191	5.8065	0.0249382	0.637804	56613	Rps6ka4	ribosomal protein S6 kinase, polypeptide 4
ENSMUSG00000031292	0.191592	2.56999	5.80621	0.0249414	0.637804	382253	Cdkl5	cyclin-dependent kinase-like 5
ENSMUSG00000033182	0.58679	6.5859	5.81464	0.024848	0.637804	74589	Kbtbd12	kelch repeat and BTB (POZ) domain containing 12
ENSMUSG00000034135	0.116525	5.46173	5.81219	0.0248751	0.637804	70661	Sik3	SIK family kinase 3
ENSMUSG00000050368	-0.560459	-1.13249	5.81793	0.0248116	0.637804	15430	Hoxd10	homeobox D10
ENSMUSG00000062300	0.162737	2.43454	5.8097	0.0249028	0.637804	19294	Nectin2	nectin cell adhesion molecule 2
ENSMUSG00000073730	0.374979	1.62615	5.81845	0.0248059	0.637804	66755	Ppp1r14bl	protein phosphatase 1, regulatory inhibitor subunit 14B like
ENSMUSG00000044854	0.52678	-0.679659	5.80012	0.0250091	0.638596	73363	1700056E22Rik	RIKEN cDNA 1700056E22 gene
ENSMUSG00000005442	0.119403	4.72049	5.79619	0.025053	0.638777	71722	Cic	capicua transcriptional repressor
ENSMUSG00000010175	0.172939	4.53522	5.79022	0.0251197	0.639542	19130	Prox1	prospero homeobox 1
ENSMUSG00000028010	0.258546	1.50263	5.77376	0.0253047	0.643223	68147	Gar1	GAR1 ribonucleoprotein
ENSMUSG00000031389	0.445535	-0.201827	5.76147	0.0254439	0.644961	171207	Arhgap4	Rho GTPase activating protein 4
ENSMUSG00000040640	0.545395	-0.253334	5.7537	0.0255323	0.646261	238988	Erc2	ELKS/RAB6-interacting/CAST family member 2
ENSMUSG00000022479	0.69215	-0.530644	5.74544	0.0256266	0.647704	22337	Vdr	vitamin D (1,25-dihydroxyvitamin D3) receptor
ENSMUSG00000046873	0.136071	3.63226	5.7334	0.0257648	0.650253	270669	Mbtps2	membrane-bound transcription factor peptidase, site 2
ENSMUSG00000074212	0.129003	4.02769	5.71852	0.0259369	0.6527	70604	Dnajb14	DnaJ heat shock protein family (Hsp40) member B14
ENSMUSG00000023800	0.287696	3.95091	5.71062	0.0260286	0.654063	24001	Tiam2	T cell lymphoma invasion and metastasis 2
ENSMUSG00000029205	0.922437	-1.01366	5.70278	0.0261201	0.654471	231252	Chrna9	cholinergic receptor, nicotinic, alpha polypeptide 9
ENSMUSG00000033633	-0.335156	0.141091	5.68985	0.0262719	0.657326	353287	Clec18a	C-type lectin domain family 18, member A
ENSMUSG00000033633	-0.335156	0.141091	5.68985	0.0262719	0.657326	102639870	Gm38523	predicted gene, 38523
ENSMUSG00000008129	-0.445321	-1.61666	5.67003	0.0265063	0.659827	74666	4930432K21Rik	RIKEN cDNA 4930432K21 gene
ENSMUSG00000056131	0.149207	2.50053	5.66857	0.0265236	0.659827	109785	Pgm3	phosphoglucomutase 3
ENSMUSG00000024579	0.406262	0.138406	5.64938	0.0267531	0.661566	240334	Pcyox1l	prenylcysteine oxidase 1 like
ENSMUSG00000028070	-0.0962232	4.91606	5.63444	0.0269331	0.661566	246703	Naxe	NAD(P)HX epimerase
ENSMUSG00000033257	0.107905	3.78276	5.64531	0.026802	0.661566	67534	Ttll4	tubulin tyrosine ligase-like family, member 4
ENSMUSG00000038119	0.227558	4.83008	5.64305	0.0268292	0.661566	57810	Cdon	cell adhesion molecule-related/down-regulated by oncogenes
ENSMUSG00000069835	-0.167696	1.47639	5.63421	0.0269359	0.661566	69215	Sat2	spermidine/spermine N1-acetyl transferase 2
ENSMUSG00000087236	-0.316067	0.919326	5.64313	0.0268282	0.661566	383592	Kif28	kinesin family member 28
ENSMUSG00000103088	0.312826	1.5365	5.6427	0.0268334	0.661566	93703	Pcdhgb6	protocadherin gamma subfamily B, 6
ENSMUSG00000006575	-0.368901	-0.353803	5.6254	0.0270428	0.663255	51799	Rundc3a	RUN domain containing 3A
ENSMUSG00000023067	0.255672	3.79239	5.60651	0.0272736	0.667008	12575	Cdkn1a	cyclin-dependent kinase inhibitor 1A (P21)
ENSMUSG00000068551	-0.213961	2.00224	5.60347	0.0273109	0.667008	68910	Zfp467	zinc finger protein 467
ENSMUSG00000030067	0.136214	4.0013	5.59586	0.0274046	0.667422	108655	Foxp1	forkhead box P1
ENSMUSG00000023031	-0.627615	-1.02581	5.58926	0.0274863	0.667632	109901	Cela1	chymotrypsin-like elastase family, member 1
ENSMUSG00000024410	0.103829	3.63504	5.58895	0.0274901	0.667632	76482	Rmc1	regulator of MON1-CCZ1
ENSMUSG00000061315	0.248091	6.36477	5.5858	0.0275291	0.667648	17938	Naca	nascent polypeptide-associated complex alpha polypeptide
ENSMUSG00000026107	0.178046	3.62892	5.57702	0.0276383	0.669169	109019	Nabp1	nucleic acid binding protein 1
ENSMUSG00000056973	-0.573928	4.21554	5.57457	0.0276688	0.669169	104158	Ces1d	carboxylesterase 1D
ENSMUSG00000029073	-0.139732	2.94376	5.56677	0.0277663	0.670594	79554	Cptp	ceramide-1-phosphate transfer protein
ENSMUSG00000003435	-0.0946495	6.47847	5.55278	0.0279421	0.672971	20924	Supt5	suppressor of Ty 5, DSIF elongation factor subunit
ENSMUSG00000006216	-0.466241	-1.15069	5.55543	0.0279087	0.672971	56365	Clcnkb	chloride channel, voltage-sensitive Kb
ENSMUSG00000031111	0.299564	3.06498	5.54733	0.0280109	0.673694	209268	Igsf1	immunoglobulin superfamily, member 1
ENSMUSG00000028779	-0.0982297	4.65905	5.53695	0.0281426	0.674265	67898	Pef1	penta-EF hand domain containing 1
ENSMUSG00000031144	-0.318393	0.0686134	5.54022	0.028101	0.674265	20977	Syp	synaptophysin
ENSMUSG00000043670	-0.63208	-1.66372	5.53629	0.0281509	0.674265	208666	Diras1	DIRAS family, GTP-binding RAS-like 1
ENSMUSG00000001482	-0.100123	5.42723	5.39372	0.0300314	0.674846	23854	Def8	differentially expressed in FDCP 8
ENSMUSG00000003228	0.155877	2.5687	5.41857	0.0296938	0.674846	14773	Grk5	G protein-coupled receptor kinase 5
ENSMUSG00000006784	-0.613231	0.28639	5.47706	0.0289156	0.674846	74407	Ttc25	tetratricopeptide repeat domain 25
ENSMUSG00000014039	0.0994061	3.12562	5.5013	0.0286	0.674846	114604	Prdm15	PR domain containing 15
ENSMUSG00000017167	-0.245093	1.15374	5.42892	0.0295544	0.674846	53321	Cntnap1	contactin associated protein-like 1
ENSMUSG00000017390	-0.711932	-1.68191	5.50149	0.0285974	0.674846	11676	Aldoc	aldolase C, fructose-bisphosphate
ENSMUSG00000018076	0.1146	5.36601	5.41753	0.0297078	0.674846	76199	Med13l	mediator complex subunit 13-like
ENSMUSG00000021118	0.476012	-1.55875	5.51405	0.0284354	0.674846	27260	Plek2	pleckstrin 2
ENSMUSG00000021751	-0.491592	-0.249164	5.3832	0.0301756	0.674846	93732	Acox2	acyl-Coenzyme A oxidase 2, branched chain
ENSMUSG00000022706	-0.10066	4.3195	5.39495	0.0300146	0.674846	18100	Mrpl40	mitochondrial ribosomal protein L40
ENSMUSG00000022986	3.16056	-2.27897	5.52158	0.0288298	0.674846	109052	Krt75	keratin 75
ENSMUSG00000024754	-0.122871	4.72727	5.42926	0.0295498	0.674846	83921	Cemip2	cell migration inducing hyaluronidase 2
ENSMUSG00000026564	0.213582	7.0892	5.38461	0.0301563	0.674846	240892	Dusp27	dual specificity phosphatase 27 (putative)
ENSMUSG00000028086	0.113368	6.06934	5.3962	0.0299976	0.674846	50754	Fbxw7	F-box and WD-40 domain protein 7
ENSMUSG00000028364	0.864752	3.76352	5.46828	0.029031	0.674846	21923	Tnc	tenascin C
ENSMUSG00000028970	-0.164872	4.34055	5.47251	0.0289753	0.674846	18669	Abcb1b	ATP-binding cassette, sub-family B (MDR/TAP), member 1B
ENSMUSG00000030249	0.122501	8.40527	5.49171	0.0287244	0.674846	20928	Abcc9	ATP-binding cassette, sub-family C (CFTR/MRP), member 9
ENSMUSG00000033161	0.210396	7.92653	5.4758	0.0289322	0.674846	11928	Atp1a1	ATPase, Na+/K+ transporting, alpha 1 polypeptide
ENSMUSG00000037095	-0.27926	3.6615	5.44788	0.0293009	0.674846	76905	Lrg1	leucine-rich alpha-2-glycoprotein 1
ENSMUSG00000037418	0.289217	-0.449777	5.7452	0.0296319	0.674846	24115	Best1	bestrophin 1
ENSMUSG00000038903	0.434484	-0.998148	5.4592	0.0291508	0.674846	381175	Ccdc68	coiled-coil domain containing 68
ENSMUSG00000040729	-0.285857	0.733895	5.47641	0.0289241	0.674846	234915	Cep126	centrosomal protein 126
ENSMUSG00000042105	0.133512	3.35735	5.38448	0.030158	0.674846	101490	Inpp5f	inositol polyphosphate-5-phosphatase F
ENSMUSG00000042121	0.158521	3.08618	5.43442	0.0294806	0.674846	231637	Ssh1	slingshot protein phosphatase 1
ENSMUSG00000043122	-0.567868	2.25968	5.45325	0.0292296	0.674846	319942	A530016L24Rik	RIKEN cDNA A530016L24 gene
ENSMUSG00000045237	-0.141789	3.28369	5.42362	0.0296256	0.674846	68618	1110012L19Rik	RIKEN cDNA 1110012L19 gene
ENSMUSG00000051985	0.229264	3.14218	5.50635	0.0285347	0.674846	226438	Igfn1	immunoglobulin-like and fibronectin type III domain containing 1
ENSMUSG00000052415	2.33895	-0.287941	5.51574	0.0284137	0.674846	99681	Tchh	trichohyalin
ENSMUSG00000054408	0.116774	5.65397	5.4325	0.0295064	0.674846	76687	Spcs3	signal peptidase complex subunit 3 homolog (S. cerevisiae)
ENSMUSG00000056204	-0.11095	4.59936	5.40874	0.0298269	0.674846	66522	Pgpep1	pyroglutamyl-peptidase I
ENSMUSG00000056359	-0.237105	1.39473	5.45327	0.0292294	0.674846	380765	D830013O20Rik	RIKEN cDNA D830013O20 gene
ENSMUSG00000057134	0.0974717	5.29915	5.3925	0.0300482	0.674846	211488	Ado	2-aminoethanethiol (cysteamine) dioxygenase
ENSMUSG00000057789	-0.192656	3.14779	5.4903	0.0287427	0.674846	12018	Bak1	BCL2-antagonist/killer 1
ENSMUSG00000059013	-0.197562	3.30287	5.51504	0.0284226	0.674846	27387	Sh2d3c	SH2 domain containing 3C
ENSMUSG00000069540	0.523461	-1.67562	5.40205	0.0299178	0.674846	237433	Gm4925	predicted gene 4925
ENSMUSG00000078190	0.472067	1.66217	5.38192	0.0301932	0.674846	474332	Dnm3os	dynamin 3, opposite strand
ENSMUSG00000079227	0.94493	0.242648	5.49187	0.0287223	0.674846	12774	Ccr5	chemokine (C-C motif) receptor 5
ENSMUSG00000079293	0.81245	0.33219	5.38949	0.0300893	0.674846	56644	Clec7a	C-type lectin domain family 7, member a
ENSMUSG00000084880	-0.383299	-1.13358	5.39146	0.0300624	0.674846	100415787	Tomm6os	translocase of outer mitochondrial membrane 6, opposite strand
ENSMUSG00000094830	0.755148	-1.92454	5.42287	0.0296358	0.674846	115489751	LOC115489751	5S ribosomal RNA
ENSMUSG00000103476	0.204797	4.64991	5.45699	0.0291801	0.674846	102637511	Strit1	small transmembrane regulator of ion transport 1
ENSMUSG00000033685	0.234597	3.94158	5.37278	0.0303193	0.675926	22228	Ucp2	uncoupling protein 2 (mitochondrial, proton carrier)
ENSMUSG00000036862	0.232089	4.47912	5.37357	0.0303084	0.675926	233651	Dchs1	dachsous cadherin related 1
ENSMUSG00000109408	0.233135	0.980795	5.36955	0.0303641	0.676057	78439	A930037H05Rik	RIKEN cDNA A930037H05 gene
ENSMUSG00000015087	-0.0938957	6.66553	5.3566	0.0305439	0.676558	227624	Rabl6	RAB, member RAS oncogene family-like 6
ENSMUSG00000021701	0.169917	3.91528	5.3567	0.0305425	0.676558	20620	Plk2	polo like kinase 2
ENSMUSG00000024907	-1.07438	-2.5882	5.35836	0.0305193	0.676558	14419	Gal	galanin and GMAP prepropeptide
ENSMUSG00000047515	-0.535598	-1.74074	5.35819	0.0305217	0.676558	320135	BC049715	cDNA sequence BC049715
ENSMUSG00000059923	-0.0874212	5.11267	5.35393	0.0305811	0.676558	14784	Grb2	growth factor receptor bound protein 2
ENSMUSG00000001663	-0.261329	2.38381	5.34552	0.0306988	0.677438	14871	Gstt1	glutathione S-transferase, theta 1
ENSMUSG00000022248	0.163745	2.12793	5.33375	0.0308642	0.680226	19355	Rad1	RAD1 checkpoint DNA exonuclease
ENSMUSG00000040653	0.417101	4.67477	5.31757	0.0310933	0.684408	76142	Ppp1r14c	protein phosphatase 1, regulatory inhibitor subunit 14C
ENSMUSG00000038384	0.23128	2.63584	5.29892	0.0313599	0.689402	208043	Setd1b	SET domain containing 1B
ENSMUSG00000014503	0.209509	1.43277	5.29483	0.0314187	0.689822	53871	Pkd2l2	polycystic kidney disease 2-like 2
ENSMUSG00000022484	0.115959	4.37048	5.28549	0.0315532	0.691032	209448	Hoxc10	homeobox C10
ENSMUSG00000030272	-0.085343	4.53266	5.28743	0.0315252	0.691032	52163	Camk1	calcium/calmodulin-dependent protein kinase I
ENSMUSG00000018412	0.0978299	4.79707	5.26965	0.0317833	0.693576	76719	Kansl1	KAT8 regulatory NSL complex subunit 1
ENSMUSG00000031157	-0.116975	3.70676	5.26925	0.0317891	0.693576	54633	Pqbp1	polyglutamine binding protein 1
ENSMUSG00000063689	-0.407965	-1.33402	5.27105	0.0317628	0.693576	621893	H2ac21	H2A clustered histone 21
ENSMUSG00000019818	0.104769	6.6723	5.2618	0.0318979	0.693999	53599	Cd164	CD164 antigen
ENSMUSG00000026253	0.912614	-1.44435	5.25973	0.0319282	0.693999	11449	Chrng	cholinergic receptor, nicotinic, gamma polypeptide
ENSMUSG00000042793	-0.50523	-0.666997	5.26214	0.0318928	0.693999	329252	Lgr6	leucine-rich repeat-containing G protein-coupled receptor 6
ENSMUSG00000039157	0.182861	2.40233	5.24677	0.0321186	0.697267	98952	Fam102a	family with sequence similarity 102, member A
ENSMUSG00000037624	0.206869	2.10411	5.24002	0.0322184	0.697692	16526	Kcnk2	potassium channel, subfamily K, member 2
ENSMUSG00000056579	0.116434	5.08596	5.2422	0.0321862	0.697692	544752	Tug1	taurine upregulated gene 1
ENSMUSG00000021062	-0.326968	4.67098	5.22787	0.0323987	0.700723	104886	Rab15	RAB15, member RAS oncogene family
ENSMUSG00000021259	-0.704648	-2.15546	5.20984	0.0326685	0.701547	13116	Cyp46a1	cytochrome P450, family 46, subfamily a, polypeptide 1
ENSMUSG00000023019	-0.285894	6.24192	5.21367	0.032611	0.701547	14555	Gpd1	glycerol-3-phosphate dehydrogenase 1 (soluble)
ENSMUSG00000024590	0.124829	2.09352	5.20915	0.0326789	0.701547	16906	Lmnb1	lamin B1
ENSMUSG00000029561	0.334503	1.57339	5.21855	0.0325378	0.701547	23962	Oasl2	2'-5' oligoadenylate synthetase-like 2
ENSMUSG00000042605	0.11697	4.98267	5.21151	0.0326434	0.701547	20239	Atxn2	ataxin 2
ENSMUSG00000072591	-0.237118	3.38539	5.2124	0.03263	0.701547	319616	Fzd10os	frizzled class receptor 10, opposite strand
ENSMUSG00000027861	0.156755	8.68825	5.18991	0.0329696	0.702408	12373	Casq2	calsequestrin 2
ENSMUSG00000032263	-0.12918	5.03078	5.1887	0.032988	0.702408	12040	Bckdhb	branched chain ketoacid dehydrogenase E1, beta polypeptide
ENSMUSG00000041477	-0.147985	2.33597	5.19769	0.0328517	0.702408	319618	Dcp1b	decapping mRNA 1B
ENSMUSG00000051339	0.145897	5.40702	5.20039	0.0328109	0.702408	243219	2900026A02Rik	RIKEN cDNA 2900026A02 gene
ENSMUSG00000058013	0.0952373	6.03236	5.20332	0.0327667	0.702408	52398	Sept11	septin 11
ENSMUSG00000086427	0.353203	0.440498	5.19561	0.0328832	0.702408	15397	Hoxa11os	homeobox A11, opposite strand
ENSMUSG00000017631	-0.142723	4.81419	5.17793	0.0331521	0.702687	109934	Abr	active BCR-related gene
ENSMUSG00000030711	-0.232299	3.90056	5.17634	0.0331765	0.702687	20887	Sult1a1	sulfotransferase family 1A, phenol-preferring, member 1
ENSMUSG00000037905	0.163485	2.35755	5.17898	0.0331362	0.702687	76809	Bri3bp	Bri3 binding protein
ENSMUSG00000075012	0.47766	-0.0331727	5.17992	0.0331218	0.702687	14221	Fjx1	four jointed box 1
ENSMUSG00000073491	0.673026	-1.99202	5.17162	0.0332487	0.70336	623121	Ifi213	interferon activated gene 213
ENSMUSG00000007872	-0.160661	4.74569	5.16133	0.033407	0.705302	15903	Id3	inhibitor of DNA binding 3
ENSMUSG00000052915	-0.0835304	5.96613	5.15269	0.0335404	0.705302	74026	Msl1	male specific lethal 1
ENSMUSG00000056313	-0.183542	4.80297	5.15562	0.033495	0.705302	69068	Tcim	transcriptional and immune response regulator
ENSMUSG00000068580	-0.140304	2.79374	5.1525	0.0335433	0.705302	72008	Zfyve19	zinc finger, FYVE domain containing 19
ENSMUSG00000102742	0.466747	-0.493982	5.14497	0.0336603	0.706906	93723	Pcdhga11	protocadherin gamma subfamily A, 11
ENSMUSG00000023473	-0.333833	0.238136	5.14038	0.0337316	0.70755	107934	Celsr3	cadherin, EGF LAG seven-pass G-type receptor 3
ENSMUSG00000075470	0.10613	4.68588	5.12854	0.0339168	0.710577	380959	Alg10b	asparagine-linked glycosylation 10B (alpha-1,2-glucosyltransferase)
ENSMUSG00000030557	0.104805	6.80238	5.12288	0.0340056	0.710724	17258	Mef2a	myocyte enhancer factor 2A
ENSMUSG00000072812	0.164073	4.10694	5.12441	0.0339816	0.710724	100041194	Ahnak2	AHNAK nucleoprotein 2
ENSMUSG00000007888	0.240174	2.37711	5.10919	0.0342216	0.714382	12931	Crlf1	cytokine receptor-like factor 1
ENSMUSG00000022788	-0.144557	4.37673	5.10598	0.0342726	0.714587	224014	Fgd4	FYVE, RhoGEF and PH domain containing 4
ENSMUSG00000002228	-0.134683	4.40726	5.00404	0.0359336	0.714767	71887	Ppm1j	protein phosphatase 1J
ENSMUSG00000007589	-0.106648	3.64197	4.93876	0.0370449	0.714767	28113	Tinf2	Terf1 (TRF1)-interacting nuclear factor 2
ENSMUSG00000016940	-0.103243	3.99153	4.99988	0.0360034	0.714767	70382	Kctd2	potassium channel tetramerisation domain containing 2
ENSMUSG00000018678	0.212281	1.85627	5.03801	0.0353702	0.714767	78912	Sp2	Sp2 transcription factor
ENSMUSG00000019880	0.199982	4.3328	5.03459	0.0354266	0.714767	72780	Rspo3	R-spondin 3
ENSMUSG00000020611	0.114263	5.98322	4.93247	0.037154	0.714767	14674	Gna13	guanine nucleotide binding protein, alpha 13
ENSMUSG00000020647	0.118526	5.1569	5.01149	0.0358092	0.714767	17977	Ncoa1	nuclear receptor coactivator 1
ENSMUSG00000020715	0.122795	4.23302	4.93904	0.0370402	0.714767	78943	Ern1	endoplasmic reticulum (ER) to nucleus signalling 1
ENSMUSG00000021133	0.0793191	6.0021	5.03636	0.0353974	0.714767	217684	Susd6	sushi domain containing 6
ENSMUSG00000021936	0.0894304	5.65685	5.08539	0.0346009	0.714767	26419	Mapk8	mitogen-activated protein kinase 8
ENSMUSG00000022184	0.209831	1.89426	5.05577	0.0350797	0.714767	106052	Fbxo4	F-box protein 4
ENSMUSG00000022353	0.163415	4.27416	4.9521	0.0368148	0.714767	211401	Mtss1	MTSS I-BAR domain containing 1
ENSMUSG00000022471	-0.0973878	4.90983	5.04275	0.0352924	0.714767	14375	Xrcc6	X-ray repair complementing defective repair in Chinese hamster cells 6
ENSMUSG00000022629	-0.140844	6.11514	4.9899	0.0361712	0.714767	16564	Kif21a	kinesin family member 21A
ENSMUSG00000023150	0.161153	8.18113	4.92115	0.0373513	0.714767	117198	Ivns1abp	influenza virus NS1A binding protein
ENSMUSG00000023170	-0.122048	4.27292	4.98344	0.0362802	0.714767	56310	Gps2	G protein pathway suppressor 2
ENSMUSG00000024002	0.1837	3.82697	5.09416	0.0344606	0.714767	57261	Brd4	bromodomain containing 4
ENSMUSG00000024014	0.346358	2.2567	4.97825	0.0363681	0.714767	18712	Pim1	proviral integration site 1
ENSMUSG00000024352	-0.217303	1.49483	4.95443	0.0367747	0.714767	71242	Spata24	spermatogenesis associated 24
ENSMUSG00000025176	0.340856	0.50766	5.04106	0.0353202	0.714767	67432	Hoga1	4-hydroxy-2-oxoglutarate aldolase 1
ENSMUSG00000025221	-0.679158	-1.9449	4.92321	0.0373154	0.714767	80906	Kcnip2	Kv channel-interacting protein 2
ENSMUSG00000025266	-0.0979564	5.74735	5.03767	0.0353758	0.714767	237107	Gnl3l	guanine nucleotide binding protein-like 3 (nucleolar)-like
ENSMUSG00000026065	-0.320268	1.91159	5.02309	0.0356164	0.714767	110895	Slc9a4	solute carrier family 9 (sodium/hydrogen exchanger), member 4
ENSMUSG00000026558	0.375644	5.00813	4.94767	0.0368911	0.714767	80914	Uck2	uridine-cytidine kinase 2
ENSMUSG00000027077	-0.121432	8.6493	4.96034	0.0366734	0.714767	68678	Smtnl1	smoothelin-like 1
ENSMUSG00000027489	0.415726	-1.16321	4.92338	0.0373124	0.714767	56846	Necab3	N-terminal EF-hand calcium binding protein 3
ENSMUSG00000027602	-0.125221	7.12056	5.01988	0.0356697	0.714767	66734	Map1lc3a	microtubule-associated protein 1 light chain 3 alpha
ENSMUSG00000027676	0.471407	-1.48574	4.95778	0.0367172	0.714767	51938	Ccdc39	coiled-coil domain containing 39
ENSMUSG00000028766	-0.199125	4.96976	4.98715	0.0362175	0.714767	11647	Alpl	alkaline phosphatase, liver/bone/kidney
ENSMUSG00000028862	-0.230712	3.76225	5.04409	0.0352705	0.714767	53608	Map3k6	mitogen-activated protein kinase kinase kinase 6
ENSMUSG00000028894	-0.113806	3.51109	4.95959	0.0366862	0.714767	16330	Inpp5b	inositol polyphosphate-5-phosphatase B
ENSMUSG00000029404	-0.0996273	4.53592	4.95547	0.0367568	0.714767	65105	Arl6ip4	ADP-ribosylation factor-like 6 interacting protein 4
ENSMUSG00000030244	-1.09334	-1.88707	4.97153	0.0364823	0.714767	232493	Gys2	glycogen synthase 2
ENSMUSG00000030681	-0.118308	6.44112	4.94904	0.0368674	0.714767	78388	Mvp	major vault protein
ENSMUSG00000031776	-0.11201	5.31295	5.02099	0.0356513	0.714767	107566	Arl2bp	ADP-ribosylation factor-like 2 binding protein
ENSMUSG00000032661	1.02395	-2.23307	4.9573	0.0367255	0.714767	246727	Oas3	2'-5' oligoadenylate synthetase 3
ENSMUSG00000033684	0.200007	5.09436	4.97618	0.0364032	0.714767	104009	Qsox1	quiescin Q6 sulfhydryl oxidase 1
ENSMUSG00000035274	0.372267	0.670543	4.97642	0.0363992	0.714767	21983	Tpbg	trophoblast glycoprotein
ENSMUSG00000035401	0.0997609	4.53429	5.01281	0.0357873	0.714767	233545	Emsy	EMSY, BRCA2-interacting transcriptional repressor
ENSMUSG00000036986	0.154751	2.39058	5.05847	0.0350357	0.714767	18854	Pml	promyelocytic leukemia
ENSMUSG00000038172	0.171404	4.40287	5.10255	0.034327	0.714767	69863	Ttc39b	tetratricopeptide repeat domain 39B
ENSMUSG00000038178	0.123573	6.50884	4.92363	0.0373081	0.714767	215113	Slc43a2	solute carrier family 43, member 2
ENSMUSG00000038369	0.175009	3.5821	4.97384	0.036443	0.714767	56406	Ncoa6	nuclear receptor coactivator 6
ENSMUSG00000040687	-0.1349	2.85612	5.09668	0.0344205	0.714767	228355	Madd	MAP-kinase activating death domain
ENSMUSG00000046312	0.137233	6.05005	5.05769	0.0350484	0.714767	329828	Myorg	myogenesis regulating glycosidase (putative)
ENSMUSG00000049532	0.210209	1.24746	4.92748	0.0372408	0.714767	50524	Sall2	spalt like transcription factor 2
ENSMUSG00000049551	-0.184125	6.51523	4.96565	0.0365825	0.714767	14371	Fzd9	frizzled class receptor 9
ENSMUSG00000051344	-0.138412	4.00408	5.05051	0.0351654	0.714767	241075	Plekhm3	pleckstrin homology domain containing, family M, member 3
ENSMUSG00000051413	0.167082	1.65277	5.07882	0.0347066	0.714767	54711	Plagl2	pleiomorphic adenoma gene-like 2
ENSMUSG00000054252	0.183794	2.919	4.92681	0.0372525	0.714767	14184	Fgfr3	fibroblast growth factor receptor 3
ENSMUSG00000054423	-1.05096	-2.27913	4.97711	0.0363875	0.714767	27062	Cadps	Ca2+-dependent secretion activator
ENSMUSG00000054477	0.400899	0.668605	4.93806	0.0370571	0.714767	140492	Kcnn2	potassium intermediate/small conductance calcium-activated channel, subfamily N, member 2
ENSMUSG00000062093	-0.251115	0.503189	4.93132	0.0371741	0.714767	328451	Gm5088	poly(A)-binding protein, cytoplasmic pseudogene
ENSMUSG00000063317	0.109036	4.95456	5.00586	0.0359031	0.714767	76179	Usp31	ubiquitin specific peptidase 31
ENSMUSG00000064264	-0.26718	1.61463	5.06438	0.0349398	0.714767	232969	Zfp428	zinc finger protein 428
ENSMUSG00000073563	0.137399	4.08807	5.09311	0.0344774	0.714767	70425	Csnk1g3	casein kinase 1, gamma 3
ENSMUSG00000074227	0.23466	1.79812	5.07286	0.0348026	0.714767	20733	Spint2	serine protease inhibitor, Kunitz type 2
ENSMUSG00000079197	-0.107378	4.35665	5.08448	0.0346156	0.714767	19188	Psme2	proteasome (prosome, macropain) activator subunit 2 (PA28 beta)
ENSMUSG00000090066	0.318426	8.06574	4.98574	0.0362414	0.714767	102634333	1110002E22Rik	RIKEN cDNA 1110002E22 gene
ENSMUSG00000093865	1.21447	-2.48312	5.16659	0.0345403	0.714767	242235	Lrit3	leucine-rich repeat, immunoglobulin-like and transmembrane domains 3
ENSMUSG00000097327	-0.550797	-1.97315	4.99267	0.0361245	0.714767	319887	E030030I06Rik	RIKEN cDNA E030030I06 gene
ENSMUSG00000098973	1.5418	4.47658	4.97855	0.0363631	0.714767	102465959	Mir6236	microRNA 6236
ENSMUSG00000100335	0.457224	-0.592956	5.02784	0.0355378	0.714767	72316	2310008N11Rik	RIKEN cDNA 2310008N11 gene
ENSMUSG00000021217	0.248714	2.01421	4.9144	0.0374695	0.715997	243931	Tshz3	teashirt zinc finger family member 3
ENSMUSG00000032491	0.293557	0.384552	4.90825	0.0375776	0.717275	67169	Nradd	neurotrophin receptor associated death domain
ENSMUSG00000027854	0.086464	4.56557	4.89925	0.0377363	0.719342	66641	Sike1	suppressor of IKBKE 1
ENSMUSG00000039361	0.11704	7.34537	4.89743	0.0377687	0.719342	233489	Picalm	phosphatidylinositol binding clathrin assembly protein
ENSMUSG00000023968	0.46004	0.772818	4.88778	0.0379398	0.719688	114570	Crip3	cysteine-rich protein 3
ENSMUSG00000027784	0.16303	6.85793	4.89373	0.0378342	0.719688	242083	Ppm1l	protein phosphatase 1 (formerly 2C)-like
ENSMUSG00000031902	0.0852065	5.11479	4.88707	0.0379524	0.719688	18021	Nfatc3	nuclear factor of activated T cells, cytoplasmic, calcineurin dependent 3
ENSMUSG00000038508	0.56314	-1.4232	4.87575	0.0381544	0.7223	23886	Gdf15	growth differentiation factor 15
ENSMUSG00000069270	0.301592	-0.193696	4.87471	0.0381732	0.7223	319164	H2ac6	H2A clustered histone 6
ENSMUSG00000040174	-0.0924111	4.82638	4.87228	0.0382166	0.722336	69113	Alkbh3	alkB homolog 3, alpha-ketoglutarate-dependent dioxygenase
ENSMUSG00000004113	-0.963057	-1.93654	4.86406	0.0383645	0.723014	12287	Cacna1b	calcium channel, voltage-dependent, N type, alpha 1B subunit
ENSMUSG00000033184	0.116455	5.499	4.86335	0.0383772	0.723014	66676	Tmed7	transmembrane p24 trafficking protein 7
ENSMUSG00000040669	-0.113837	3.42761	4.86746	0.0383032	0.723014	13619	Phc1	polyhomeotic 1
ENSMUSG00000000552	0.167715	3.59072	4.82916	0.0389991	0.726647	29813	Zfp385a	zinc finger protein 385A
ENSMUSG00000005534	0.139999	7.09136	4.84288	0.0387482	0.726647	16337	Insr	insulin receptor
ENSMUSG00000022439	0.589766	-1.37043	4.83203	0.0389464	0.726647	64099	Parvg	parvin, gamma
ENSMUSG00000024747	-1.00824	0.210373	4.80732	0.0394022	0.726647	26358	Aldh1a7	aldehyde dehydrogenase family 1, subfamily A7
ENSMUSG00000025220	0.11191	6.23769	4.83209	0.0389454	0.726647	76055	Oga	O-GlcNAcase
ENSMUSG00000026971	-0.12313	6.68814	4.79493	0.039633	0.726647	16420	Itgb6	integrin beta 6
ENSMUSG00000027030	-0.157898	2.77129	4.79962	0.0395455	0.726647	53416	Stk39	serine/threonine kinase 39
ENSMUSG00000028278	0.140934	7.84727	4.79746	0.0395858	0.726647	52187	Rragd	Ras-related GTP binding D
ENSMUSG00000030187	1.24306	-2.3398	4.82548	0.0390667	0.726647	16633	Klra2	killer cell lectin-like receptor, subfamily A, member 2
ENSMUSG00000031891	0.65445	-1.94926	4.79367	0.0396565	0.726647	15484	Hsd11b2	hydroxysteroid 11-beta dehydrogenase 2
ENSMUSG00000032593	-0.278414	2.69468	4.80086	0.0395224	0.726647	320844	Amigo3	adhesion molecule with Ig like domain 3
ENSMUSG00000041649	0.435795	-0.984846	4.82794	0.0390215	0.726647	245671	Klf8	Kruppel-like factor 8
ENSMUSG00000042745	-0.352502	4.01459	4.81886	0.0391885	0.726647	15901	Id1	inhibitor of DNA binding 1, HLH protein
ENSMUSG00000047534	0.872714	-1.99558	4.80665	0.0394147	0.726647	217653	Mis18bp1	MIS18 binding protein 1
ENSMUSG00000053552	-0.358578	-0.466496	4.81726	0.0392181	0.726647	228598	Ebf4	early B cell factor 4
ENSMUSG00000054021	-0.135701	3.94435	4.80964	0.0393592	0.726647	68346	Sirt5	sirtuin 5
ENSMUSG00000054871	0.333431	0.17437	4.82694	0.0390399	0.726647	72309	Tmem158	transmembrane protein 158
ENSMUSG00000056268	0.0991722	5.3008	4.83885	0.0388217	0.726647	329260	Dennd1b	DENN/MADD domain containing 1B
ENSMUSG00000058246	-0.337964	-0.899969	4.79947	0.0395483	0.726647	102637366	Gm10037	predicted gene 10037
ENSMUSG00000084929	-0.184019	4.04635	4.82758	0.0390281	0.726647	402730	Foxo6os	forkhead box O6, opposite strand
ENSMUSG00000086236	-0.358827	0.00561503	4.82042	0.0391598	0.726647	100529079	5830418P13Rik	RIKEN cDNA 5830418P13 gene
ENSMUSG00000114456	0.340578	0.234842	4.82211	0.0391287	0.726647	319182	H2bc9	H2B clustered histone 9
ENSMUSG00000032902	0.141601	7.76015	4.78791	0.0397645	0.727858	20501	Slc16a1	solute carrier family 16 (monocarboxylic acid transporters), member 1
ENSMUSG00000003360	-0.087974	6.21797	4.76725	0.0401541	0.728552	74351	Ddx23	DEAD (Asp-Glu-Ala-Asp) box polypeptide 23
ENSMUSG00000011884	-0.168468	2.5719	4.7615	0.0402633	0.728552	56356	Gltp	glycolipid transfer protein
ENSMUSG00000021240	0.126359	2.76678	4.7807	0.0399	0.728552	19300	Abcd4	ATP-binding cassette, sub-family D (ALD), member 4
ENSMUSG00000021476	-0.0885711	4.82578	4.76599	0.040178	0.728552	56541	Habp4	hyaluronic acid binding protein 4
ENSMUSG00000029368	-0.818814	-0.729646	4.77614	0.0399859	0.728552	11657	Alb	albumin
ENSMUSG00000029722	-0.153318	3.05533	4.76189	0.040256	0.728552	231801	Agfg2	ArfGAP with FG repeats 2
ENSMUSG00000042377	0.471559	-0.738788	4.78354	0.0398465	0.728552	69640	Fam83g	family with sequence similarity 83, member G
ENSMUSG00000043881	0.15678	3.50252	4.76159	0.0402616	0.728552	211255	Kbtbd7	kelch repeat and BTB (POZ) domain containing 7
ENSMUSG00000052534	0.123584	5.25913	4.77884	0.0399351	0.728552	18514	Pbx1	pre B cell leukemia homeobox 1
ENSMUSG00000071669	0.1806	2.93028	4.77091	0.0400848	0.728552	74478	Snx29	sorting nexin 29
ENSMUSG00000089998	0.617081	-1.82239	4.7702	0.0400983	0.728552	100125931	Phtf1os	putative homeodomain transcription factor 1, opposite strand
ENSMUSG00000021991	-0.260324	0.87039	4.75634	0.0403617	0.729433	12294	Cacna2d3	calcium channel, voltage-dependent, alpha2/delta subunit 3
ENSMUSG00000022574	-0.165901	2.52488	4.75428	0.0404011	0.729433	223646	Naprt	nicotinate phosphoribosyltransferase
ENSMUSG00000028621	-0.141604	3.18093	4.74754	0.04053	0.729433	230582	Cyb5rl	cytochrome b5 reductase-like
ENSMUSG00000031843	0.138097	1.88672	4.74528	0.0405733	0.729433	68533	Mphosph6	M phase phosphoprotein 6
ENSMUSG00000047749	0.395462	0.237051	4.7515	0.0404541	0.729433	209032	Zc3hav1l	zinc finger CCCH-type, antiviral 1-like
ENSMUSG00000050697	0.112609	4.83336	4.74806	0.04052	0.729433	105787	Prkaa1	protein kinase, AMP-activated, alpha 1 catalytic subunit
ENSMUSG00000002699	0.528603	0.265266	4.70656	0.041324	0.733806	16822	Lcp2	lymphocyte cytosolic protein 2
ENSMUSG00000014550	-0.0846555	5.06461	4.68084	0.0418315	0.733806	78287	Rbsn	rabenosyn, RAB effector
ENSMUSG00000018287	-0.0701418	5.85556	4.7051	0.0413527	0.733806	216873	Spag7	sperm associated antigen 7
ENSMUSG00000021248	0.0786817	5.70291	4.68698	0.0417098	0.733806	68581	Tmed10	transmembrane p24 trafficking protein 10
ENSMUSG00000024030	0.292839	2.56338	4.67443	0.041959	0.733806	11307	Abcg1	ATP binding cassette subfamily G member 1
ENSMUSG00000030498	0.165895	2.51478	4.70319	0.0413903	0.733806	14453	Gas2	growth arrest specific 2
ENSMUSG00000030990	0.0949687	4.18276	4.70475	0.0413597	0.733806	233575	Pgap2	post-GPI attachment to proteins 2
ENSMUSG00000031158	-0.103587	4.38548	4.72166	0.0410294	0.733806	21855	Timm17b	translocase of inner mitochondrial membrane 17b
ENSMUSG00000033904	-0.147345	2.0222	4.68868	0.0416761	0.733806	101565	Ccp110	centriolar coiled coil protein 110
ENSMUSG00000034266	0.868132	-2.03154	4.67419	0.0419639	0.733806	53314	Batf	basic leucine zipper transcription factor, ATF-like
ENSMUSG00000037788	-0.151501	3.25429	4.71769	0.0411066	0.733806	232023	Vopp1	vesicular, overexpressed in cancer, prosurvival protein 1
ENSMUSG00000037815	0.0841414	6.36816	4.67888	0.0418704	0.733806	12385	Ctnna1	catenin (cadherin associated protein), alpha 1
ENSMUSG00000038679	0.119197	4.81509	4.72466	0.0409713	0.733806	83925	Trps1	transcriptional repressor GATA binding 1
ENSMUSG00000041415	0.0751426	5.92341	4.71427	0.0411733	0.733806	192119	Dicer1	dicer 1, ribonuclease type III
ENSMUSG00000042460	0.121578	5.39537	4.7239	0.040986	0.733806	94192	C1galt1	core 1 synthase, glycoprotein-N-acetylgalactosamine 3-beta-galactosyltransferase, 1
ENSMUSG00000045671	0.14483	2.60419	4.69002	0.0416497	0.733806	114716	Spred2	sprouty-related EVH1 domain containing 2
ENSMUSG00000047466	0.0868584	5.64103	4.70463	0.0413619	0.733806	212163	8030462N17Rik	RIKEN cDNA 8030462N17 gene
ENSMUSG00000047747	0.141472	5.18771	4.68976	0.0416547	0.733806	330812	Rnf150	ring finger protein 150
ENSMUSG00000052248	0.273513	-0.100593	4.69572	0.0415372	0.733806	433424	Zeb2os	zinc finger E-box binding homeobox 2, opposite strand
ENSMUSG00000054204	-0.566594	-1.48505	4.69462	0.0415588	0.733806	100294583	Alkal2	ALK and LTK ligand 2
ENSMUSG00000058135	-0.160474	6.16734	4.67296	0.0419884	0.733806	14862	Gstm1	glutathione S-transferase, mu 1
ENSMUSG00000089235	-0.233436	0.890111	4.71088	0.0412396	0.733806	115486069	LOC115486069	small Cajal body-specific RNA 17
ENSMUSG00000096995	-0.536482	-1.459	4.67775	0.0418929	0.733806	100504687	2810029C07Rik	RIKEN cDNA 2810029C07 gene
ENSMUSG00000021556	-0.197453	2.6212	4.66649	0.0421177	0.735325	105348	Golm1	golgi membrane protein 1
ENSMUSG00000030493	0.246471	0.203303	4.65303	0.0423881	0.737825	101831	Faap24	Fanconi anemia core complex associated protein 24
ENSMUSG00000004035	-0.135165	3.49677	4.65023	0.0424445	0.738068	68312	Gstm7	glutathione S-transferase, mu 7
ENSMUSG00000049241	-0.951669	-0.121551	4.6463	0.042524	0.738712	243270	Hcar1	hydrocarboxylic acid receptor 1
ENSMUSG00000022425	-0.187168	5.39081	4.63948	0.0426624	0.739638	18606	Enpp2	ectonucleotide pyrophosphatase/phosphodiesterase 2
ENSMUSG00000045100	-0.137653	3.85153	4.64077	0.0426362	0.739638	67582	Slc25a26	solute carrier family 25 (mitochondrial carrier, phosphate carrier), member 26
ENSMUSG00000014329	0.207848	4.20977	4.61532	0.0431562	0.741204	83675	Bicc1	BicC family RNA binding protein 1
ENSMUSG00000020901	0.296269	1.48896	4.62175	0.0430242	0.741204	320207	Pik3r5	phosphoinositide-3-kinase regulatory subunit 5
ENSMUSG00000021456	-0.452687	3.69656	4.61785	0.0431042	0.741204	14120	Fbp2	fructose bisphosphatase 2
ENSMUSG00000022708	0.177006	7.88903	4.60922	0.0432821	0.741204	56490	Zbtb20	zinc finger and BTB domain containing 20
ENSMUSG00000027947	0.234759	3.60055	4.61241	0.0432161	0.741204	16194	Il6ra	interleukin 6 receptor, alpha
ENSMUSG00000028033	0.129513	4.48571	4.61653	0.0431314	0.741204	226922	Kcnq5	potassium voltage-gated channel, subfamily Q, member 5
ENSMUSG00000033318	-0.188869	2.16568	4.6251	0.0429555	0.741204	14872	Gstt2	glutathione S-transferase, theta 2
ENSMUSG00000036167	0.103161	3.9498	4.60912	0.0432841	0.741204	223828	Pphln1	periphilin 1
ENSMUSG00000045871	-0.543567	-1.59007	4.6152	0.0431588	0.741204	239250	Slitrk6	SLIT and NTRK-like family, member 6
ENSMUSG00000049672	-0.108741	3.5853	4.60801	0.0433069	0.741204	22666	Zbtb14	zinc finger and BTB domain containing 14
ENSMUSG00000022408	0.529178	-1.316	4.59656	0.0435444	0.742387	213956	Fam83f	family with sequence similarity 83, member F
ENSMUSG00000029189	-0.121294	6.46119	4.59937	0.0434859	0.742387	231238	Sel1l3	sel-1 suppressor of lin-12-like 3 (C. elegans)
ENSMUSG00000030600	0.739061	-2.2459	4.60176	0.0434363	0.742387	80749	Lrfn1	leucine rich repeat and fibronectin type III domain containing 1
ENSMUSG00000019942	0.760578	-1.31373	4.57788	0.0439344	0.743167	12534	Cdk1	cyclin-dependent kinase 1
ENSMUSG00000022377	0.160711	4.07549	4.5836	0.0438145	0.743167	13196	Asap1	ArfGAP with SH3 domain, ankyrin repeat and PH domain1
ENSMUSG00000024241	0.146468	4.80894	4.58887	0.0437043	0.743167	20662	Sos1	SOS Ras/Rac guanine nucleotide exchange factor 1
ENSMUSG00000024561	-0.0794554	4.64805	4.57824	0.0439269	0.743167	17190	Mbd1	methyl-CpG binding domain protein 1
ENSMUSG00000035458	0.629284	-1.26592	4.59067	0.043667	0.743167	21954	Tnni3	troponin I, cardiac 3
ENSMUSG00000035967	0.165277	3.13125	4.58105	0.0438681	0.743167	236790	Ints6l	integrator complex subunit 6 like
ENSMUSG00000112117	-0.448429	0.955946	4.58758	0.0437314	0.743167	110333	Rmst	rhabdomyosarcoma 2 associated transcript (non-coding RNA)
ENSMUSG00000040620	0.104722	3.72418	4.57216	0.0440548	0.743756	216877	Dhx33	DEAH (Asp-Glu-Ala-His) box polypeptide 33
ENSMUSG00000044224	-0.1096	6.25213	4.57298	0.0440376	0.743756	78244	Dnajc21	DnaJ heat shock protein family (Hsp40) member C21
ENSMUSG00000029864	-0.0968827	5.44854	4.56893	0.0441228	0.744182	76263	Gstk1	glutathione S-transferase kappa 1
ENSMUSG00000028836	0.320579	2.2802	4.5665	0.0441743	0.744329	230810	Slc30a2	solute carrier family 30 (zinc transporter), member 2
ENSMUSG00000024811	0.113355	8.20115	4.5638	0.0442312	0.744566	74493	Tnks2	tankyrase, TRF1-interacting ankyrin-related ADP-ribose polymerase 2
ENSMUSG00000036985	0.160197	2.31733	4.56031	0.0443051	0.745089	208884	Zdhhc9	zinc finger, DHHC domain containing 9
ENSMUSG00000034584	-0.682438	-1.95536	4.55295	0.0444615	0.746997	320051	Exph5	exophilin 5
ENSMUSG00000026578	-0.15332	3.78068	4.54943	0.0445365	0.747535	74895	Ccdc181	coiled-coil domain containing 181
ENSMUSG00000039943	0.109954	5.11842	4.54031	0.0447314	0.750082	18798	Plcb4	phospholipase C, beta 4
ENSMUSG00000027194	0.0784944	4.58888	4.53039	0.0449446	0.75293	74569	Ttc17	tetratricopeptide repeat domain 17
ENSMUSG00000020137	0.157491	3.4737	4.51764	0.0452202	0.753194	66816	Thap2	THAP domain containing, apoptosis associated protein 2
ENSMUSG00000024393	0.116449	6.23408	4.51892	0.0451924	0.753194	53761	Prrc2a	proline-rich coiled-coil 2A
ENSMUSG00000032966	0.148072	4.8406	4.52504	0.0450601	0.753194	14225	Fkbp1a	FK506 binding protein 1a
ENSMUSG00000037621	0.189125	2.90134	4.51989	0.0451715	0.753194	71093	Atoh8	atonal bHLH transcription factor 8
ENSMUSG00000058486	0.121641	2.94212	4.5222	0.0451216	0.753194	101240	Wdr91	WD repeat domain 91
ENSMUSG00000066415	0.110321	4.71867	4.51865	0.0451984	0.753194	77853	Msl2	MSL complex subunit 2
ENSMUSG00000024847	-0.113432	5.01571	4.50832	0.045423	0.755425	11632	Aip	aryl-hydrocarbon receptor-interacting protein
ENSMUSG00000033569	-0.579166	-1.70638	4.50749	0.045441	0.755425	210933	Adgrb3	adhesion G protein-coupled receptor B3
ENSMUSG00000104713	-0.330971	2.76985	4.50548	0.0454849	0.755432	100702	Gbp6	guanylate binding protein 6
ENSMUSG00000028964	-0.114375	7.88684	4.48963	0.0458327	0.756283	57320	Park7	Parkinson disease (autosomal recessive, early onset) 7
ENSMUSG00000038011	0.470682	-1.29088	4.49857	0.0456362	0.756283	56087	Dnah10	dynein, axonemal, heavy chain 10
ENSMUSG00000042156	0.196455	1.48082	4.48943	0.0458371	0.756283	66573	Dzip1	DAZ interacting protein 1
ENSMUSG00000078606	0.314502	-0.0538014	4.48927	0.0458406	0.756283	100042856	Gm4070	predicted gene 4070
ENSMUSG00000026638	0.257727	1.3575	4.48635	0.045905	0.756628	54139	Irf6	interferon regulatory factor 6
ENSMUSG00000021388	0.428088	6.14592	4.47811	0.0460871	0.757475	66695	Aspn	asporin
ENSMUSG00000032511	0.581932	0.371347	4.47856	0.0460771	0.757475	20271	Scn5a	sodium channel, voltage-gated, type V, alpha
ENSMUSG00000059659	0.351768	-1.1509	4.47583	0.0461379	0.757593	791299	Gm10069	predicted gene 10069
ENSMUSG00000037818	0.21002	5.47135	4.4716	0.0462317	0.757703	269423	Abhd18	abhydrolase domain containing 18
ENSMUSG00000022751	-0.0903268	4.2728	4.46553	0.046367	0.757779	52633	Nit2	nitrilase family, member 2
ENSMUSG00000038155	-0.153537	3.92544	4.46637	0.0463482	0.757779	14869	Gstp2	glutathione S-transferase, pi 2
ENSMUSG00000048264	0.096124	5.72262	4.45915	0.0465096	0.759395	208440	Dip2c	disco interacting protein 2 homolog C
ENSMUSG00000005150	-0.12467	4.09963	4.44592	0.046807	0.761251	67836	Wdr83	WD repeat domain containing 83
ENSMUSG00000024913	0.0901123	5.77533	4.44813	0.0467572	0.761251	16973	Lrp5	low density lipoprotein receptor-related protein 5
ENSMUSG00000032586	-0.28194	-0.558566	4.44584	0.0468089	0.761251	22036	Traip	TRAF-interacting protein
ENSMUSG00000040410	-0.103543	3.92017	4.4503	0.0467084	0.761251	269514	Fbxl4	F-box and leucine-rich repeat protein 4
ENSMUSG00000026436	0.0874357	5.82422	4.42806	0.0472119	0.763005	13714	Elk4	ELK4, member of ETS oncogene family
ENSMUSG00000028034	0.115469	5.44472	4.42848	0.0472023	0.763005	51886	Fubp1	far upstream element (FUSE) binding protein 1
ENSMUSG00000049090	0.143283	4.04633	4.43409	0.0470749	0.763005	225791	Zadh2	zinc binding alcohol dehydrogenase, domain containing 2
ENSMUSG00000063172	0.181641	1.56956	4.43362	0.0470854	0.763005	72938	Hspb11	heat shock protein family B (small), member 11
ENSMUSG00000042831	-0.136075	3.16883	4.42472	0.0472881	0.763503	233065	Alkbh6	alkB homolog 6
ENSMUSG00000017713	-0.183254	2.05923	4.41894	0.0474201	0.764696	71776	Tha1	threonine aldolase 1
ENSMUSG00000024036	-0.337047	0.615431	4.41237	0.0475708	0.764696	224674	Slc37a1	solute carrier family 37 (glycerol-3-phosphate transporter), member 1
ENSMUSG00000032058	-0.227447	2.97221	4.41508	0.0475086	0.764696	73699	Ppp2r1b	protein phosphatase 2, regulatory subunit A, beta
ENSMUSG00000034108	-0.109896	3.85868	4.41623	0.0474823	0.764696	12460	Ccs	copper chaperone for superoxide dismutase
ENSMUSG00000047242	-0.136558	3.04569	4.41189	0.0475818	0.764696	407786	Taf9b	TATA-box binding protein associated factor 9B
ENSMUSG00000004110	-0.92465	-1.61665	4.32281	0.0496801	0.766909	12290	Cacna1e	calcium channel, voltage-dependent, R type, alpha 1E subunit
ENSMUSG00000006527	0.128937	3.74454	4.32942	0.0495211	0.766909	54650	Sfmbt1	Scm-like with four mbt domains 1
ENSMUSG00000009376	0.101167	4.99059	4.32901	0.0495309	0.766909	17295	Met	met proto-oncogene
ENSMUSG00000018378	-0.139155	6.27145	4.3747	0.0484455	0.766909	70393	2210416O15Rik	RIKEN cDNA 2210416O15 gene
ENSMUSG00000018378	-0.139155	6.27145	4.3747	0.0484455	0.766909	103841	Cuedc1	CUE domain containing 1
ENSMUSG00000020029	0.152417	8.62018	4.31923	0.0497668	0.766909	71207	Nudt4	nudix (nucleoside diphosphate linked moiety X)-type motif 4
ENSMUSG00000020034	0.114923	5.70883	4.33418	0.0494066	0.766909	216198	Tcp11l2	t-complex 11 (mouse) like 2
ENSMUSG00000020142	0.29475	1.80678	4.3435	0.0491837	0.766909	55963	Slc1a4	solute carrier family 1 (glutamate/neutral amino acid transporter), member 4
ENSMUSG00000020818	0.0919884	3.94002	4.35442	0.048924	0.766909	69900	Mfsd11	major facilitator superfamily domain containing 11
ENSMUSG00000022323	-0.147663	2.39083	4.33783	0.0493192	0.766909	15473	Rida	reactive intermediate imine deaminase A homolog
ENSMUSG00000022579	-0.109449	5.16358	4.37757	0.0483781	0.766909	68453	Gpihbp1	GPI-anchored HDL-binding protein 1
ENSMUSG00000022995	0.309985	6.9149	4.35815	0.0488355	0.766909	13800	Enah	ENAH actin regulator
ENSMUSG00000023030	0.102896	4.57456	4.3426	0.0492052	0.766909	18174	Slc11a2	solute carrier family 11 (proton-coupled divalent metal ion transporters), member 2
ENSMUSG00000024818	0.217356	1.07281	4.35424	0.048928	0.766909	107375	Slc25a45	solute carrier family 25, member 45
ENSMUSG00000025127	-0.599933	-1.6212	4.39483	0.0479759	0.766909	14527	Gcgr	glucagon receptor
ENSMUSG00000025193	-0.127542	4.06287	4.36406	0.0486959	0.766909	66388	Cutc	cutC copper transporter
ENSMUSG00000026975	-0.133375	1.90536	4.36149	0.0487565	0.766909	67228	Dph7	diphthamine biosynethesis 7
ENSMUSG00000028599	0.190131	3.33873	4.32199	0.0496999	0.766909	21938	Tnfrsf1b	tumor necrosis factor receptor superfamily, member 1b
ENSMUSG00000028795	-0.168091	3.75547	4.35419	0.0489292	0.766909	66264	Ccdc28b	coiled coil domain containing 28B
ENSMUSG00000029034	-0.0931156	4.21742	4.35432	0.0489262	0.766909	71957	Ints11	integrator complex subunit 11
ENSMUSG00000030177	0.12013	2.29687	4.35463	0.0489189	0.766909	67200	Ccdc77	coiled-coil domain containing 77
ENSMUSG00000030643	0.183742	3.35405	4.37123	0.0485269	0.766909	75985	Rab30	RAB30, member RAS oncogene family
ENSMUSG00000030701	0.203587	4.34362	4.35108	0.0490031	0.766909	27276	Plekhb1	pleckstrin homology domain containing, family B (evectins) member 1
ENSMUSG00000030972	-0.54417	-0.709536	4.34107	0.0492417	0.766909	272428	Acsm5	acyl-CoA synthetase medium-chain family member 5
ENSMUSG00000032333	-0.105631	3.05166	4.36906	0.0485779	0.766909	69106	Stoml1	stomatin-like 1
ENSMUSG00000033207	-0.240425	3.17693	4.36789	0.0486056	0.766909	71738	Mamdc2	MAM domain containing 2
ENSMUSG00000035649	0.139477	3.83905	4.346	0.0491241	0.766909	319885	Zcchc7	zinc finger, CCHC domain containing 7
ENSMUSG00000035770	-0.0763108	7.15384	4.39764	0.0479108	0.766909	234663	Dync1li2	dynein, cytoplasmic 1 light intermediate chain 2
ENSMUSG00000038418	-0.771982	4.03273	4.37021	0.0485508	0.766909	13653	Egr1	early growth response 1
ENSMUSG00000038429	-0.0668314	6.43859	4.39178	0.0480467	0.766909	22225	Usp5	ubiquitin specific peptidase 5 (isopeptidase T)
ENSMUSG00000040415	-0.118378	3.91573	4.34913	0.0490494	0.766909	80904	Dtx3	deltex 3, E3 ubiquitin ligase
ENSMUSG00000042115	-0.498478	-0.834824	4.40096	0.047834	0.766909	213417	Klhdc8a	kelch domain containing 8A
ENSMUSG00000042155	-0.162922	5.7832	4.36901	0.0485792	0.766909	277396	Klhl23	kelch-like 23
ENSMUSG00000043439	-0.412501	-0.850246	4.39941	0.0478698	0.766909	103551	Epop	elongin BC and polycomb repressive complex 2 associated protein
ENSMUSG00000046610	0.52382	-1.23382	4.31619	0.0498404	0.766909	319888	Oacyl	O-acyltransferase like
ENSMUSG00000050640	-0.162573	2.3323	4.39431	0.0479879	0.766909	231503	Tmem150c	transmembrane protein 150C
ENSMUSG00000051113	-0.273347	-0.70841	4.44128	0.0495426	0.766909	75538	Fam71e1	family with sequence similarity 71, member E1
ENSMUSG00000056271	0.766947	-2.17656	4.38426	0.0482219	0.766909	235416	Lman1l	lectin, mannose-binding 1 like
ENSMUSG00000056880	0.284213	2.40663	4.33101	0.0494828	0.766909	73748	Gadl1	glutamate decarboxylase-like 1
ENSMUSG00000059878	0.115206	2.99973	4.31695	0.0498218	0.766909	67255	Zfp422	zinc finger protein 422
ENSMUSG00000063268	-0.123561	3.17436	4.32416	0.0496476	0.766909	671535	Parp10	poly (ADP-ribose) polymerase family, member 10
ENSMUSG00000063760	0.0983452	4.99165	4.31453	0.0498806	0.766909	268291	Rnf217	ring finger protein 217
ENSMUSG00000074194	-0.19832	0.677872	4.36919	0.048575	0.766909	244556	Zfp791	zinc finger protein 791
ENSMUSG00000079037	0.100601	6.84863	4.31454	0.0498802	0.766909	19122	Prnp	prion protein
ENSMUSG00000099250	0.316055	0.587177	4.33284	0.0494388	0.766909	103949	Rn7s2	7S RNA 2
ENSMUSG00000032217	0.0964652	3.99068	4.31211	0.0499393	0.767134	93836	Rnf111	ring finger 111
ENSMUSG00000097652	-0.349481	-0.510415	4.30982	0.0499949	0.767309	791403	Mhrt	myosin heavy chain associated RNA transcript
ENSMUSG00000046432	0.301639	0.195473	4.30655	0.0500745	0.767853	12070	Bex3	brain expressed X-linked 3
ENSMUSG00000024892	-0.295591	5.76126	4.29677	0.0503133	0.770156	18563	Pcx	pyruvate carboxylase
ENSMUSG00000031511	0.0963403	5.80053	4.29419	0.0503764	0.770444	54126	Arhgef7	Rho guanine nucleotide exchange factor (GEF7)
ENSMUSG00000085014	-0.415573	-0.183473	4.29228	0.0504234	0.770485	433426	Gm13490	predicted gene 13490
ENSMUSG00000006411	1.09481	-2.13997	4.28845	0.0505174	0.77117	71740	Nectin4	nectin cell adhesion molecule 4
ENSMUSG00000022580	-0.971833	-2.53276	4.28477	0.0506081	0.77117	14787	Rhpn1	rhophilin, Rho GTPase binding protein 1
ENSMUSG00000032502	0.420114	-0.518335	4.28325	0.0506456	0.77117	20840	Stac	src homology three (SH3) and cysteine rich domain
ENSMUSG00000054717	0.162022	1.42704	4.28037	0.0507167	0.771577	97165	Hmgb2	high mobility group box 2
ENSMUSG00000068115	-0.293232	-0.209158	4.27638	0.0508155	0.772404	78177	Ninl	ninein-like
ENSMUSG00000029249	0.0867386	4.76425	4.27358	0.0508847	0.772782	19712	Rest	RE1-silencing transcription factor
ENSMUSG00000005873	0.105423	6.65125	4.26682	0.0510528	0.773027	13476	Reep5	receptor accessory protein 5
ENSMUSG00000026147	-1.17225	-2.56797	4.25857	0.0512587	0.773027	12839	Col9a1	collagen, type IX, alpha 1
ENSMUSG00000026407	-0.121681	9.79878	4.26496	0.0510992	0.773027	12292	Cacna1s	calcium channel, voltage-dependent, L type, alpha 1S subunit
ENSMUSG00000028177	-0.361292	-0.814018	4.26601	0.0510729	0.773027	69042	1810013D15Rik	RIKEN cDNA 1810013D15 gene
ENSMUSG00000033429	-0.119132	5.63024	4.2551	0.0513455	0.773027	73724	Mcee	methylmalonyl CoA epimerase
ENSMUSG00000039952	0.106974	7.90417	4.25798	0.0512735	0.773027	13138	Dag1	dystroglycan 1
ENSMUSG00000052056	0.128191	3.18622	4.26568	0.0510812	0.773027	228913	Zfp217	zinc finger protein 217
ENSMUSG00000060477	-0.156292	3.06836	4.25999	0.0512231	0.773027	108960	Irak2	interleukin-1 receptor-associated kinase 2
ENSMUSG00000096768	-0.525678	-1.35526	4.25629	0.0513158	0.773027	170942	Erdr1	erythroid differentiation regulator 1
ENSMUSG00000112148	0.746691	-0.095851	4.25655	0.0513092	0.773027	14728	Lilrb4a	leukocyte immunoglobulin-like receptor, subfamily B, member 4A
ENSMUSG00000028343	0.0849742	4.76099	4.24732	0.0515408	0.775297	76299	Erp44	endoplasmic reticulum protein 44
ENSMUSG00000020087	0.140703	3.3336	4.2379	0.0517786	0.775519	71767	Tysnd1	trypsin domain containing 1
ENSMUSG00000034457	0.385769	4.73409	4.24136	0.0516912	0.775519	245527	Eda2r	ectodysplasin A2 receptor
ENSMUSG00000055313	-0.374189	-0.139042	4.23932	0.0517427	0.775519	319207	Pgbd1	piggyBac transposable element derived 1
ENSMUSG00000086938	-0.208979	1.14795	4.23983	0.0517297	0.775519	74931	4930481A15Rik	RIKEN cDNA 4930481A15 gene
ENSMUSG00000087579	0.219289	4.4985	4.2379	0.0517785	0.775519	668215	Hectd2os	Hectd2, opposite strand
ENSMUSG00000097383	-0.212669	0.765003	4.23177	0.0519338	0.777174	69002	1500026H17Rik	RIKEN cDNA 1500026H17 gene
ENSMUSG00000015312	0.283791	3.71672	4.22611	0.0520777	0.777847	17873	Gadd45b	growth arrest and DNA-damage-inducible 45 beta
ENSMUSG00000016664	-0.0677686	6.50934	4.22298	0.0521577	0.777847	23970	Pacsin2	protein kinase C and casein kinase substrate in neurons 2
ENSMUSG00000022521	0.140689	5.61312	4.22654	0.0520668	0.777847	12914	Crebbp	CREB binding protein
ENSMUSG00000029729	0.076302	5.32119	4.2243	0.0521239	0.777847	74570	Zkscan1	zinc finger with KRAB and SCAN domains 1
ENSMUSG00000057969	0.134832	4.60392	4.22118	0.0522035	0.777863	20347	Sema3b	sema domain, immunoglobulin domain (Ig), short basic domain, secreted, (semaphorin) 3B
ENSMUSG00000020974	0.369307	-0.446581	4.21349	0.0524002	0.777943	18974	Pole2	polymerase (DNA directed), epsilon 2 (p59 subunit)
ENSMUSG00000042275	0.165516	1.43002	4.21894	0.0522607	0.777943	105083	Pelo	pelota mRNA surveillance and ribosome rescue factor
ENSMUSG00000062519	0.115267	3.58264	4.21223	0.0524325	0.777943	272347	Zfp398	zinc finger protein 398
ENSMUSG00000019831	-0.499264	-1.12418	4.20242	0.052685	0.778364	83767	Wasf1	WAS protein family, member 1
ENSMUSG00000022466	-0.109342	4.40815	4.20743	0.052556	0.778364	71919	Rpap3	RNA polymerase II associated protein 3
ENSMUSG00000022498	0.0910406	3.53379	4.20728	0.0525599	0.778364	106200	Txndc11	thioredoxin domain containing 11
ENSMUSG00000032606	-0.112995	3.40012	4.1964	0.0528406	0.778364	66257	Nicn1	nicolin 1
ENSMUSG00000047648	0.154772	5.2196	4.20396	0.0526453	0.778364	71865	Fbxo30	F-box protein 30
ENSMUSG00000058743	-0.77696	-2.31897	4.19868	0.0527816	0.778364	211480	Kcnj14	potassium inwardly-rectifying channel, subfamily J, member 14
ENSMUSG00000061589	0.171758	4.1957	4.19995	0.0527488	0.778364	208266	Dot1l	DOT1-like, histone H3 methyltransferase (S. cerevisiae)
ENSMUSG00000072621	0.686598	-1.95194	4.20244	0.0526845	0.778364	237887	Slfn10-ps	schlafen 10, pseudogene
ENSMUSG00000031207	0.163802	6.18361	4.19358	0.0529136	0.778439	17698	Msn	moesin
ENSMUSG00000061411	0.275906	0.95918	4.1881	0.0530561	0.779875	329540	Nol4l	nucleolar protein 4-like
ENSMUSG00000036136	-1.44839	-2.8493	4.18312	0.0531857	0.780461	104943	Fam110c	family with sequence similarity 110, member C
ENSMUSG00000024498	0.0944816	4.5305	4.15886	0.0538228	0.783341	56070	Tcerg1	transcription elongation regulator 1 (CA150)
ENSMUSG00000025555	0.191493	2.75289	4.15347	0.0539656	0.783341	223254	Farp1	FERM, RhoGEF (Arhgef) and pleckstrin domain protein 1 (chondrocyte-derived)
ENSMUSG00000026566	0.164478	2.29335	4.16244	0.0537283	0.783341	68481	Mpzl1	myelin protein zero-like 1
ENSMUSG00000026915	0.0994361	3.79396	4.16332	0.0537052	0.783341	20744	Strbp	spermatid perinuclear RNA binding protein
ENSMUSG00000029461	0.124602	5.27925	4.15526	0.053918	0.783341	319604	Fam168a	family with sequence similarity 168, member A
ENSMUSG00000031551	-0.532537	-1.85105	4.1562	0.0538932	0.783341	15930	Ido1	indoleamine 2,3-dioxygenase 1
ENSMUSG00000038781	0.180595	1.50293	4.16326	0.0537066	0.783341	106766	Stap2	signal transducing adaptor family member 2
ENSMUSG00000049307	0.326058	-0.80581	4.17374	0.0534311	0.783341	14345	Fut4	fucosyltransferase 4
ENSMUSG00000057143	-0.148509	2.35182	4.16335	0.0537044	0.783341	319236	Trim12c	tripartite motif-containing 12C
ENSMUSG00000057230	0.13965	5.09029	4.16005	0.0537914	0.783341	269774	Aak1	AP2 associated kinase 1
ENSMUSG00000066877	0.097721	3.81704	4.1689	0.0535582	0.783341	17974	Nck2	non-catalytic region of tyrosine kinase adaptor protein 2
ENSMUSG00000067261	0.336493	-0.701893	4.15339	0.0539676	0.783341	15221	Foxd3	forkhead box D3
ENSMUSG00000097195	0.20917	2.20072	4.16141	0.0537554	0.783341	72655	Snhg5	small nucleolar RNA host gene 5
ENSMUSG00000025236	0.154233	3.64927	4.15048	0.0540448	0.783808	72141	Adpgk	ADP-dependent glucokinase
ENSMUSG00000005610	0.112998	9.49853	4.14785	0.0541149	0.78417	13690	Eif4g2	eukaryotic translation initiation factor 4, gamma 2
ENSMUSG00000026303	0.400421	-1.29609	4.1454	0.05418	0.784459	171531	Mlph	melanophilin
ENSMUSG00000020583	0.555267	-1.14226	4.13841	0.0543666	0.785882	17182	Matn3	matrilin 3
ENSMUSG00000025491	0.439147	-1.15881	4.13833	0.0543686	0.785882	68713	Ifitm1	interferon induced transmembrane protein 1
ENSMUSG00000029156	0.105916	6.62133	4.1275	0.0546593	0.786066	24051	Sgcb	sarcoglycan, beta (dystrophin-associated glycoprotein)
ENSMUSG00000031202	0.509142	-1.87121	4.12906	0.0546172	0.786066	67790	Rab39b	RAB39B, member RAS oncogene family
ENSMUSG00000032041	-0.123023	2.36628	4.12902	0.0546184	0.786066	117149	Tirap	toll-interleukin 1 receptor (TIR) domain-containing adaptor protein
ENSMUSG00000032531	-0.200338	5.09982	4.12279	0.054786	0.786066	56332	Amotl2	angiomotin-like 2
ENSMUSG00000039536	0.074058	5.12836	4.13485	0.0544619	0.786066	20853	Stau1	staufen double-stranded RNA binding protein 1
ENSMUSG00000045519	-0.101087	2.62869	4.12218	0.0548025	0.786066	434377	Zfp560	zinc finger protein 560
ENSMUSG00000048521	0.296258	-0.0135269	4.12104	0.0548334	0.786066	80901	Cxcr6	chemokine (C-X-C motif) receptor 6
ENSMUSG00000070822	-0.180713	2.11032	4.12181	0.0548126	0.786066	232875	Zscan18	zinc finger and SCAN domain containing 18
ENSMUSG00000034274	-0.0809191	4.15807	4.11904	0.0548874	0.786192	107829	Thoc5	THO complex 5
ENSMUSG00000042225	0.159744	2.43813	4.11643	0.0549581	0.786556	56068	Ammecr1	Alport syndrome, mental retardation, midface hypoplasia and elliptocytosis chromosomal region gene 1
ENSMUSG00000004347	0.303812	1.45227	4.0124	0.0578586	0.788385	18575	Pde1c	phosphodiesterase 1C
ENSMUSG00000010609	-0.118957	3.06965	4.04721	0.056869	0.788385	19165	Psen2	presenilin 2
ENSMUSG00000016552	-0.337021	1.26565	4.01665	0.0577365	0.788385	239554	Foxred2	FAD-dependent oxidoreductase domain containing 2
ENSMUSG00000017485	0.0795111	6.46124	4.01915	0.0576651	0.788385	21974	Top2b	topoisomerase (DNA) II beta
ENSMUSG00000021275	-0.122092	3.5587	4.07813	0.0560062	0.788385	104859	Tecpr2	tectonin beta-propeller repeat containing 2
ENSMUSG00000021902	-0.152539	2.76545	4.06668	0.056324	0.788385	71838	Phf7	PHD finger protein 7
ENSMUSG00000022584	1.39045	-2.10297	4.06858	0.0568918	0.788385	100041546	Ly6c2	lymphocyte antigen 6 complex, locus C2
ENSMUSG00000023904	-0.142068	6.09378	4.03077	0.0573338	0.788385	353502	Hcfc1r1	host cell factor C1 regulator 1 (XPO1-dependent)
ENSMUSG00000024544	0.121038	4.24116	4.05883	0.0565428	0.788385	52662	Ldlrad4	low density lipoprotein receptor class A domain containing 4
ENSMUSG00000025656	-0.0987689	4.08291	4.04202	0.0570153	0.788385	236915	Arhgef9	CDC42 guanine nucleotide exchange factor (GEF) 9
ENSMUSG00000025723	-0.312421	1.07614	4.01106	0.0578968	0.788385	68039	Nmb	neuromedin B
ENSMUSG00000027896	0.292248	0.36505	4.10471	0.0552764	0.788385	229699	Slc16a4	solute carrier family 16 (monocarboxylic acid transporters), member 4
ENSMUSG00000028874	0.878804	-0.873399	4.0453	0.0569228	0.788385	14191	Fgr	FGR proto-oncogene, Src family tyrosine kinase
ENSMUSG00000029088	0.390224	-1.46604	4.02672	0.0574489	0.788385	80334	Kcnip4	Kv channel interacting protein 4
ENSMUSG00000029191	-0.113055	5.39794	4.06327	0.056419	0.788385	19687	Rfc1	replication factor C (activator 1) 1
ENSMUSG00000029321	-0.343288	1.21766	4.02309	0.0575525	0.788385	75750	Slc10a6	solute carrier family 10 (sodium/bile acid cotransporter family), member 6
ENSMUSG00000029521	-0.19006	1.34775	4.08455	0.0558289	0.788385	50883	Chek2	checkpoint kinase 2
ENSMUSG00000030276	-0.200724	0.579951	4.1062	0.0552357	0.788385	101100	Ttll3	tubulin tyrosine ligase-like family, member 3
ENSMUSG00000030888	-0.0796075	3.94462	4.01585	0.0577595	0.788385	101867	Rrp8	ribosomal RNA processing 8, methyltransferase, homolog (yeast)
ENSMUSG00000031712	-0.287254	2.15287	4.03596	0.0571866	0.788385	16168	Il15	interleukin 15
ENSMUSG00000031880	0.610966	4.04002	4.07377	0.0561267	0.788385	56437	Rrad	Ras-related associated with diabetes
ENSMUSG00000032407	0.1027	5.78878	4.09885	0.0554363	0.788385	67958	U2surp	U2 snRNP-associated SURP domain containing
ENSMUSG00000032735	-0.129095	4.49006	4.05152	0.0567477	0.788385	319713	Ablim3	actin binding LIM protein family, member 3
ENSMUSG00000032816	-0.104737	5.93269	4.01131	0.0578899	0.788385	56741	Igdcc4	immunoglobulin superfamily, DCC subclass, member 4
ENSMUSG00000033597	0.350728	-0.254275	4.01557	0.0577675	0.788385	268932	Caskin1	CASK interacting protein 1
ENSMUSG00000034623	-0.306357	-0.613245	4.04575	0.05691	0.788385	71037	Prss55	protease, serine 55
ENSMUSG00000034853	-0.14494	4.68018	4.05401	0.0566777	0.788385	329910	Acot11	acyl-CoA thioesterase 11
ENSMUSG00000035954	0.118203	4.22383	4.01284	0.0578458	0.788385	238130	Dock4	dedicator of cytokinesis 4
ENSMUSG00000036208	0.138639	2.56649	4.10184	0.0553547	0.788385	212547	Nepro	nucleolus and neural progenitor protein
ENSMUSG00000037251	-0.100646	3.17266	4.02676	0.057448	0.788385	74653	Pomk	protein-O-mannose kinase
ENSMUSG00000037295	0.158398	3.5469	4.09974	0.0554119	0.788385	100017	Ldlrap1	low density lipoprotein receptor adaptor protein 1
ENSMUSG00000037868	-0.687874	1.78816	4.01901	0.057669	0.788385	13654	Egr2	early growth response 2
ENSMUSG00000038145	-0.112351	6.26666	4.04033	0.0570628	0.788385	20623	Snrk	SNF related kinase
ENSMUSG00000039137	0.385692	-0.738229	4.06725	0.0563079	0.788385	73750	Whrn	whirlin
ENSMUSG00000039321	0.375791	-0.399678	4.09542	0.0555301	0.788385	217369	Uts2r	urotensin 2 receptor
ENSMUSG00000039577	-0.371552	-0.820165	4.03411	0.057239	0.788385	260305	Nphp4	nephronophthisis 4 (juvenile) homolog (human)
ENSMUSG00000039810	-0.139842	2.66957	4.03653	0.0571704	0.788385	103284	Zc3h10	zinc finger CCCH type containing 10
ENSMUSG00000039989	0.224638	1.6487	4.08733	0.0557522	0.788385	12418	Cbx4	chromobox 4
ENSMUSG00000041556	0.55664	-1.8388	4.02008	0.0576385	0.788385	230904	Fbxo2	F-box protein 2
ENSMUSG00000042622	-0.237183	4.07824	4.0655	0.0563568	0.788385	17133	Maff	v-maf musculoaponeurotic fibrosarcoma oncogene family, protein F (avian)
ENSMUSG00000043872	0.139954	1.94863	4.06628	0.0563351	0.788385	68310	Zmym1	zinc finger, MYM domain containing 1
ENSMUSG00000044067	0.440241	-1.70648	4.07282	0.0561532	0.788385	73010	Gpr22	G protein-coupled receptor 22
ENSMUSG00000046841	0.272857	3.81	4.09232	0.0556151	0.788385	216197	Ckap4	cytoskeleton-associated protein 4
ENSMUSG00000051695	0.142905	4.57828	4.07346	0.0561355	0.788385	23983	Pcbp1	poly(rC) binding protein 1
ENSMUSG00000055745	-0.159562	2.84611	4.01596	0.0577564	0.788385	223732	Rtl6	retrotransposon Gag like 6
ENSMUSG00000061650	-0.0946486	3.95367	4.06713	0.0563112	0.788385	192191	Med9	mediator complex subunit 9
ENSMUSG00000064437	0.647614	-0.687064	4.09463	0.0555518	0.788385	100217426	Snord49b	small nucleolar RNA, C/D box 49B
ENSMUSG00000066829	-0.203164	1.43065	4.08317	0.055867	0.788385	235050	Zfp810	zinc finger protein 810
ENSMUSG00000066900	-0.0874909	6.3582	4.07699	0.0560376	0.788385	71954	Suds3	suppressor of defective silencing 3 homolog (S. cerevisiae)
ENSMUSG00000071632	-0.124374	3.854	4.08231	0.0558905	0.788385	72307	2510002D24Rik	RIKEN cDNA 2510002D24 gene
ENSMUSG00000085042	0.389064	-1.42148	4.01212	0.0578664	0.788385	69812	Abhd11os	abhydrolase domain containing 11, opposite strand
ENSMUSG00000086946	0.693041	-1.97239	4.09092	0.0556537	0.788385	100502661	Gm15527	predicted gene 15527
ENSMUSG00000097403	-0.365686	-0.728773	4.0127	0.0578499	0.788385	320054	9230116N13Rik	RIKEN cDNA 9230116N13 gene
ENSMUSG00000104109	-0.611014	-1.90118	4.03267	0.05728	0.788385	102632139	Gm30292	predicted gene, 30292
ENSMUSG00000037336	0.296453	-0.413443	4.00527	0.0580636	0.788803	432628	Mfsd2b	major facilitator superfamily domain containing 2B
ENSMUSG00000057637	0.0918522	4.91712	4.00827	0.0579771	0.788803	110593	Prdm2	PR domain containing 2, with ZNF domain
ENSMUSG00000097888	0.657718	-2.32206	4.00639	0.0580312	0.788803	102637682	Gm26682	predicted gene, 26682
ENSMUSG00000019143	-0.0751318	4.35605	3.98578	0.0586284	0.788955	70791	Hars2	histidyl-tRNA synthetase 2
ENSMUSG00000020776	-0.112362	3.29935	3.96332	0.0592871	0.788955	217335	Fbf1	Fas (TNFRSF6) binding factor 1
ENSMUSG00000021109	0.0978816	5.14827	3.98312	0.0587061	0.788955	15251	Hif1a	hypoxia inducible factor 1, alpha subunit
ENSMUSG00000021610	0.0740947	5.39932	4.00061	0.058198	0.788955	218335	Clptm1l	CLPTM1-like
ENSMUSG00000022994	-0.139297	5.42919	3.96372	0.0592754	0.788955	11512	Adcy6	adenylate cyclase 6
ENSMUSG00000026064	0.151085	4.81271	3.95651	0.0594887	0.788955	19243	Ptp4a1	protein tyrosine phosphatase 4a1
ENSMUSG00000026308	0.214207	6.12816	3.96441	0.059255	0.788955	70788	Klhl30	kelch-like 30
ENSMUSG00000026655	0.199831	2.99728	3.98052	0.0587818	0.788955	66540	Fam107b	family with sequence similarity 107, member B
ENSMUSG00000027954	0.179244	3.47335	3.95275	0.0596	0.788955	13636	Efna1	ephrin A1
ENSMUSG00000028799	0.172076	1.91861	3.97669	0.0588941	0.788955	230761	Zfp362	zinc finger protein 362
ENSMUSG00000031370	-0.125511	3.16472	3.99058	0.0584888	0.788955	22184	Zrsr2	zinc finger (CCCH type), RNA binding motif and serine/arginine rich 2
ENSMUSG00000032085	-0.138713	3.14357	3.96769	0.0591583	0.788955	21345	Tagln	transgelin
ENSMUSG00000033819	-0.112071	4.37941	3.95184	0.0596272	0.788955	73062	Ppp1r16a	protein phosphatase 1, regulatory subunit 16A
ENSMUSG00000035258	0.243331	4.90674	3.95318	0.0595872	0.788955	320712	Abi3bp	ABI gene family, member 3 (NESH) binding protein
ENSMUSG00000035745	-0.391127	-0.687717	3.99766	0.0582834	0.788955	170483	Grin3b	glutamate receptor, ionotropic, NMDA3B
ENSMUSG00000038210	0.211256	1.10708	3.99641	0.0583195	0.788955	15396	Hoxa11	homeobox A11
ENSMUSG00000041219	0.299285	0.640315	3.99477	0.0583672	0.788955	228482	Arhgap11a	Rho GTPase activating protein 11A
ENSMUSG00000048833	0.0899565	3.83898	3.96494	0.0592394	0.788955	328133	Slc39a9	solute carrier family 39 (zinc transporter), member 9
ENSMUSG00000050965	0.0944129	5.30672	3.9608	0.0593615	0.788955	18750	Prkca	protein kinase C, alpha
ENSMUSG00000059834	-0.120537	2.43284	3.97736	0.0588743	0.788955	67161	Sclt1	sodium channel and clathrin linker 1
ENSMUSG00000062604	0.148734	5.51254	3.95321	0.0595865	0.788955	20817	Srpk2	serine/arginine-rich protein specific kinase 2
ENSMUSG00000062995	-0.155333	1.53485	3.98327	0.0587017	0.788955	15893	Ica1	islet cell autoantigen 1
ENSMUSG00000075555	0.344001	-0.389908	3.98136	0.0587573	0.788955	100041655	Gm10863	predicted gene 10863
ENSMUSG00000078234	-0.882516	1.44818	3.9688	0.0591257	0.788955	242721	Klhdc7a	kelch domain containing 7A
ENSMUSG00000102697	0.44953	-1.57571	3.99936	0.0582343	0.788955	353237	Pcdhac2	protocadherin alpha subfamily C, 2
ENSMUSG00000113679	0.682079	-2.02336	3.9958	0.0583373	0.788955	100038713	Gm10432	predicted gene 10432
ENSMUSG00000039238	-0.319436	-0.579744	3.94556	0.0598139	0.789153	319530	Zfp750	zinc finger protein 750
ENSMUSG00000020553	0.254999	0.280045	3.93614	0.0600957	0.789658	18559	Pctp	phosphatidylcholine transfer protein
ENSMUSG00000022052	0.259195	4.30358	3.94194	0.059922	0.789658	71978	Ppp2r2a	protein phosphatase 2, regulatory subunit B, alpha
ENSMUSG00000026470	0.118384	3.82688	3.94071	0.059959	0.789658	58244	Stx6	syntaxin 6
ENSMUSG00000028645	0.223061	4.06728	3.93421	0.0601536	0.789658	20525	Slc2a1	solute carrier family 2 (facilitated glucose transporter), member 1
ENSMUSG00000039367	0.0796359	5.90951	3.93424	0.0601528	0.789658	218811	Sec24c	Sec24 related gene family, member C (S. cerevisiae)
ENSMUSG00000057411	-0.109404	4.30786	3.93451	0.0601444	0.789658	214917	Fam173a	family with sequence similarity 173, member A
ENSMUSG00000068299	-0.366503	-0.703342	3.93333	0.0601799	0.789658	75541	Nat8f4	N-acetyltransferase 8 (GCN5-related) family member 4
ENSMUSG00000006299	-0.0767708	6.22669	3.91535	0.0607228	0.791013	227290	Aamp	angio-associated migratory protein
ENSMUSG00000019838	0.11162	4.41492	3.92241	0.0605089	0.791013	72472	Slc16a10	solute carrier family 16 (monocarboxylic acid transporters), member 10
ENSMUSG00000019841	0.117546	5.74667	3.91555	0.0607165	0.791013	19714	Rev3l	REV3 like, DNA directed polymerase zeta catalytic subunit
ENSMUSG00000020546	-0.162981	2.36988	3.91876	0.0606193	0.791013	20913	Stxbp4	syntaxin binding protein 4
ENSMUSG00000022092	0.0985025	4.67665	3.91562	0.0607143	0.791013	19057	Ppp3cc	protein phosphatase 3, catalytic subunit, gamma isoform
ENSMUSG00000025332	0.0825008	5.58912	3.91129	0.060846	0.791013	20591	Kdm5c	lysine (K)-specific demethylase 5C
ENSMUSG00000029798	0.210626	0.995344	3.90965	0.0608957	0.791013	67138	Herc6	hect domain and RLD 6
ENSMUSG00000030213	0.126174	5.85567	3.90711	0.0609733	0.791013	54343	Atf7ip	activating transcription factor 7 interacting protein
ENSMUSG00000032245	-0.175274	2.41198	3.90987	0.0608892	0.791013	76524	Cln6	ceroid-lipofuscinosis, neuronal 6
ENSMUSG00000035557	2.97999	-1.76975	3.92704	0.0610011	0.791013	16667	Krt17	keratin 17
ENSMUSG00000036676	0.0924412	3.76904	3.90725	0.0609689	0.791013	237500	Tmtc3	transmembrane and tetratricopeptide repeat containing 3
ENSMUSG00000042453	0.224609	5.16859	3.91072	0.0608632	0.791013	19699	Reln	reelin
ENSMUSG00000001289	-0.0943125	6.13475	3.87536	0.0619497	0.792033	56612	Pfdn5	prefoldin 5
ENSMUSG00000020019	0.120864	5.13197	3.87609	0.061927	0.792033	57764	Ntn4	netrin 4
ENSMUSG00000020111	0.0774013	6.89521	3.89454	0.0613577	0.792033	216001	Micu1	mitochondrial calcium uptake 1
ENSMUSG00000023805	0.129487	6.77676	3.8986	0.0612331	0.792033	20975	Synj2	synaptojanin 2
ENSMUSG00000024424	-0.191803	1.69723	3.88942	0.0615151	0.792033	72747	Ttc39c	tetratricopeptide repeat domain 39C
ENSMUSG00000026014	0.199009	5.0064	3.87244	0.0620403	0.792033	77300	Raph1	Ras association (RalGDS/AF-6) and pleckstrin homology domains 1
ENSMUSG00000028980	-0.10508	5.13012	3.88535	0.0616406	0.792033	100198	H6pd	hexose-6-phosphate dehydrogenase (glucose 1-dehydrogenase)
ENSMUSG00000034881	0.394275	-0.181199	3.88657	0.061603	0.792033	21390	Tbxa2r	thromboxane A2 receptor
ENSMUSG00000035692	0.347238	-0.12202	3.86818	0.0621729	0.792033	100038882	Isg15	ISG15 ubiquitin-like modifier
ENSMUSG00000037686	0.436996	-1.30046	3.89324	0.0613976	0.792033	104816	Aspg	asparaginase
ENSMUSG00000038010	0.316957	-0.836337	3.88948	0.0615133	0.792033	76138	Ccdc138	coiled-coil domain containing 138
ENSMUSG00000038143	0.0955977	4.83188	3.89716	0.0612773	0.792033	71069	Stox2	storkhead box 2
ENSMUSG00000039621	0.179612	4.2296	3.87977	0.061813	0.792033	277360	Prex1	phosphatidylinositol-3,4,5-trisphosphate-dependent Rac exchange factor 1
ENSMUSG00000049404	0.398341	-1.22469	3.89064	0.0614776	0.792033	109222	Rarres1	retinoic acid receptor responder (tazarotene induced) 1
ENSMUSG00000058589	0.443751	-1.40953	3.88262	0.0617249	0.792033	77531	Anks1b	ankyrin repeat and sterile alpha motif domain containing 1B
ENSMUSG00000060639	0.206919	2.89212	3.86834	0.062168	0.792033	319158	H4c9	H4 clustered histone 9
ENSMUSG00000074305	0.127046	4.69245	3.89294	0.0614069	0.792033	244895	Peak1	pseudopodium-enriched atypical kinase 1
ENSMUSG00000097624	0.307691	0.749531	3.88828	0.0615502	0.792033	328747	Gm5091	predicted gene 5091
ENSMUSG00000098112	0.612035	-0.877919	3.87065	0.0620961	0.792033	668218	Bin2	bridging integrator 2
ENSMUSG00000100594	-0.263096	0.650581	3.87204	0.0620529	0.792033	102640772	2810414N06Rik	RIKEN cDNA 2810414N06 gene
ENSMUSG00000000149	0.0703225	5.59216	3.85548	0.0625703	0.792414	14673	Gna12	guanine nucleotide binding protein, alpha 12
ENSMUSG00000004837	-0.183428	2.25061	3.84698	0.0628378	0.792414	71520	Grap	GRB2-related adaptor protein
ENSMUSG00000020255	0.129242	4.1832	3.85167	0.0626898	0.792414	28109	D10Wsu102e	DNA segment, Chr 10, Wayne State University 102, expressed
ENSMUSG00000020889	0.171958	5.75583	3.8538	0.062623	0.792414	217166	Nr1d1	nuclear receptor subfamily 1, group D, member 1
ENSMUSG00000022247	0.109174	3.84396	3.84123	0.0630194	0.792414	67832	Brix1	BRX1, biogenesis of ribosomes
ENSMUSG00000022428	-0.109475	3.31299	3.83986	0.0630629	0.792414	73739	Cby1	chibby family member 1, beta catenin antagonist
ENSMUSG00000026159	0.0951724	5.33459	3.85668	0.0625324	0.792414	15463	Agfg1	ArfGAP with FG repeats 1
ENSMUSG00000026778	-0.126451	6.70867	3.84688	0.0628409	0.792414	18761	Prkcq	protein kinase C, theta
ENSMUSG00000028173	0.105531	5.5481	3.86339	0.0623226	0.792414	68151	Wls	wntless WNT ligand secretion mediator
ENSMUSG00000032185	0.109283	4.61326	3.85057	0.0627246	0.792414	59035	Carm1	coactivator-associated arginine methyltransferase 1
ENSMUSG00000036061	0.0937674	3.51091	3.84822	0.0627985	0.792414	71726	Smug1	single-strand selective monofunctional uracil DNA glycosylase
ENSMUSG00000037738	-0.672913	-2.1928	3.8629	0.0623378	0.792414	330721	Nek5	NIMA (never in mitosis gene a)-related expressed kinase 5
ENSMUSG00000039148	-0.0758105	4.8892	3.83967	0.0630687	0.792414	20227	Sart1	squamous cell carcinoma antigen recognized by T cells 1
ENSMUSG00000040165	0.734981	-2.33963	3.84819	0.0627995	0.792414	170776	Cd209c	CD209c antigen
ENSMUSG00000043671	0.314838	2.5401	3.86214	0.0623616	0.792414	233115	Dpy19l3	dpy-19-like 3 (C. elegans)
ENSMUSG00000053279	-0.209511	7.19737	3.84159	0.0630079	0.792414	11668	Aldh1a1	aldehyde dehydrogenase family 1, subfamily A1
ENSMUSG00000053279	-0.209511	7.19737	3.84159	0.0630079	0.792414	320092	E030003E18Rik	RIKEN cDNA E030003E18 gene
ENSMUSG00000085596	0.549935	-2.09018	3.85879	0.0624665	0.792414	102634096	Gm11476	predicted gene 11476
ENSMUSG00000097462	-0.224186	1.05252	3.84313	0.0629594	0.792414	330385	9530026P05Rik	RIKEN cDNA 9530026P05 gene
ENSMUSG00000099083	0.174377	4.14653	3.83561	0.0631977	0.793462	223922	Atf7	activating transcription factor 7
ENSMUSG00000007833	-0.103609	3.37886	3.82969	0.0633859	0.794105	69748	Aldh16a1	aldehyde dehydrogenase 16 family, member A1
ENSMUSG00000022295	-0.0982354	5.33523	3.83222	0.0633053	0.794105	66335	Atp6v1c1	ATPase, H+ transporting, lysosomal V1 subunit C1
ENSMUSG00000040356	-0.0771168	4.85127	3.83015	0.0633713	0.794105	108077	Skiv2l	superkiller viralicidic activity 2-like (S. cerevisiae)
ENSMUSG00000093606	-0.278701	-0.52595	3.8267	0.0634811	0.794724	414095	B130034C11Rik	RIKEN cDNA B130034C11 gene
ENSMUSG00000000782	0.331214	-0.738377	3.8213	0.0636537	0.796312	21414	Tcf7	transcription factor 7, T cell specific
ENSMUSG00000003123	-0.227786	5.42632	3.80855	0.0640635	0.79762	16890	Lipe	lipase, hormone sensitive
ENSMUSG00000024983	-0.069099	4.36565	3.80943	0.064035	0.79762	53611	Vti1a	vesicle transport through interaction with t-SNAREs 1A
ENSMUSG00000044254	-0.323198	-1.25048	4.18047	0.0640251	0.79762	100102	Pcsk9	proprotein convertase subtilisin/kexin type 9
ENSMUSG00000070044	-0.169439	1.98617	3.81014	0.0640121	0.79762	212326	Fam149a	family with sequence similarity 149, member A
ENSMUSG00000091971	0.416619	4.9265	3.80806	0.0640793	0.79762	193740	Hspa1a	heat shock protein 1A
ENSMUSG00000046324	0.0838125	4.18439	3.80533	0.0641674	0.798145	226090	Ermp1	endoplasmic reticulum metallopeptidase 1
ENSMUSG00000025037	-0.125646	2.86269	3.8012	0.0643011	0.799237	17161	Maoa	monoamine oxidase A
ENSMUSG00000003868	-0.0842922	4.45777	3.79302	0.0645666	0.800997	20174	Ruvbl2	RuvB-like protein 2
ENSMUSG00000019802	0.0769073	5.29453	3.79258	0.0645809	0.800997	140740	Sec63	SEC63-like (S. cerevisiae)
ENSMUSG00000032936	-0.457308	-1.27301	3.79066	0.0646436	0.801202	235604	Camkv	CaM kinase-like vesicle-associated
ENSMUSG00000064215	-0.140527	4.85358	3.78696	0.0647641	0.801553	52668	Ifi27	interferon, alpha-inducible protein 27
ENSMUSG00000026520	-0.106498	3.7953	3.78235	0.0649147	0.801946	69051	Pycr2	pyrroline-5-carboxylate reductase family, member 2
ENSMUSG00000028977	0.17865	4.93527	3.78072	0.0649683	0.801946	69743	Casz1	castor zinc finger 1
ENSMUSG00000031969	-0.065303	5.31578	3.7785	0.0650411	0.801946	66948	Acad8	acyl-Coenzyme A dehydrogenase family, member 8
ENSMUSG00000036698	0.142885	6.33199	3.77614	0.0651186	0.801946	239528	Ago2	argonaute RISC catalytic subunit 2
ENSMUSG00000049265	-0.428292	-1.03817	3.77906	0.0650227	0.801946	16527	Kcnk3	potassium channel, subfamily K, member 3
ENSMUSG00000086915	-0.27709	-0.366357	3.78202	0.0649258	0.801946	100504626	Gm16364	predicted gene 16364
ENSMUSG00000059408	-0.287281	0.278181	3.77096	0.0652889	0.803475	80978	Mrgprh	MAS-related GPR, member H
ENSMUSG00000032515	-0.268124	4.36839	3.76368	0.0655294	0.805863	215418	Csrnp1	cysteine-serine-rich nuclear protein 1
ENSMUSG00000015342	0.196333	3.07277	3.75901	0.0656844	0.807198	22439	Xk	X-linked Kx blood group
ENSMUSG00000021720	0.442788	-0.42386	3.75548	0.0658014	0.808066	71816	Rnf180	ring finger protein 180
ENSMUSG00000000386	0.910084	-1.54264	3.74208	0.066249	0.808547	17857	Mx1	MX dynamin-like GTPase 1
ENSMUSG00000002015	-0.0889466	5.58731	3.72871	0.0666985	0.808547	27061	Bcap31	B cell receptor associated protein 31
ENSMUSG00000002109	-0.198435	0.983236	3.75081	0.065957	0.808547	107986	Ddb2	damage specific DNA binding protein 2
ENSMUSG00000009112	0.0973945	6.79466	3.7334	0.0665405	0.808547	94044	Bcl2l13	BCL2-like 13 (apoptosis facilitator)
ENSMUSG00000009575	0.0774559	6.51907	3.74632	0.0661068	0.808547	12419	Cbx5	chromobox 5
ENSMUSG00000010142	0.554634	-0.960926	3.70701	0.0674361	0.808547	57916	Tnfrsf13b	tumor necrosis factor receptor superfamily, member 13b
ENSMUSG00000011837	-0.108635	3.3834	3.69393	0.0678853	0.808547	102209	Snapc2	small nuclear RNA activating complex, polypeptide 2
ENSMUSG00000015599	-0.755994	-1.82504	3.74032	0.0663077	0.808547	106763	Ttbk1	tau tubulin kinase 1
ENSMUSG00000018470	-0.649607	-2.10952	3.70061	0.0676554	0.808547	16499	Kcnab3	potassium voltage-gated channel, shaker-related subfamily, beta member 3
ENSMUSG00000019837	-0.0893179	4.485	3.71425	0.0671891	0.808547	67371	Gtf3c6	general transcription factor IIIC, polypeptide 6, alpha
ENSMUSG00000019951	0.118962	5.58105	3.69413	0.0678783	0.808547	75089	Uhrf1bp1l	UHRF1 (ICBP90) binding protein 1-like
ENSMUSG00000021676	0.183272	3.22723	3.71875	0.0670362	0.808547	544963	Iqgap2	IQ motif containing GTPase activating protein 2
ENSMUSG00000022500	0.203516	3.86043	3.70539	0.0674917	0.808547	56722	Litaf	LPS-induced TN factor
ENSMUSG00000022500	0.203516	3.86043	3.70539	0.0674917	0.808547	545182	Gm9861	predicted gene 9861
ENSMUSG00000024083	0.102855	7.67451	3.73954	0.066334	0.808547	224938	Pja2	praja ring finger ubiquitin ligase 2
ENSMUSG00000024245	-0.313997	-0.816731	3.69879	0.067718	0.808547	68027	Tmem178	transmembrane protein 178
ENSMUSG00000024896	0.105352	3.99218	3.71751	0.0670781	0.808547	17330	Minpp1	multiple inositol polyphosphate histidine phosphatase 1
ENSMUSG00000024959	-0.0881227	3.39051	3.69753	0.0677612	0.808547	12015	Bad	BCL2-associated agonist of cell death
ENSMUSG00000025153	-0.955028	7.17584	3.71758	0.0670757	0.808547	14104	Fasn	fatty acid synthase
ENSMUSG00000026502	0.086096	5.73816	3.73938	0.0663394	0.808547	78825	Desi2	desumoylating isopeptidase 2
ENSMUSG00000026854	0.111467	4.67738	3.69949	0.0676938	0.808547	74270	Usp20	ubiquitin specific peptidase 20
ENSMUSG00000026896	-0.134427	3.38559	3.73537	0.066474	0.808547	71586	Ifih1	interferon induced with helicase C domain 1
ENSMUSG00000029334	-0.192525	1.26857	3.70214	0.0676031	0.808547	19092	Prkg2	protein kinase, cGMP-dependent, type II
ENSMUSG00000029559	-0.0775457	3.6855	3.7178	0.0670681	0.808547	72357	2210016L21Rik	RIKEN cDNA 2210016L21 gene
ENSMUSG00000030607	0.669071	-1.6561	3.70136	0.0676297	0.808547	11595	Acan	aggrecan
ENSMUSG00000031960	-0.0886456	7.21768	3.70245	0.0675923	0.808547	234734	Aars	alanyl-tRNA synthetase
ENSMUSG00000034190	-0.0705197	5.58617	3.72865	0.0667005	0.808547	105513	Chmp7	charged multivesicular body protein 7
ENSMUSG00000034269	0.0784088	5.19496	3.71189	0.0672694	0.808547	72895	Setd5	SET domain containing 5
ENSMUSG00000038368	0.0879043	4.58501	3.70322	0.0675658	0.808547	230393	Focad	focadhesin
ENSMUSG00000038587	0.169787	5.62754	3.69255	0.067933	0.808547	83397	Akap12	A kinase (PRKA) anchor protein (gravin) 12
ENSMUSG00000038910	0.12741	5.33809	3.74967	0.0659949	0.808547	224860	Plcl2	phospholipase C-like 2
ENSMUSG00000039196	-0.979029	0.0579797	3.72694	0.0667584	0.808547	18405	Orm1	orosomucoid 1
ENSMUSG00000039771	-0.0920398	4.07304	3.71269	0.0672422	0.808547	20022	Polr2j	polymerase (RNA) II (DNA directed) polypeptide J
ENSMUSG00000046245	0.477801	-0.898685	3.72147	0.0669435	0.808547	231805	Pilra	paired immunoglobin-like type 2 receptor alpha
ENSMUSG00000052837	-0.426502	4.38872	3.71126	0.0672909	0.808547	16477	Junb	jun B proto-oncogene
ENSMUSG00000055670	0.0797367	5.37592	3.69894	0.0677129	0.808547	195018	Zzef1	zinc finger, ZZ-type with EF hand domain 1
ENSMUSG00000060336	-0.32836	-0.564804	3.71042	0.0673196	0.808547	245174	Zfp937	zinc finger protein 937
ENSMUSG00000061689	0.161234	4.19805	3.71074	0.0673086	0.808547	228836	Dlgap4	DLG associated protein 4
ENSMUSG00000062515	-0.193035	7.96443	3.6935	0.0679	0.808547	11770	Fabp4	fatty acid binding protein 4, adipocyte
ENSMUSG00000068739	-0.092367	6.75027	3.69698	0.0677801	0.808547	20226	Sars	seryl-aminoacyl-tRNA synthetase
ENSMUSG00000074207	-0.249458	3.87884	3.74484	0.0661564	0.808547	11522	Adh1	alcohol dehydrogenase 1 (class I)
ENSMUSG00000097047	0.187135	2.40017	3.73539	0.0664734	0.808547	68531	1110020A21Rik	RIKEN cDNA 1110020A21 gene
ENSMUSG00000113949	-0.367075	-0.84074	3.74225	0.0662431	0.808547	56214	Scamp4	secretory carrier membrane protein 4
ENSMUSG00000042066	-0.110752	4.91222	3.69073	0.0679955	0.808737	68875	Tmcc2	transmembrane and coiled-coil domains 2
ENSMUSG00000090698	-0.358209	4.27197	3.6875	0.0681071	0.809424	381823	Apold1	apolipoprotein L domain containing 1
ENSMUSG00000024182	-0.0736235	4.5649	3.68395	0.0682302	0.809867	12005	Axin1	axin 1
ENSMUSG00000040482	-0.116224	2.58541	3.6825	0.0682806	0.809912	112403	Dxo	decapping exoribonuclease
ENSMUSG00000045294	-0.141691	4.06567	3.67675	0.0684805	0.810624	231070	Insig1	insulin induced gene 1
ENSMUSG00000109324	0.0998453	5.59952	3.67722	0.0684638	0.810624	15469	Prmt1	protein arginine N-methyltransferase 1
ENSMUSG00000002104	-0.11331	4.5876	3.65596	0.0692082	0.811148	19400	Rapsn	receptor-associated protein of the synapse
ENSMUSG00000002833	-0.089782	5.05136	3.66988	0.0687199	0.811148	15193	Hdgfl2	HDGF like 2
ENSMUSG00000009470	0.0909671	6.0908	3.66314	0.0689559	0.811148	238799	Tnpo1	transportin 1
ENSMUSG00000015711	0.143125	6.2571	3.66839	0.0687722	0.811148	229589	Prune1	prune exopolyphosphatase
ENSMUSG00000020334	0.297565	2.55573	3.67255	0.0686267	0.811148	30805	Slc22a4	solute carrier family 22 (organic cation transporter), member 4
ENSMUSG00000020638	0.2754	1.86983	3.65287	0.0693175	0.811148	22169	Cmpk2	cytidine monophosphate (UMP-CMP) kinase 2, mitochondrial
ENSMUSG00000025584	0.0943672	5.6092	3.64735	0.0695126	0.811148	18584	Pde8a	phosphodiesterase 8A
ENSMUSG00000030842	-0.0776735	6.262	3.64676	0.0695336	0.811148	66508	Lamtor1	late endosomal/lysosomal adaptor, MAPK and MTOR activator 1
ENSMUSG00000032344	0.379006	-0.917746	3.657	0.0691716	0.811148	214763	Cgas	cyclic GMP-AMP synthase
ENSMUSG00000035696	0.106042	3.78122	3.66312	0.0689566	0.811148	73469	Rnf38	ring finger protein 38
ENSMUSG00000039202	0.23419	4.68819	3.66345	0.0689449	0.811148	54608	Abhd2	abhydrolase domain containing 2
ENSMUSG00000040694	0.121849	9.66137	3.65104	0.0693821	0.811148	11811	Apobec2	apolipoprotein B mRNA editing enzyme, catalytic polypeptide 2
ENSMUSG00000040940	0.0973002	4.17475	3.66318	0.0689546	0.811148	16801	Arhgef1	Rho guanine nucleotide exchange factor (GEF) 1
ENSMUSG00000042320	-0.217668	0.988348	3.66006	0.0690643	0.811148	73422	Prox2	prospero homeobox 2
ENSMUSG00000046856	-0.30771	-0.0303306	3.66093	0.0690336	0.811148	241070	Gpr1	G protein-coupled receptor 1
ENSMUSG00000050675	-0.155406	1.79641	3.64627	0.069551	0.811148	14723	Gp1ba	glycoprotein 1b, alpha polypeptide
ENSMUSG00000051022	-0.231654	0.717056	3.64878	0.0694618	0.811148	15476	Hs3st1	heparan sulfate (glucosamine) 3-O-sulfotransferase 1
ENSMUSG00000053477	0.094908	6.69847	3.66551	0.0688728	0.811148	21413	Tcf4	transcription factor 4
ENSMUSG00000067148	-0.103302	3.47229	3.65165	0.0693605	0.811148	20016	Polr1c	polymerase (RNA) I polypeptide C
ENSMUSG00000075415	0.119996	4.05322	3.65227	0.0693387	0.811148	14269	Fnbp1	formin binding protein 1
ENSMUSG00000090290	0.106077	3.93394	3.65693	0.0691743	0.811148	212728	Tarbp1	TAR RNA binding protein 1
ENSMUSG00000097098	-0.409702	-1.80064	3.65699	0.0691721	0.811148	319983	9330111N05Rik	RIKEN cDNA 9330111N05 gene
ENSMUSG00000030259	0.0820582	5.38774	3.64181	0.0697092	0.811904	71323	Rassf8	Ras association (RalGDS/AF-6) domain family (N-terminal) member 8
ENSMUSG00000053931	0.142445	5.01618	3.63955	0.0697895	0.812296	71994	Cnn3	calponin 3, acidic
ENSMUSG00000037458	0.194416	6.24616	3.63477	0.0699599	0.812647	54375	Azin1	antizyme inhibitor 1
ENSMUSG00000045275	0.376231	-0.406678	3.63588	0.0699202	0.812647	385668	Lca5l	Leber congenital amaurosis 5-like
ENSMUSG00000030306	-0.113284	7.11416	3.62818	0.0701954	0.813566	387314	Tmtc1	transmembrane and tetratricopeptide repeat containing 1
ENSMUSG00000037032	-0.0917616	3.9517	3.62601	0.0702729	0.813566	11785	Apbb1	amyloid beta (A4) precursor protein-binding, family B, member 1
ENSMUSG00000041633	0.201463	3.02004	3.62606	0.0702713	0.813566	207474	Kctd12b	potassium channel tetramerisation domain containing 12b
ENSMUSG00000042532	-0.417241	-0.174001	3.62983	0.0701362	0.813566	71146	Golga7b	golgi autoantigen, golgin subfamily a, 7B
ENSMUSG00000045092	-0.12703	5.79322	3.62614	0.0702685	0.813566	13609	S1pr1	sphingosine-1-phosphate receptor 1
ENSMUSG00000029600	-0.142938	2.3492	3.62329	0.0703705	0.814153	100764	Rita1	RBPJ interacting and tubulin associated 1
ENSMUSG00000002997	-0.739814	2.73956	3.60303	0.0711027	0.814961	19088	Prkar2b	protein kinase, cAMP dependent regulatory, type II beta
ENSMUSG00000004768	0.106069	2.45136	3.59372	0.0714418	0.814961	19335	Rab23	RAB23, member RAS oncogene family
ENSMUSG00000006095	-0.0832407	4.52427	3.60939	0.0708718	0.814961	66411	Tbcb	tubulin folding cofactor B
ENSMUSG00000013787	-0.0703238	5.51073	3.6172	0.0705898	0.814961	110147	Ehmt2	euchromatic histone lysine N-methyltransferase 2
ENSMUSG00000015363	-0.0771986	5.2372	3.60241	0.0711251	0.814961	67976	Trabd	TraB domain containing
ENSMUSG00000017146	0.5193	-1.32757	3.58684	0.0716938	0.814961	12189	Brca1	breast cancer 1, early onset
ENSMUSG00000020063	0.119867	4.02424	3.5853	0.0717502	0.814961	93759	Sirt1	sirtuin 1
ENSMUSG00000020211	0.122695	3.17474	3.59692	0.0713251	0.814961	20222	Sf3a2	splicing factor 3a, subunit 2
ENSMUSG00000020228	-0.157594	3.3783	3.59059	0.0715565	0.814961	117599	Helb	helicase (DNA) B
ENSMUSG00000020333	-0.16064	4.19674	3.58629	0.0717141	0.814961	216739	Acsl6	acyl-CoA synthetase long-chain family member 6
ENSMUSG00000021182	-0.163807	3.88338	3.57506	0.0721275	0.814961	68339	Ccdc88c	coiled-coil domain containing 88C
ENSMUSG00000021532	-0.112107	3.31168	3.60621	0.0709872	0.814961	69577	Fastkd3	FAST kinase domains 3
ENSMUSG00000021770	0.0891898	5.53289	3.5791	0.0719785	0.814961	67630	Samd8	sterile alpha motif domain containing 8
ENSMUSG00000022748	-0.137636	3.47353	3.60208	0.0711371	0.814961	66497	Cmss1	cms small ribosomal subunit 1
ENSMUSG00000025877	0.475794	-0.333587	3.59324	0.0714594	0.814961	212032	Hk3	hexokinase 3
ENSMUSG00000028789	-0.251499	0.537762	3.58103	0.0719074	0.814961	242669	Azin2	antizyme inhibitor 2
ENSMUSG00000029366	0.152043	1.4676	3.58466	0.0717739	0.814961	13178	Dck	deoxycytidine kinase
ENSMUSG00000029623	-0.075915	5.2515	3.57572	0.0721033	0.814961	231887	Pdap1	PDGFA associated protein 1
ENSMUSG00000032802	0.164937	5.94323	3.60522	0.0710231	0.814961	76650	Srxn1	sulfiredoxin 1 homolog (S. cerevisiae)
ENSMUSG00000034297	0.090334	6.80674	3.61272	0.0707514	0.814961	327987	Med13	mediator complex subunit 13
ENSMUSG00000035202	1.70206	10.4898	3.59322	0.0714602	0.814961	102436	Lars2	leucyl-tRNA synthetase, mitochondrial
ENSMUSG00000035735	0.136838	2.27461	3.60499	0.0710314	0.814961	269060	Dagla	diacylglycerol lipase, alpha
ENSMUSG00000038244	0.194122	4.33802	3.60877	0.0708943	0.814961	320878	Mical2	microtubule associated monooxygenase, calponin and LIM domain containing 2
ENSMUSG00000038244	0.194122	4.33802	3.60877	0.0708943	0.814961	100504195	Micalcl	MICAL C-terminal like
ENSMUSG00000039629	-0.329212	0.396926	3.58141	0.0718934	0.814961	320609	Strip2	striatin interacting protein 2
ENSMUSG00000039956	-0.862875	0.78763	3.61228	0.0707675	0.814961	77037	Mrap	melanocortin 2 receptor accessory protein
ENSMUSG00000040466	-0.156011	2.54641	3.58505	0.0717594	0.814961	233016	Blvrb	biliverdin reductase B (flavin reductase (NADPH))
ENSMUSG00000052395	-0.0881528	2.93827	3.60086	0.0711814	0.814961	328370	Rft1	RFT1 homolog
ENSMUSG00000085241	-0.215189	-0.191037	3.59365	0.0714445	0.814961	399101	Snhg3	small nucleolar RNA host gene 3
ENSMUSG00000089847	-0.0926982	3.12831	3.57525	0.0721204	0.814961	14356	Timm10b	translocase of inner mitochondrial membrane 10B
ENSMUSG00000097675	0.225396	-0.105918	3.59751	0.0713037	0.814961	100504641	1700101I11Rik	RIKEN cDNA 1700101I11 gene
ENSMUSG00000098040	-0.394778	-0.69203	3.61378	0.070713	0.814961	627800	Gm20757	predicted gene, 20757
ENSMUSG00000099411	-0.185001	3.19011	3.57601	0.0720924	0.814961	70100	2310015D24Rik	RIKEN cDNA 2310015D24 gene
ENSMUSG00000002329	-0.101139	4.68881	3.52849	0.0738719	0.815851	67881	Mdp1	magnesium-dependent phosphatase 1
ENSMUSG00000005505	-0.0943981	3.08106	3.51837	0.0742576	0.815851	67136	Kbtbd4	kelch repeat and BTB (POZ) domain containing 4
ENSMUSG00000006050	-0.0946199	5.57241	3.5542	0.072903	0.815851	24068	Sra1	steroid receptor RNA activator 1
ENSMUSG00000007827	-0.112069	2.87478	3.52755	0.0739077	0.815851	232339	Ankrd26	ankyrin repeat domain 26
ENSMUSG00000017210	-0.0792576	5.66097	3.53669	0.0735613	0.815851	23989	Med24	mediator complex subunit 24
ENSMUSG00000021180	0.173198	4.66632	3.55456	0.0728896	0.815851	73086	Rps6ka5	ribosomal protein S6 kinase, polypeptide 5
ENSMUSG00000022214	-0.0909324	7.16531	3.52004	0.0741937	0.815851	28199	Dcaf11	DDB1 and CUL4 associated factor 11
ENSMUSG00000022978	-0.205238	0.385886	3.57134	0.0722653	0.815851	66578	Mis18a	MIS18 kinetochore protein A
ENSMUSG00000024420	0.181429	3.90149	3.51462	0.0744011	0.815851	225207	Zfp521	zinc finger protein 521
ENSMUSG00000024803	0.746524	4.9956	3.53963	0.0734505	0.815851	107765	Ankrd1	ankyrin repeat domain 1 (cardiac muscle)
ENSMUSG00000026349	0.0920881	4.87356	3.51868	0.0742458	0.815851	72949	Ccnt2	cyclin T2
ENSMUSG00000026385	-0.0927949	6.88693	3.54329	0.0733126	0.815851	13167	Dbi	diazepam binding inhibitor
ENSMUSG00000026648	0.225049	1.69029	3.51194	0.0745035	0.815851	227525	Dclre1c	DNA cross-link repair 1C
ENSMUSG00000026946	-0.146486	2.3961	3.54011	0.0734324	0.815851	64685	Nmi	N-myc (and STAT) interactor
ENSMUSG00000028391	-0.488204	-1.43372	3.50863	0.0746308	0.815851	71354	Wdr31	WD repeat domain 31
ENSMUSG00000028713	-0.155922	2.30601	3.53627	0.0735772	0.815851	13120	Cyp4b1	cytochrome P450, family 4, subfamily b, polypeptide 1
ENSMUSG00000029093	0.212581	2.40356	3.5175	0.0742906	0.815851	81840	Sorcs2	sortilin-related VPS10 domain containing receptor 2
ENSMUSG00000029414	1.12485	-2.02064	3.53665	0.0735628	0.815851	208628	Kntc1	kinetochore associated 1
ENSMUSG00000029998	-0.0740288	6.45797	3.51466	0.0743993	0.815851	66881	Pcyox1	prenylcysteine oxidase 1
ENSMUSG00000030096	0.10894	7.11569	3.50887	0.0746216	0.815851	21366	Slc6a6	solute carrier family 6 (neurotransmitter transporter, taurine), member 6
ENSMUSG00000031576	-0.428408	-1.76579	3.50913	0.0746116	0.815851	16532	Kcnu1	potassium channel, subfamily U, member 1
ENSMUSG00000032322	0.363467	0.642595	3.52374	0.0740528	0.815851	19200	Pstpip1	proline-serine-threonine phosphatase-interacting protein 1
ENSMUSG00000032402	0.138584	6.88112	3.55904	0.0727224	0.815851	17127	Smad3	SMAD family member 3
ENSMUSG00000032547	0.0590423	5.69541	3.55796	0.0727625	0.815851	20187	Ryk	receptor-like tyrosine kinase
ENSMUSG00000032827	-0.232793	2.75989	3.51949	0.0742149	0.815851	243725	Ppp1r9a	protein phosphatase 1, regulatory subunit 9A
ENSMUSG00000033763	0.148853	5.01273	3.5597	0.0726976	0.815851	244654	Mtss2	MTSS I-BAR domain containing 2
ENSMUSG00000034403	0.0825064	4.0632	3.55776	0.0727699	0.815851	18744	Pja1	praja ring finger ubiquitin ligase 1
ENSMUSG00000036225	-0.130876	1.99276	3.50823	0.074646	0.815851	106931	Kctd1	potassium channel tetramerisation domain containing 1
ENSMUSG00000038422	-0.206731	0.728922	3.5692	0.0723443	0.815851	72748	Hdhd3	haloacid dehalogenase-like hydrolase domain containing 3
ENSMUSG00000038712	0.0858597	5.15256	3.52245	0.0741017	0.815851	75007	Mindy1	MINDY lysine 48 deubiquitinase 1
ENSMUSG00000039715	-0.137504	2.08581	3.51911	0.0742293	0.815851	71820	Wdr34	WD repeat domain 34
ENSMUSG00000039765	-0.152511	4.33057	3.56787	0.0723938	0.815851	231214	Cc2d2a	coiled-coil and C2 domain containing 2A
ENSMUSG00000040528	0.620806	-1.00331	3.54004	0.0734349	0.815851	380732	Milr1	mast cell immunoglobulin like receptor 1
ENSMUSG00000040966	-0.673532	-1.17022	3.54475	0.0732576	0.815851	20518	Slc22a2	solute carrier family 22 (organic cation transporter), member 2
ENSMUSG00000044197	-0.098951	5.43762	3.54737	0.0731592	0.815851	80290	Gpr146	G protein-coupled receptor 146
ENSMUSG00000045569	-1.14595	-1.96991	3.5187	0.0742449	0.815851	17200	Mc2r	melanocortin 2 receptor
ENSMUSG00000049288	0.141283	3.97506	3.51916	0.0742274	0.815851	280411	Lix1l	Lix1-like
ENSMUSG00000054594	0.558757	-1.85297	3.53414	0.073658	0.815851	232790	Oscar	osteoclast associated receptor
ENSMUSG00000055692	-0.317185	-0.407653	3.52577	0.0739754	0.815851	224019	Tmem191c	transmembrane protein 191C
ENSMUSG00000056367	-0.359142	2.74875	3.56619	0.072456	0.815851	242894	Actr3b	ARP3 actin-related protein 3B
ENSMUSG00000061576	0.353386	-0.36124	3.56038	0.0726724	0.815851	13483	Dpp6	dipeptidylpeptidase 6
ENSMUSG00000062906	-0.118734	2.78561	3.55038	0.0730462	0.815851	170787	Hdac10	histone deacetylase 10
ENSMUSG00000070283	-0.113724	3.85172	3.52852	0.073871	0.815851	66706	Ndufaf3	NADH:ubiquinone oxidoreductase complex assembly factor 3
ENSMUSG00000079018	-0.103106	5.56581	3.52376	0.0740521	0.815851	17067	Ly6c1	lymphocyte antigen 6 complex, locus C1
ENSMUSG00000106847	-0.101953	4.53328	3.54931	0.0730862	0.815851	353342	Peg13	paternally expressed 13
ENSMUSG00000038538	0.110587	5.43218	3.50453	0.0747883	0.815868	320538	Ubn2	ubinuclein 2
ENSMUSG00000054203	-0.364852	2.67132	3.50589	0.0747362	0.815868	226695	Ifi205	interferon activated gene 205
ENSMUSG00000021576	-0.081906	4.44635	3.50152	0.0749047	0.816625	18570	Pdcd6	programmed cell death 6
ENSMUSG00000026836	0.187643	3.71746	3.50002	0.0749624	0.816743	11477	Acvr1	activin A receptor, type 1
ENSMUSG00000042506	0.0858586	4.82007	3.49558	0.075134	0.817587	216825	Usp22	ubiquitin specific peptidase 22
ENSMUSG00000001131	0.595472	2.2101	3.45427	0.0767537	0.818413	21857	Timp1	tissue inhibitor of metalloproteinase 1
ENSMUSG00000001942	-0.11092	3.00922	3.46405	0.0763665	0.818413	22619	Siae	sialic acid acetylesterase
ENSMUSG00000005087	0.46285	4.04258	3.46145	0.0764693	0.818413	12505	Cd44	CD44 antigen
ENSMUSG00000006850	-0.137923	2.17903	3.46042	0.0765102	0.818413	71983	Tmco6	transmembrane and coiled-coil domains 6
ENSMUSG00000009628	-0.70349	-2.12527	3.46226	0.0764375	0.818413	104271	Tex15	testis expressed gene 15
ENSMUSG00000015289	-0.109027	3.48325	3.48576	0.0755154	0.818413	66192	Lage3	L antigen family, member 3
ENSMUSG00000018845	-0.107091	7.60384	3.45786	0.0766115	0.818413	217012	Unc45b	unc-45 myosin chaperone B
ENSMUSG00000020993	-0.093175	4.63343	3.45958	0.0765434	0.818413	78232	Trappc6b	trafficking protein particle complex 6B
ENSMUSG00000021025	-0.124259	5.20056	3.48232	0.0756495	0.818413	18035	Nfkbia	nuclear factor of kappa light polypeptide gene enhancer in B cells inhibitor, alpha
ENSMUSG00000021418	0.156268	2.5457	3.44463	0.0771374	0.818413	208366	Rpp40	ribonuclease P 40 subunit
ENSMUSG00000021820	-0.0915843	6.70812	3.45686	0.0766509	0.818413	12325	Camk2g	calcium/calmodulin-dependent protein kinase II gamma
ENSMUSG00000023147	-0.0996621	3.24551	3.46873	0.0761823	0.818413	71446	Wrb	tryptophan rich basic protein
ENSMUSG00000024600	0.411686	-0.953117	3.45266	0.0768177	0.818413	225579	Slc27a6	solute carrier family 27 (fatty acid transporter), member 6
ENSMUSG00000024642	0.122179	4.35185	3.45262	0.0768191	0.818413	21888	Tle4	transducin-like enhancer of split 4
ENSMUSG00000027597	0.109369	3.07666	3.47658	0.0758741	0.818413	269378	Ahcy	S-adenosylhomocysteine hydrolase
ENSMUSG00000028164	0.140266	3.63522	3.44671	0.0770543	0.818413	110173	Manba	mannosidase, beta A, lysosomal
ENSMUSG00000028578	0.16147	1.18873	3.45627	0.0766744	0.818413	67770	Caap1	caspase activity and apoptosis inhibitor 1
ENSMUSG00000032112	-0.090875	3.70428	3.46389	0.0763728	0.818413	60409	Trappc4	trafficking protein particle complex 4
ENSMUSG00000032528	-0.193452	1.81234	3.46424	0.0763592	0.818413	22354	Vipr1	vasoactive intestinal peptide receptor 1
ENSMUSG00000034551	0.271662	1.14985	3.47086	0.0760984	0.818413	245596	Hdx	highly divergent homeobox
ENSMUSG00000035198	-0.0980074	4.24893	3.45071	0.076895	0.818413	103733	Tubg1	tubulin, gamma 1
ENSMUSG00000037316	-0.121972	3.17275	3.48859	0.0754053	0.818413	67384	Bag4	BCL2-associated athanogene 4
ENSMUSG00000037548	0.853892	-1.49931	3.45148	0.0768643	0.818413	15000	H2-DMb2	histocompatibility 2, class II, locus Mb2
ENSMUSG00000039745	0.20905	2.81692	3.47884	0.0757857	0.818413	53415	Htatip2	HIV-1 Tat interactive protein 2
ENSMUSG00000040812	-0.289867	-0.118918	3.46925	0.0761616	0.818413	271813	Agbl2	ATP/GTP binding protein-like 2
ENSMUSG00000041731	-0.0961995	5.77497	3.46025	0.0765166	0.818413	226041	Pgm5	phosphoglucomutase 5
ENSMUSG00000042073	-0.175541	1.69548	3.48909	0.0753861	0.818413	76491	Abhd14b	abhydrolase domain containing 14b
ENSMUSG00000048546	-0.1387	6.33893	3.46232	0.0764348	0.818413	57259	Tob2	transducer of ERBB2, 2
ENSMUSG00000050052	-0.227979	1.43509	3.48037	0.0757259	0.818413	72148	Tdrp	testis development related protein
ENSMUSG00000057103	-0.283457	-0.350011	3.4735	0.0759947	0.818413	66116	Nat8f1	N-acetyltransferase 8 (GCN5-related) family member 1
ENSMUSG00000059851	0.176474	2.0947	3.44567	0.0770958	0.818413	232811	Kmt5c	lysine methyltransferase 5C
ENSMUSG00000060538	-0.120033	2.77443	3.44687	0.077048	0.818413	68742	Tmem219	transmembrane protein 219
ENSMUSG00000062198	0.155494	2.92726	3.47021	0.0761242	0.818413	72658	2700097O09Rik	RIKEN cDNA 2700097O09 gene
ENSMUSG00000068922	-0.0932757	2.75739	3.44458	0.0771395	0.818413	229524	Msto1	misato 1, mitochondrial distribution and morphology regulator
ENSMUSG00000073423	-0.148213	1.12588	3.46229	0.0764359	0.818413	328801	Zfp414	zinc finger protein 414
ENSMUSG00000085024	-0.243113	-0.382291	3.44484	0.077129	0.818413	320842	C230035I16Rik	RIKEN cDNA C230035I16 gene
ENSMUSG00000096188	-0.0906406	4.37982	3.46332	0.0763953	0.818413	97487	Cmtm4	CKLF-like MARVEL transmembrane domain containing 4
ENSMUSG00000003531	-0.100632	4.26229	3.43489	0.0775274	0.818466	13353	Dgcr6	DiGeorge syndrome critical region gene 6
ENSMUSG00000015143	0.163064	3.99241	3.43871	0.0773741	0.818466	109711	Actn1	actinin, alpha 1
ENSMUSG00000019947	0.140236	5.29623	3.43833	0.0773891	0.818466	71371	Arid5b	AT rich interactive domain 5B (MRF1-like)
ENSMUSG00000021567	0.2258	1.7262	3.43188	0.0776483	0.818466	72293	Nkd2	naked cuticle 2
ENSMUSG00000022376	0.548128	-1.36673	3.42452	0.0779447	0.818466	11514	Adcy8	adenylate cyclase 8
ENSMUSG00000022426	0.0877532	4.71363	3.42712	0.0778398	0.818466	74158	Josd1	Josephin domain containing 1
ENSMUSG00000022426	0.0877532	4.71363	3.42712	0.0778398	0.818466	100043771	Gm10651	predicted pseudogene 10651
ENSMUSG00000032332	0.325642	6.35472	3.43262	0.0776183	0.818466	12816	Col12a1	collagen, type XII, alpha 1
ENSMUSG00000041084	0.106215	4.46021	3.42865	0.0777783	0.818466	66357	Ostc	oligosaccharyltransferase complex subunit (non-catalytic)
ENSMUSG00000062296	-0.93215	-1.8964	3.42565	0.0778991	0.818466	320429	Trank1	tetratricopeptide repeat and ankyrin repeat containing 1
ENSMUSG00000065599	0.442064	-1.65025	3.44167	0.0772555	0.818466	387217	Mir23b	microRNA 23b
ENSMUSG00000072966	-0.326873	-0.238397	3.42479	0.0779341	0.818466	245607	Gprasp2	G protein-coupled receptor associated sorting protein 2
ENSMUSG00000090877	0.423336	5.08421	3.43007	0.077721	0.818466	15511	Hspa1b	heat shock protein 1B
ENSMUSG00000005225	-0.0958485	3.20536	3.41992	0.0781309	0.819326	231999	Plekha8	pleckstrin homology domain containing, family A (phosphoinositide binding specific) member 8
ENSMUSG00000029673	0.174458	3.13365	3.41785	0.0782151	0.819326	319974	Auts2	autism susceptibility candidate 2
ENSMUSG00000075028	0.203305	0.89284	3.41853	0.0781872	0.819326	100042784	Prdm11	PR domain containing 11
ENSMUSG00000023087	0.133419	4.14121	3.41149	0.0784733	0.820056	12457	Noct	nocturnin
ENSMUSG00000028423	-0.0585237	5.30171	3.41306	0.0784092	0.820056	74164	Nfx1	nuclear transcription factor, X-box binding 1
ENSMUSG00000036106	-0.19487	1.13425	3.41234	0.0784387	0.820056	109270	Prr5	proline rich 5 (renal)
ENSMUSG00000038742	-0.190202	0.980613	3.41458	0.0783477	0.820056	70726	Angptl6	angiopoietin-like 6
ENSMUSG00000001380	-0.0599402	5.12173	3.38925	0.0793851	0.821735	15115	Hars	histidyl-tRNA synthetase
ENSMUSG00000001656	0.134286	2.45403	3.40348	0.0788001	0.821735	109663	Hoxc11	homeobox C11
ENSMUSG00000003848	-0.146382	4.42306	3.38959	0.079371	0.821735	67619	Nob1	NIN1/RPN12 binding protein 1 homolog
ENSMUSG00000006021	-0.106723	3.39779	3.3908	0.0793211	0.821735	70394	Kptn	kaptin
ENSMUSG00000023153	-0.126128	5.7704	3.40556	0.0787151	0.821735	69671	Tmem52	transmembrane protein 52
ENSMUSG00000024758	0.0781477	5.09619	3.40014	0.0789371	0.821735	20168	Rtn3	reticulon 3
ENSMUSG00000025354	-0.0596903	5.32367	3.39929	0.0789719	0.821735	74330	Dnajc14	DnaJ heat shock protein family (Hsp40) member C14
ENSMUSG00000026726	0.520703	-0.817472	3.38286	0.0796489	0.821735	65969	Cubn	cubilin (intrinsic factor-cobalamin receptor)
ENSMUSG00000027227	-0.13305	6.21046	3.38496	0.079562	0.821735	20322	Sord	sorbitol dehydrogenase
ENSMUSG00000027750	0.647671	7.11879	3.4033	0.0788075	0.821735	50706	Postn	periostin, osteoblast specific factor
ENSMUSG00000031066	-0.108692	2.69263	3.38113	0.0797209	0.821735	236733	Usp11	ubiquitin specific peptidase 11
ENSMUSG00000031232	0.0900182	5.65738	3.38204	0.0796831	0.821735	67075	Magt1	magnesium transporter 1
ENSMUSG00000034842	-0.133518	6.51667	3.40124	0.0788918	0.821735	109979	Art3	ADP-ribosyltransferase 3
ENSMUSG00000039318	0.0841907	5.42218	3.40163	0.0788758	0.821735	98732	Rab3gap2	RAB3 GTPase activating protein subunit 2
ENSMUSG00000039968	0.151642	3.44133	3.38539	0.0795443	0.821735	242860	Rsbn1l	round spermatid basic protein 1-like
ENSMUSG00000049760	-0.0878383	5.58593	3.38514	0.0795548	0.821735	224904	Micos13	mitochondrial contact site and cristae organizing system subunit 13
ENSMUSG00000051768	-0.0933071	3.63194	3.38115	0.0797198	0.821735	22594	Xrcc1	X-ray repair complementing defective repair in Chinese hamster cells 1
ENSMUSG00000054659	0.129082	5.28044	3.39184	0.0792781	0.821735	242377	Pm20d2	peptidase M20 domain containing 2
ENSMUSG00000054855	-0.362841	1.69893	3.3856	0.0795357	0.821735	223881	Rnd1	Rho family GTPase 1
ENSMUSG00000058351	-0.124801	3.23211	3.39682	0.0790734	0.821735	66487	Smim4	small integral membrane protein 4
ENSMUSG00000062646	-0.0876917	4.49084	3.38775	0.0794468	0.821735	76051	Ganc	glucosidase, alpha; neutral C
ENSMUSG00000062753	-0.183711	1.03828	3.39422	0.0791802	0.821735	106672	AI413582	expressed sequence AI413582
ENSMUSG00000049401	-0.0814258	4.97295	3.37836	0.0798357	0.822431	72075	Ogfr	opioid growth factor receptor
ENSMUSG00000033855	0.161361	2.1697	3.37188	0.0801052	0.82423	77057	Ston1	stonin 1
ENSMUSG00000090213	0.141723	3.29929	3.37295	0.0800607	0.82423	407243	Tmem189	transmembrane protein 189
ENSMUSG00000026000	-0.0839961	4.75653	3.36477	0.0804026	0.826313	14768	Lancl1	LanC (bacterial lantibiotic synthetase component C)-like 1
ENSMUSG00000041278	-0.0861822	5.07959	3.35624	0.0807607	0.829414	66827	Ttc1	tetratricopeptide repeat domain 1
ENSMUSG00000053101	0.690148	-1.50188	3.35531	0.0807998	0.829414	353346	Gpr141	G protein-coupled receptor 141
ENSMUSG00000037343	0.0758045	4.7573	3.35393	0.0808577	0.829519	319944	Taf2	TATA-box binding protein associated factor 2
ENSMUSG00000041779	0.232892	2.61644	3.3488	0.0810744	0.830762	170829	Tram2	translocating chain-associating membrane protein 2
ENSMUSG00000040282	0.223772	0.182493	3.34766	0.0811227	0.830767	399568	BC052040	cDNA sequence BC052040
ENSMUSG00000027466	-0.0600229	5.09692	3.34258	0.0813376	0.831873	24105	Rbck1	RanBP-type and C3HC4-type zinc finger containing 1
ENSMUSG00000027487	0.119787	4.2931	3.34172	0.0813742	0.831873	66971	Cdk5rap1	CDK5 regulatory subunit associated protein 1
ENSMUSG00000052273	-0.352858	-0.255798	3.34246	0.081343	0.831873	381917	Dnah3	dynein, axonemal, heavy chain 3
ENSMUSG00000000439	-0.0709709	5.45188	3.3336	0.0817197	0.831923	67027	Mkrn2	makorin, ring finger protein, 2
ENSMUSG00000001520	-0.190051	1.24071	3.32927	0.0819048	0.831923	60345	Nrip2	nuclear receptor interacting protein 2
ENSMUSG00000004285	-0.0848819	4.76559	3.32696	0.0820037	0.831923	66144	Atp6v1f	ATPase, H+ transporting, lysosomal V1 subunit F
ENSMUSG00000022210	-0.140161	5.77403	3.33185	0.0817947	0.831923	28200	Dhrs4	dehydrogenase/reductase (SDR family) member 4
ENSMUSG00000028018	0.188528	0.830483	3.34038	0.0814313	0.831923	67553	Gstcd	glutathione S-transferase, C-terminal domain containing
ENSMUSG00000033965	0.131474	3.21203	3.33561	0.0816342	0.831923	20502	Slc16a2	solute carrier family 16 (monocarboxylic acid transporters), member 2
ENSMUSG00000036377	0.198293	2.55159	3.33148	0.0818103	0.831923	320827	C530008M17Rik	RIKEN cDNA C530008M17 gene
ENSMUSG00000036606	0.142365	4.85977	3.32594	0.0820475	0.831923	140570	Plxnb2	plexin B2
ENSMUSG00000039456	0.0769916	4.49479	3.32815	0.0819529	0.831923	338467	Morc3	microrchidia 3
ENSMUSG00000040220	-0.146364	1.82838	3.3309	0.0818352	0.831923	104346	Gas8	growth arrest specific 8
ENSMUSG00000041431	0.885025	-2.7862	3.33694	0.0815776	0.831923	268697	Ccnb1	cyclin B1
ENSMUSG00000041730	0.343062	-0.0522113	3.32591	0.0820489	0.831923	107751	Prrxl1	paired related homeobox protein-like 1
ENSMUSG00000046818	-0.209623	6.05622	3.33759	0.08155	0.831923	73284	Ddit4l	DNA-damage-inducible transcript 4-like
ENSMUSG00000024235	0.159916	2.37004	3.31853	0.0823657	0.832195	26410	Map3k8	mitogen-activated protein kinase kinase kinase 8
ENSMUSG00000025825	-0.104285	5.48562	3.3238	0.0821393	0.832195	66383	Iscu	iron-sulfur cluster assembly enzyme
ENSMUSG00000032086	0.0689122	4.94883	3.32157	0.0822348	0.832195	23821	Bace1	beta-site APP cleaving enzyme 1
ENSMUSG00000041073	0.148913	1.10691	3.32055	0.0822788	0.832195	192950	Nacad	NAC alpha domain containing
ENSMUSG00000067825	-0.12578	2.38171	3.32262	0.0821899	0.832195	74043	Pex26	peroxisomal biogenesis factor 26
ENSMUSG00000044122	-0.367601	-0.334933	3.31326	0.0825932	0.833553	216974	Proca1	protein interacting with cyclin A1
ENSMUSG00000024990	-0.520923	0.954226	3.31199	0.0826478	0.833621	19662	Rbp4	retinol binding protein 4, plasma
ENSMUSG00000034160	0.0803801	6.3887	3.31001	0.0827335	0.834002	108155	Ogt	O-linked N-acetylglucosamine (GlcNAc) transferase (UDP-N-acetylglucosamine:polypeptide-N-acetylglucosaminyl transferase)
ENSMUSG00000042050	-0.122919	3.40916	3.30753	0.0828408	0.834274	217935	Wdr60	WD repeat domain 60
ENSMUSG00000062861	-0.140145	1.77793	3.30717	0.0828565	0.834274	22690	Zfp28	zinc finger protein 28
ENSMUSG00000020205	0.214684	-0.0305726	3.29898	0.0832123	0.834956	21664	Phlda1	pleckstrin homology like domain, family A, member 1
ENSMUSG00000020399	0.702764	-1.35804	3.30441	0.0829764	0.834956	171285	Havcr2	hepatitis A virus cellular receptor 2
ENSMUSG00000024797	-0.0850892	3.53592	3.29968	0.0831819	0.834956	68505	Vps51	VPS51 GARP complex subunit
ENSMUSG00000062470	0.334725	-0.833647	3.30017	0.0831608	0.834956	66662	Fbxl12os	F-box and leucine-rich repeat protein 12, opposite strand
ENSMUSG00000028104	-0.12014	5.02784	3.29642	0.0833242	0.835596	69870	Polr3gl	polymerase (RNA) III (DNA directed) polypeptide G like
ENSMUSG00000001493	0.236427	3.14372	3.25655	0.0850849	0.835654	17285	Meox1	mesenchyme homeobox 1
ENSMUSG00000001827	0.35538	-1.3406	3.24446	0.0856274	0.835654	14275	Folr1	folate receptor 1 (adult)
ENSMUSG00000005198	0.198126	4.85919	3.27394	0.0843118	0.835654	20020	Polr2a	polymerase (RNA) II (DNA directed) polypeptide A
ENSMUSG00000009210	-0.24244	1.29864	3.29119	0.0835526	0.835654	75573	Prr29	proline rich 29
ENSMUSG00000015776	-0.0736192	4.50917	3.27111	0.0844372	0.835654	20933	Med22	mediator complex subunit 22
ENSMUSG00000020964	0.0645097	6.5107	3.28684	0.0837431	0.835654	20338	Sel1l	sel-1 suppressor of lin-12-like (C. elegans)
ENSMUSG00000021068	-0.0884617	6.32965	3.25901	0.0849751	0.835654	18080	Nin	ninein
ENSMUSG00000022440	0.378299	2.01014	3.2832	0.0839031	0.835654	72709	C1qtnf6	C1q and tumor necrosis factor related protein 6
ENSMUSG00000022847	0.185847	1.4342	3.28491	0.0838281	0.835654	21832	Thpo	thrombopoietin
ENSMUSG00000024982	-0.0621111	4.63577	3.27676	0.0841869	0.835654	66980	Zdhhc6	zinc finger, DHHC domain containing 6
ENSMUSG00000025265	0.196597	1.22783	3.24036	0.0858123	0.835654	14163	Fgd1	FYVE, RhoGEF and PH domain containing 1
ENSMUSG00000025804	0.78877	-0.140823	3.26681	0.0846278	0.835654	12768	Ccr1	chemokine (C-C motif) receptor 1
ENSMUSG00000025986	0.207548	3.82009	3.27019	0.0844778	0.835654	227059	Slc39a10	solute carrier family 39 (zinc transporter), member 10
ENSMUSG00000026749	0.205535	2.27807	3.23865	0.0858894	0.835654	59126	Nek6	NIMA (never in mitosis gene a)-related expressed kinase 6
ENSMUSG00000027840	0.282842	0.427943	3.24164	0.0857547	0.835654	22414	Wnt2b	wingless-type MMTV integration site family, member 2B
ENSMUSG00000029131	-0.102575	4.00332	3.26959	0.0845042	0.835654	23950	Dnajb6	DnaJ heat shock protein family (Hsp40) member B6
ENSMUSG00000029195	-0.943282	-0.462143	3.27041	0.084468	0.835654	83379	Klb	klotho beta
ENSMUSG00000033405	0.230103	0.693579	3.2642	0.0847437	0.835654	214254	Nudt15	nudix (nucleoside diphosphate linked moiety X)-type motif 15
ENSMUSG00000033450	-0.306268	-0.539692	3.25548	0.085133	0.835654	72536	Tagap	T cell activation Rho GTPase activating protein
ENSMUSG00000033769	0.0761015	4.52059	3.24684	0.0855206	0.835654	75914	Exoc6b	exocyst complex component 6B
ENSMUSG00000033849	0.164796	4.65518	3.26575	0.084675	0.835654	26878	B3galt2	UDP-Gal:betaGlcNAc beta 1,3-galactosyltransferase, polypeptide 2
ENSMUSG00000034472	-0.421208	1.37059	3.24654	0.0855341	0.835654	75141	Rasd2	RASD family, member 2
ENSMUSG00000036330	-0.376237	-1.45769	3.27021	0.0844769	0.835654	110877	Slc18a1	solute carrier family 18 (vesicular monoamine), member 1
ENSMUSG00000040133	0.311902	-0.315971	3.27221	0.0843882	0.835654	381413	Gpr176	G protein-coupled receptor 176
ENSMUSG00000041119	-0.221432	0.523276	3.24764	0.0854845	0.835654	18585	Pde9a	phosphodiesterase 9A
ENSMUSG00000041423	0.6751	-1.49258	3.2541	0.0851948	0.835654	68957	Paqr6	progestin and adipoQ receptor family member VI
ENSMUSG00000042167	0.12692	3.01543	3.24756	0.0854878	0.835654	100715	Tent2	terminal nucleotidyltransferase 2
ENSMUSG00000042390	0.140488	4.94398	3.23787	0.085925	0.835654	229542	Gatad2b	GATA zinc finger domain containing 2B
ENSMUSG00000042520	0.0676342	5.54502	3.25402	0.0851983	0.835654	74383	Ubap2l	ubiquitin-associated protein 2-like
ENSMUSG00000047635	-0.116764	3.0212	3.24856	0.0854429	0.835654	72650	2810006K23Rik	RIKEN cDNA 2810006K23 gene
ENSMUSG00000048772	-0.142694	2.29848	3.28963	0.0836211	0.835654	68777	Tmem53	transmembrane protein 53
ENSMUSG00000049881	-0.137695	2.72647	3.25689	0.0850699	0.835654	69953	2810025M15Rik	RIKEN cDNA 2810025M15 gene
ENSMUSG00000051065	-0.107917	3.6332	3.25481	0.0851627	0.835654	239796	Mb21d2	Mab-21 domain containing 2
ENSMUSG00000052133	-0.433277	-1.59594	3.24571	0.0855712	0.835654	20357	Sema5b	sema domain, seven thrombospondin repeats (type 1 and type 1-like), transmembrane domain (TM) and short cytoplasmic domain, (semaphorin) 5B
ENSMUSG00000053091	-0.134568	2.63743	3.27359	0.0843272	0.835654	72635	Lins1	lines homolog 1
ENSMUSG00000053825	-0.269844	-0.102451	3.24444	0.0856284	0.835654	327814	Ppfia2	protein tyrosine phosphatase, receptor type, f polypeptide (PTPRF), interacting protein (liprin), alpha 2
ENSMUSG00000053870	0.0912321	3.46892	3.2439	0.0856527	0.835654	75540	Fpgt	fucose-1-phosphate guanylyltransferase
ENSMUSG00000054517	-0.129306	2.38236	3.25511	0.0851494	0.835654	338364	Trim65	tripartite motif-containing 65
ENSMUSG00000055320	0.185308	7.6984	3.24024	0.0858178	0.835654	21676	Tead1	TEA domain family member 1
ENSMUSG00000056851	0.144203	5.03089	3.29224	0.0835068	0.835654	18521	Pcbp2	poly(rC) binding protein 2
ENSMUSG00000074622	-0.180494	4.48312	3.28176	0.0839667	0.835654	16658	Mafb	v-maf musculoaponeurotic fibrosarcoma oncogene family, protein B (avian)
ENSMUSG00000081058	0.243323	0.684745	3.24398	0.0856489	0.835654	97114	H3c15	H3 clustered histone 15
ENSMUSG00000087095	-0.232452	0.524227	3.28883	0.0836561	0.835654	329078	Emx2os	Emx2 opposite strand/antisense transcript (non-protein coding)
ENSMUSG00000096887	0.509959	-1.54793	3.23976	0.0858395	0.835654	100463512	Gm20594	predicted gene, 20594
ENSMUSG00000026012	-0.186296	1.31235	3.23083	0.086244	0.836418	12487	Cd28	CD28 antigen
ENSMUSG00000030583	0.195603	2.33783	3.23174	0.0862024	0.836418	74206	Sipa1l3	signal-induced proliferation-associated 1 like 3
ENSMUSG00000032503	-0.120705	5.37287	3.23281	0.0861541	0.836418	74100	Arpp21	cyclic AMP-regulated phosphoprotein, 21
ENSMUSG00000041429	-0.17971	0.936882	3.23118	0.0862279	0.836418	18207	Nthl1	nth (endonuclease III)-like 1 (E.coli)
ENSMUSG00000054619	-0.123303	5.29308	3.23342	0.0861262	0.836418	70152	Mettl7a1	methyltransferase like 7A1
ENSMUSG00000022898	-0.0764474	4.58735	3.22962	0.0862988	0.836483	13185	Vps26c	VPS26 endosomal protein sorting factor C
ENSMUSG00000039232	0.35591	-0.328059	3.22766	0.086388	0.836881	74732	Stx11	syntaxin 11
ENSMUSG00000021178	-0.0644455	6.86926	3.22355	0.0865752	0.837295	19179	Psmc1	protease (prosome, macropain) 26S subunit, ATPase 1
ENSMUSG00000031155	-0.304807	-0.823388	3.22448	0.0865326	0.837295	18715	Pim2	proviral integration site 2
ENSMUSG00000061079	0.106527	3.65022	3.22358	0.0865739	0.837295	20841	Zfp143	zinc finger protein 143
ENSMUSG00000028552	0.087554	5.95328	3.21812	0.0868232	0.839226	13858	Eps15	epidermal growth factor receptor pathway substrate 15
ENSMUSG00000001891	0.144549	10.2072	3.18782	0.0882227	0.840172	216558	Ugp2	UDP-glucose pyrophosphorylase 2
ENSMUSG00000009640	-0.0680733	3.95079	3.18465	0.0883705	0.840172	66233	Dmap1	DNA methyltransferase 1-associated protein 1
ENSMUSG00000018509	0.0991765	3.59983	3.19979	0.0876668	0.840172	73139	Cenpv	centromere protein V
ENSMUSG00000020108	-0.290797	4.96911	3.18986	0.0881277	0.840172	74747	Ddit4	DNA-damage-inducible transcript 4
ENSMUSG00000021270	0.210242	6.24591	3.20404	0.0874703	0.840172	15519	Hsp90aa1	heat shock protein 90, alpha (cytosolic), class A member 1
ENSMUSG00000022099	-0.248294	0.9889	3.19278	0.0879919	0.840172	13829	Dmtn	dematin actin binding protein
ENSMUSG00000022982	-0.0748412	6.706	3.21267	0.087073	0.840172	20655	Sod1	superoxide dismutase 1, soluble
ENSMUSG00000023132	0.877197	-2.60202	3.19548	0.0878664	0.840172	14938	Gzma	granzyme A
ENSMUSG00000025212	0.209751	2.30383	3.19394	0.0879379	0.840172	94280	Sfxn3	sideroflexin 3
ENSMUSG00000025436	-0.21243	0.767454	3.18473	0.0883667	0.840172	68876	Atp23	ATP23 metallopeptidase and ATP synthase assembly factor homolog
ENSMUSG00000025809	0.104304	8.2924	3.21165	0.0871201	0.840172	16412	Itgb1	integrin beta 1 (fibronectin receptor beta)
ENSMUSG00000027895	-0.27442	2.92541	3.19357	0.0879552	0.840172	99738	Kcnc4	potassium voltage gated channel, Shaw-related subfamily, member 4
ENSMUSG00000029343	-0.239112	0.807737	3.20491	0.0874303	0.840172	12960	Crybb1	crystallin, beta B1
ENSMUSG00000030546	-0.855656	4.08372	3.19133	0.0880591	0.840172	103968	Plin1	perilipin 1
ENSMUSG00000031545	-0.0579461	6.20287	3.19768	0.0877645	0.840172	102247	Gpat4	glycerol-3-phosphate acyltransferase 4
ENSMUSG00000031608	0.143436	3.20272	3.20812	0.0872821	0.840172	108150	Galnt7	polypeptide N-acetylgalactosaminyltransferase 7
ENSMUSG00000034653	0.133544	3.66477	3.21033	0.0871805	0.840172	240255	Ythdc2	YTH domain containing 2
ENSMUSG00000038982	-0.0921259	3.58366	3.2101	0.0871912	0.840172	17828	Bloc1s5	biogenesis of lysosomal organelles complex-1, subunit 5, muted
ENSMUSG00000039183	0.108585	3.25993	3.19597	0.0878437	0.840172	26426	Nubp2	nucleotide binding protein 2
ENSMUSG00000040511	0.23691	3.29277	3.19662	0.0878135	0.840172	52118	Pvr	poliovirus receptor
ENSMUSG00000041482	0.253068	2.54005	3.18714	0.0882542	0.840172	667742	Piezo2	piezo-type mechanosensitive ion channel component 2
ENSMUSG00000043866	-0.0815602	4.63678	3.19528	0.0878759	0.840172	24075	Taf10	TATA-box binding protein associated factor 10
ENSMUSG00000044986	-0.160308	3.61124	3.19364	0.0879518	0.840172	22117	Tst	thiosulfate sulfurtransferase, mitochondrial
ENSMUSG00000051934	0.140871	2.5717	3.19503	0.0878872	0.840172	72572	Spats2	spermatogenesis associated, serine-rich 2
ENSMUSG00000054312	-0.0799666	5.55945	3.19174	0.0880403	0.840172	66292	Mrps21	mitochondrial ribosomal protein S21
ENSMUSG00000054708	-0.184393	1.98773	3.20305	0.087516	0.840172	70615	Ankrd24	ankyrin repeat domain 24
ENSMUSG00000054823	0.0871624	4.46908	3.19884	0.0877106	0.840172	234135	Nsd3	nuclear receptor binding SET domain protein 3
ENSMUSG00000063275	0.151194	4.32828	3.18523	0.0883436	0.840172	30963	Hacd1	3-hydroxyacyl-CoA dehydratase 1
ENSMUSG00000086968	-0.180911	1.18981	3.1864	0.0882888	0.840172	329735	4933431E20Rik	RIKEN cDNA 4933431E20 gene
ENSMUSG00000031616	0.149135	2.43997	3.18038	0.0885703	0.841152	13617	Ednra	endothelin receptor type A
ENSMUSG00000000759	0.060145	3.89621	3.17902	0.088634	0.841298	259279	Tubgcp3	tubulin, gamma complex associated protein 3
ENSMUSG00000005124	0.506126	1.86188	3.17689	0.0887342	0.841373	22402	Ccn4	cellular communication network factor 4
ENSMUSG00000021027	0.070603	6.3365	3.17396	0.0888716	0.841373	56784	Ralgapa1	Ral GTPase activating protein, alpha subunit 1
ENSMUSG00000027560	0.171019	2.58619	3.17267	0.0889323	0.841373	76829	Dok5	docking protein 5
ENSMUSG00000050552	-0.0753184	4.77435	3.17299	0.0889173	0.841373	66096	Lamtor4	late endosomal/lysosomal adaptor, MAPK and MTOR activator 4
ENSMUSG00000061286	-0.124809	3.69395	3.17575	0.0887875	0.841373	27998	Exosc5	exosome component 5
ENSMUSG00000092417	-0.0978105	2.51788	3.1745	0.0888461	0.841373	81845	Gpank1	G patch domain and ankyrin repeats 1
ENSMUSG00000074063	0.194236	2.09377	3.16953	0.0890802	0.842315	71839	Osgin1	oxidative stress induced growth inhibitor 1
ENSMUSG00000016253	-0.0797114	4.77239	3.16524	0.0892826	0.842799	57314	Nelfcd	negative elongation factor complex member C/D, Th1l
ENSMUSG00000021265	-0.137006	3.10989	3.16326	0.0893764	0.842799	214663	Slc25a29	solute carrier family 25 (mitochondrial carrier, palmitoylcarnitine transporter), member 29
ENSMUSG00000029557	-0.115276	2.96871	3.1652	0.0892846	0.842799	68017	Mrm2	mitochondrial rRNA methyltransferase 2
ENSMUSG00000048410	0.0782797	4.43239	3.16448	0.0893189	0.842799	240476	Zfp407	zinc finger protein 407
ENSMUSG00000032348	-0.117175	4.37439	3.16126	0.0894711	0.842803	14860	Gsta4	glutathione S-transferase, alpha 4
ENSMUSG00000006641	-0.149273	2.70924	3.15188	0.0899168	0.842891	330064	Slc5a6	solute carrier family 5 (sodium-dependent vitamin transporter), member 6
ENSMUSG00000024529	0.471712	4.04044	3.15506	0.0897653	0.842891	16948	Lox	lysyl oxidase
ENSMUSG00000032724	0.12094	5.03042	3.15223	0.0899003	0.842891	99382	Abtb2	ankyrin repeat and BTB (POZ) domain containing 2
ENSMUSG00000038213	-0.141342	1.81425	3.15688	0.0896791	0.842891	213233	Tapbpl	TAP binding protein-like
ENSMUSG00000047907	0.157419	1.13317	3.15264	0.0898806	0.842891	228911	Tshz2	teashirt zinc finger family member 2
ENSMUSG00000048856	-0.101864	2.63556	3.15413	0.0898094	0.842891	104910	Slc25a47	solute carrier family 25, member 47
ENSMUSG00000056919	-0.12171	2.68413	3.15769	0.0896405	0.842891	382090	Cep162	centrosomal protein 162
ENSMUSG00000027423	0.103706	6.31793	3.13442	0.0907533	0.843186	69178	Snx5	sorting nexin 5
ENSMUSG00000027995	0.360962	1.22186	3.1374	0.0906101	0.843186	24088	Tlr2	toll-like receptor 2
ENSMUSG00000030246	-0.128142	9.56208	3.14199	0.0903897	0.843186	16832	Ldhb	lactate dehydrogenase B
ENSMUSG00000031986	-0.0680456	3.85294	3.14057	0.0904576	0.843186	244666	Sprtn	SprT-like N-terminal domain
ENSMUSG00000032062	0.224985	3.47952	3.13402	0.0907726	0.843186	66952	2310030G06Rik	RIKEN cDNA 2310030G06 gene
ENSMUSG00000039458	0.111184	3.03458	3.13568	0.0906928	0.843186	268783	Mtmr12	myotubularin related protein 12
ENSMUSG00000039887	0.0870438	3.617	3.13451	0.0907493	0.843186	66789	Alg14	asparagine-linked glycosylation 14
ENSMUSG00000040957	-0.136346	2.70698	3.14283	0.0903492	0.843186	63955	Cables1	CDK5 and Abl enzyme substrate 1
ENSMUSG00000041966	0.111338	2.53025	3.14101	0.0904365	0.843186	75763	Dcaf17	DDB1 and CUL4 associated factor 17
ENSMUSG00000042942	0.22386	0.280956	3.14177	0.0904004	0.843186	381157	Greb1l	growth regulation by estrogen in breast cancer-like
ENSMUSG00000044864	0.130753	4.73647	3.14259	0.0903608	0.843186	99696	Ankrd50	ankyrin repeat domain 50
ENSMUSG00000067081	-0.126555	4.95389	3.14584	0.0902052	0.843186	208372	Asb18	ankyrin repeat and SOCS box-containing 18
ENSMUSG00000074158	-0.244479	0.565816	3.14785	0.0901093	0.843186	208111	Zfp976	zinc finger protein 976
ENSMUSG00000086363	-0.493368	-2.08961	3.14487	0.0902516	0.843186	77920	A330102I10Rik	RIKEN cDNA A330102I10 gene
ENSMUSG00000055044	0.0988366	7.83803	3.13081	0.0909274	0.844174	54132	Pdlim1	PDZ and LIM domain 1 (elfin)
ENSMUSG00000046275	-0.483703	2.15345	3.12308	0.0913014	0.847193	237858	Trarg1	trafficking regulator of GLUT4 (SLC2A4) 1
ENSMUSG00000056493	0.126164	4.1821	3.12199	0.0913543	0.847232	17425	Foxk1	forkhead box K1
ENSMUSG00000028873	0.62053	-2.16595	3.12038	0.0914325	0.847506	52276	Cdca8	cell division cycle associated 8
ENSMUSG00000001666	-0.111176	4.48618	3.11555	0.0916676	0.848386	13202	Ddt	D-dopachrome tautomerase
ENSMUSG00000003199	-0.106963	4.67604	3.11442	0.0917227	0.848386	68047	Mpnd	MPN domain containing
ENSMUSG00000061436	0.186779	5.52393	3.11553	0.0916689	0.848386	15258	Hipk2	homeodomain interacting protein kinase 2
ENSMUSG00000001755	-0.0736839	3.71686	3.06309	0.0942667	0.849834	71743	Coasy	Coenzyme A synthase
ENSMUSG00000002205	-0.111819	3.38807	3.09823	0.0925163	0.849834	101568	Vrk3	vaccinia related kinase 3
ENSMUSG00000002372	-0.0691203	5.46132	3.064	0.094221	0.849834	71810	Ranbp3	RAN binding protein 3
ENSMUSG00000014444	0.165327	4.09464	3.07166	0.0938364	0.849834	234839	Piezo1	piezo-type mechanosensitive ion channel component 1
ENSMUSG00000020261	0.131737	2.71334	3.10595	0.0921373	0.849834	215335	Slc36a1	solute carrier family 36 (proton/amino acid symporter), member 1
ENSMUSG00000020441	-0.165265	1.1262	3.07725	0.0935568	0.849834	67862	2310033P09Rik	RIKEN cDNA 2310033P09 gene
ENSMUSG00000023940	0.598672	-1.94685	3.06969	0.093935	0.849834	72415	Sgo1	shugoshin 1
ENSMUSG00000026198	0.161875	1.45347	3.08582	0.09313	0.849834	74104	Abcb6	ATP-binding cassette, sub-family B (MDR/TAP), member 6
ENSMUSG00000026439	0.0585399	4.09471	3.06838	0.0940008	0.849834	213464	Rbbp5	retinoblastoma binding protein 5, histone lysine methyltransferase complex subunit
ENSMUSG00000027326	0.635825	-1.38276	3.09971	0.0924437	0.849834	76464	Knl1	kinetochore scaffold 1
ENSMUSG00000027366	0.0700314	6.51073	3.06007	0.094419	0.849834	66552	Sppl2a	signal peptide peptidase like 2A
ENSMUSG00000027752	-0.0740691	2.98576	3.08949	0.0929483	0.849834	69639	Exosc8	exosome component 8
ENSMUSG00000028649	0.116393	8.21034	3.10031	0.0924141	0.849834	11426	Macf1	microtubule-actin crosslinking factor 1
ENSMUSG00000030042	0.0976055	3.96811	3.0674	0.0940497	0.849834	66979	Pole4	polymerase (DNA-directed), epsilon 4 (p12 subunit)
ENSMUSG00000030474	0.482579	-1.29294	3.07542	0.0936482	0.849834	83382	Siglece	sialic acid binding Ig-like lectin E
ENSMUSG00000030805	-0.078469	4.301	3.07173	0.0938329	0.849834	20909	Stx4a	syntaxin 4A (placental)
ENSMUSG00000031683	0.106989	4.65238	3.09668	0.0925928	0.849834	78651	Lsm6	LSM6 homolog, U6 small nuclear RNA and mRNA degradation associated
ENSMUSG00000032562	0.113922	5.8256	3.06992	0.0939234	0.849834	14678	Gnai2	guanine nucleotide binding protein (G protein), alpha inhibiting 2
ENSMUSG00000033256	-0.207863	1.08241	3.06115	0.0943643	0.849834	435684	Shf	Src homology 2 domain containing F
ENSMUSG00000038280	0.105091	4.84219	3.10198	0.0923322	0.849834	14628	Ostm1	osteopetrosis associated transmembrane protein 1
ENSMUSG00000038517	-0.152813	2.36144	3.0641	0.0942156	0.849834	73174	Tbkbp1	TBK1 binding protein 1
ENSMUSG00000038552	0.250261	0.984414	3.09484	0.0926838	0.849834	64339	Fndc4	fibronectin type III domain containing 4
ENSMUSG00000039108	-0.0841655	5.39519	3.06151	0.0943464	0.849834	241846	Lsm14b	LSM family member 14B
ENSMUSG00000039660	-0.118	2.32522	3.07874	0.0934827	0.849834	227695	Spout1	SPOUT domain containing methyltransferase 1
ENSMUSG00000039929	0.105069	3.56054	3.08484	0.093179	0.849834	207932	Urb1	URB1 ribosome biogenesis 1 homolog (S. cerevisiae)
ENSMUSG00000040711	0.224193	3.81067	3.05984	0.0944304	0.849834	268396	Sh3pxd2b	SH3 and PX domains 2B
ENSMUSG00000041040	-0.102454	4.20235	3.08271	0.0932849	0.849834	72750	Fam117b	family with sequence similarity 117, member B
ENSMUSG00000042380	-0.0837499	4.57389	3.10194	0.0923339	0.849834	80284	Smim12	small integral membrane protein 12
ENSMUSG00000044349	-1.15633	-0.884847	3.10868	0.0920033	0.849834	319317	Snhg11	small nucleolar RNA host gene 11
ENSMUSG00000046168	0.300555	-0.177926	3.07895	0.0934719	0.849834	328424	Kcnrg	potassium channel regulator
ENSMUSG00000049823	-0.139537	1.82576	3.08598	0.0931225	0.849834	193736	Zbtb12	zinc finger and BTB domain containing 12
ENSMUSG00000050623	-0.306523	-1.26164	3.06053	0.0943955	0.849834	67077	Catsperz	cation channel sperm associated auxiliary subunit zeta
ENSMUSG00000053166	0.260563	2.74801	3.1055	0.0921592	0.849834	104010	Cdh22	cadherin 22
ENSMUSG00000053574	0.490601	-1.87528	3.08396	0.0932224	0.849834	75304	4930563E22Rik	RIKEN cDNA 4930563E22 gene
ENSMUSG00000063808	-0.0905311	3.59659	3.08411	0.0932151	0.849834	67471	Gpatch1	G patch domain containing 1
ENSMUSG00000065818	0.72442	-1.94793	3.10034	0.0924125	0.849834	27211	Snord35a	small nucleolar RNA, C/D box 35A
ENSMUSG00000079111	0.114388	4.84492	3.07668	0.0935853	0.849834	66913	Kdelr2	KDEL (Lys-Asp-Glu-Leu) endoplasmic reticulum protein retention receptor 2
ENSMUSG00000086843	-0.551999	-2.05428	3.07601	0.0936187	0.849834	338535	E030013I19Rik	RIKEN cDNA E030013I19 gene
ENSMUSG00000087149	0.311053	-0.767371	3.0943	0.0927102	0.849834	634882	Itih5l-ps	inter-alpha (globulin) inhibitor H5-like, pseudogene
ENSMUSG00000087177	-0.11752	2.68603	3.07253	0.0937927	0.849834	327744	E130307A14Rik	RIKEN cDNA E130307A14 gene
ENSMUSG00000107585	-0.167668	2.69917	3.09655	0.0925995	0.849834	70230	3300002P13Rik	RIKEN cDNA 3300002P13 gene
ENSMUSG00000111375	-0.116973	4.00901	3.07297	0.0937709	0.849834	231570	A830010M20Rik	RIKEN cDNA A830010M20 gene
ENSMUSG00000111375	-0.116973	4.00901	3.07297	0.0937709	0.849834	100503185	Btbd8	BTB (POZ) domain containing 8
ENSMUSG00000021125	0.428652	-1.98655	3.05309	0.0947715	0.851046	11847	Arg2	arginase type II
ENSMUSG00000051212	0.361894	0.245865	3.05253	0.0948	0.851046	321019	Gpr183	G protein-coupled receptor 183
ENSMUSG00000056486	-0.174812	1.83942	3.0537	0.0947408	0.851046	108699	Chn1	chimerin 1
ENSMUSG00000025931	0.180045	1.838	3.04872	0.0949932	0.851791	74229	Paqr8	progestin and adipoQ receptor family member VIII
ENSMUSG00000028300	-0.0797227	4.09704	3.04983	0.094937	0.851791	73205	C9orf72	C9orf72, member of C9orf72-SMCR8 complex
ENSMUSG00000029449	0.260644	0.623162	3.04608	0.0951278	0.851791	23912	Rhof	ras homolog family member F (in filopodia)
ENSMUSG00000041117	0.182706	2.32593	3.04623	0.0951198	0.851791	434130	Ccdc8	coiled-coil domain containing 8
ENSMUSG00000041685	0.157232	5.15517	3.04662	0.0951003	0.851791	218503	Fcho2	FCH domain only 2
ENSMUSG00000028249	0.0820188	5.85658	3.0423	0.09532	0.852195	53378	Sdcbp	syndecan binding protein
ENSMUSG00000031521	-0.0866325	3.68124	3.04241	0.0953143	0.852195	11593	Aga	aspartylglucosaminidase
ENSMUSG00000024944	-0.113224	4.86969	3.04075	0.0953993	0.852267	56327	Arl2	ADP-ribosylation factor-like 2
ENSMUSG00000041846	0.105549	4.75857	3.04022	0.095426	0.852267	68734	Ppp4r3a	protein phosphatase 4 regulatory subunit 3A
ENSMUSG00000036437	-0.191274	1.37435	3.03856	0.0955112	0.852589	18166	Npy1r	neuropeptide Y receptor Y1
ENSMUSG00000027398	0.997368	-2.20484	3.03724	0.0955784	0.852752	16176	Il1b	interleukin 1 beta
ENSMUSG00000014426	-0.0725504	6.08655	3.03448	0.0957199	0.852799	26407	Map3k4	mitogen-activated protein kinase kinase kinase 4
ENSMUSG00000024764	-0.106036	3.89113	3.03427	0.0957309	0.852799	70999	Naa40	N(alpha)-acetyltransferase 40, NatD catalytic subunit
ENSMUSG00000030022	0.283503	4.2676	3.03481	0.0957033	0.852799	101401	Adamts9	a disintegrin-like and metallopeptidase (reprolysin type) with thrombospondin type 1 motif, 9
ENSMUSG00000004460	0.0757934	5.46433	2.97368	0.0988961	0.853224	67838	Dnajb11	DnaJ heat shock protein family (Hsp40) member B11
ENSMUSG00000004707	0.605977	-1.54791	3.02385	0.0962668	0.853224	17085	Ly9	lymphocyte antigen 9
ENSMUSG00000005034	0.0580738	5.65414	2.98028	0.0985454	0.853224	18749	Prkacb	protein kinase, cAMP dependent, catalytic, beta
ENSMUSG00000005483	0.236796	5.08242	2.9866	0.098211	0.853224	81489	Dnajb1	DnaJ heat shock protein family (Hsp40) member B1
ENSMUSG00000011254	0.11877	2.19533	3.01535	0.0967063	0.853224	66628	Thg1l	tRNA-histidine guanylyltransferase 1-like (S. cerevisiae)
ENSMUSG00000012705	-0.827727	2.78522	2.9743	0.0988632	0.853224	57264	Retn	resistin
ENSMUSG00000014837	0.176057	1.17161	2.99761	0.0976314	0.853224	74356	4931428F04Rik	RIKEN cDNA 4931428F04 gene
ENSMUSG00000018750	0.0721844	5.65033	3.01768	0.0965855	0.853224	75580	Zbtb4	zinc finger and BTB domain containing 4
ENSMUSG00000018765	-0.0958363	6.92282	3.0161	0.0966674	0.853224	23879	Fxr2	fragile X mental retardation, autosomal homolog 2
ENSMUSG00000020015	0.123206	3.94677	2.99401	0.0978208	0.853224	237459	Cdk17	cyclin-dependent kinase 17
ENSMUSG00000020803	-0.0641158	4.6731	2.98139	0.0984865	0.853224	52700	Txndc17	thioredoxin domain containing 17
ENSMUSG00000020866	0.280289	1.99154	3.01918	0.0965079	0.853224	12291	Cacna1g	calcium channel, voltage-dependent, T type, alpha 1G subunit
ENSMUSG00000020953	0.228835	0.826582	2.99162	0.0979463	0.853224	12810	Coch	cochlin
ENSMUSG00000021715	-0.0903551	3.76226	2.98235	0.0984357	0.853224	67285	Cwc27	CWC27 spliceosome-associated protein
ENSMUSG00000021750	-0.215603	2.83723	2.9841	0.098343	0.853224	268709	Fam107a	family with sequence similarity 107, member A
ENSMUSG00000021963	-0.0775853	4.47839	3.01829	0.0965539	0.853224	20220	Sap18	Sin3-associated polypeptide 18
ENSMUSG00000021990	0.18329	2.91022	2.99978	0.097518	0.853224	219140	Spata13	spermatogenesis associated 13
ENSMUSG00000022094	0.149662	4.45119	2.98383	0.0983577	0.853224	213053	Slc39a14	solute carrier family 39 (zinc transporter), member 14
ENSMUSG00000022114	0.225848	3.51511	3.01308	0.096824	0.853224	24064	Spry2	sprouty RTK signaling antagonist 2
ENSMUSG00000022265	-0.0872234	7.62804	3.00579	0.0972037	0.853224	11732	Ank	progressive ankylosis
ENSMUSG00000022490	-0.144167	6.5726	2.99416	0.097813	0.853224	58200	Ppp1r1a	protein phosphatase 1, regulatory inhibitor subunit 1A
ENSMUSG00000023025	0.10383	6.02678	2.99127	0.0979647	0.853224	207214	Larp4	La ribonucleoprotein domain family, member 4
ENSMUSG00000024066	-0.128462	5.77127	2.98285	0.0984094	0.853224	22436	Xdh	xanthine dehydrogenase
ENSMUSG00000024968	0.279945	0.367287	3.02615	0.0961481	0.853224	104383	Rcor2	REST corepressor 2
ENSMUSG00000025069	0.32657	-0.960461	2.99884	0.097567	0.853224	68214	Gsto2	glutathione S-transferase omega 2
ENSMUSG00000025374	-0.0954958	3.68264	2.99807	0.0976076	0.853224	69917	Nabp2	nucleic acid binding protein 2
ENSMUSG00000025423	0.08082	5.58238	3.00273	0.0973635	0.853224	17344	Pias2	protein inhibitor of activated STAT 2
ENSMUSG00000025558	-0.130453	5.85327	2.97568	0.0987897	0.853224	105445	Dock9	dedicator of cytokinesis 9
ENSMUSG00000025935	0.106368	5.25211	2.99717	0.0976544	0.853224	72265	Tram1	translocating chain-associating membrane protein 1
ENSMUSG00000026259	0.33194	-0.959679	3.00647	0.0971682	0.853224	53972	Ngef	neuronal guanine nucleotide exchange factor
ENSMUSG00000026289	-0.0620759	4.81429	3.00969	0.0970003	0.853224	77040	Atg16l1	autophagy related 16-like 1 (S. cerevisiae)
ENSMUSG00000027710	-0.0691622	5.22877	2.98869	0.0981005	0.853224	229211	Acad9	acyl-Coenzyme A dehydrogenase family, member 9
ENSMUSG00000027742	-0.0857272	5.93703	2.97859	0.0986353	0.853224	67542	Cog6	component of oligomeric golgi complex 6
ENSMUSG00000028015	-0.114236	3.5064	3.00956	0.0970074	0.853224	229445	Ctso	cathepsin O
ENSMUSG00000028982	-0.133819	4.58391	2.98519	0.0982858	0.853224	70556	Slc25a33	solute carrier family 25, member 33
ENSMUSG00000029346	-0.1451	1.23373	2.98313	0.0983944	0.853224	70118	Srrd	SRR1 domain containing
ENSMUSG00000030727	0.115618	2.95119	2.98415	0.0983407	0.853224	70314	Rabep2	rabaptin, RAB GTPase binding effector protein 2
ENSMUSG00000030737	-0.103991	4.27264	3.01669	0.0966367	0.853224	101488	Slco2b1	solute carrier organic anion transporter family, member 2b1
ENSMUSG00000030779	0.0816809	5.06941	3.02778	0.0960643	0.853224	19647	Rbbp6	retinoblastoma binding protein 6, ubiquitin ligase
ENSMUSG00000031105	-0.185787	0.425231	2.986	0.0982426	0.853224	20523	Slc25a14	solute carrier family 25 (mitochondrial carrier, brain), member 14
ENSMUSG00000034427	0.519942	-1.9739	2.97518	0.0988163	0.853224	217328	Myo15b	myosin XVB
ENSMUSG00000038539	-0.132784	6.21521	3.00868	0.0970528	0.853224	107503	Atf5	activating transcription factor 5
ENSMUSG00000039630	0.0860077	7.45912	2.99333	0.0978564	0.853224	51810	Hnrnpu	heterogeneous nuclear ribonucleoprotein U
ENSMUSG00000039634	-0.127269	2.26763	3.01582	0.0966818	0.853224	230162	Zfp189	zinc finger protein 189
ENSMUSG00000040181	-0.129205	4.40292	3.01082	0.0969417	0.853224	14261	Fmo1	flavin containing monooxygenase 1
ENSMUSG00000042978	-0.102579	5.32128	3.02667	0.096121	0.853224	104175	Sbk1	SH3-binding kinase 1
ENSMUSG00000043290	-0.323671	-1.36359	2.97694	0.0987227	0.853224	654801	Zfp784	zinc finger protein 784
ENSMUSG00000046574	0.172418	2.55801	2.98078	0.0985191	0.853224	233210	Prr12	proline rich 12
ENSMUSG00000047298	0.547278	-1.75769	2.98678	0.0982014	0.853224	240595	Kcnv2	potassium channel, subfamily V, member 2
ENSMUSG00000048852	0.397132	2.05193	3.03005	0.0959473	0.853224	620913	Gm12185	predicted gene 12185
ENSMUSG00000053483	-0.102174	3.21274	3.02119	0.096404	0.853224	30941	Usp21	ubiquitin specific peptidase 21
ENSMUSG00000055805	0.198519	2.5916	2.97365	0.0988975	0.853224	57778	Fmnl1	formin-like 1
ENSMUSG00000067995	0.0807737	3.54306	3.00828	0.0970737	0.853224	68705	Gtf2f2	general transcription factor IIF, polypeptide 2
ENSMUSG00000074884	0.0704462	6.3542	3.00615	0.0971847	0.853224	378702	Serf2	small EDRK-rich factor 2
ENSMUSG00000112792	0.534359	-1.4603	3.0277	0.0960684	0.853224	328061	Gm38407	predicted gene, 38407
ENSMUSG00000032489	0.428493	-1.41025	2.97218	0.0989758	0.853292	16578	Kif9	kinesin family member 9
ENSMUSG00000015522	0.0944754	5.6787	2.94161	0.100621	0.853369	11863	Arnt	aryl hydrocarbon receptor nuclear translocator
ENSMUSG00000016028	0.48334	-0.201267	2.94628	0.100368	0.853369	12614	Celsr1	cadherin, EGF LAG seven-pass G-type receptor 1
ENSMUSG00000016946	0.0876028	3.46749	2.95839	0.0997141	0.853369	69259	Kctd5	potassium channel tetramerisation domain containing 5
ENSMUSG00000018740	-0.187306	1.7307	2.95557	0.0998661	0.853369	71998	Slc25a35	solute carrier family 25, member 35
ENSMUSG00000020462	-0.125735	2.94993	2.96423	0.099401	0.853369	216618	Cfap36	cilia and flagella associated protein 36
ENSMUSG00000022972	-0.0939358	4.17561	2.95082	0.100122	0.853369	68001	Cfap298	cilia and flagella associate protien 298
ENSMUSG00000023707	-0.102638	3.35983	2.9452	0.100426	0.853369	66627	Ogfod2	2-oxoglutarate and iron-dependent oxygenase domain containing 2
ENSMUSG00000024608	-0.0835359	7.70923	2.95149	0.100086	0.853369	20044	Rps14	ribosomal protein S14
ENSMUSG00000025937	0.111914	4.41479	2.9609	0.0995795	0.853369	212442	Lactb2	lactamase, beta 2
ENSMUSG00000030551	0.151029	3.05252	2.94608	0.100378	0.853369	11819	Nr2f2	nuclear receptor subfamily 2, group F, member 2
ENSMUSG00000030738	-0.0750112	7.76692	2.95179	0.10007	0.853369	56347	Eif3c	eukaryotic translation initiation factor 3, subunit C
ENSMUSG00000030789	0.668015	0.0981011	2.94544	0.100413	0.853369	16411	Itgax	integrin alpha X
ENSMUSG00000033885	0.0787282	3.8139	2.96524	0.0993467	0.853369	218699	Pxk	PX domain containing serine/threonine kinase
ENSMUSG00000036955	-0.0787922	4.85745	2.96339	0.0994455	0.853369	72320	Kif1bp	KIF1 binding protein
ENSMUSG00000037029	0.0734981	4.8738	2.96336	0.0994474	0.853369	26465	Zfp146	zinc finger protein 146
ENSMUSG00000038079	-0.169831	1.31787	2.95743	0.0997655	0.853369	381259	Tmem237	transmembrane protein 237
ENSMUSG00000038112	0.559467	1.35246	2.94139	0.100633	0.853369	244810	AW551984	expressed sequence AW551984
ENSMUSG00000038542	-0.0843657	3.01979	2.96334	0.0994485	0.853369	234069	Pcid2	PCI domain containing 2
ENSMUSG00000039410	0.213079	2.44404	2.95249	0.100032	0.853369	70673	Prdm16	PR domain containing 16
ENSMUSG00000042688	0.100852	5.30489	2.9431	0.10054	0.853369	50772	Mapk6	mitogen-activated protein kinase 6
ENSMUSG00000043059	0.140911	1.95787	2.95528	0.0998813	0.853369	101023	Zfp513	zinc finger protein 513
ENSMUSG00000046671	-0.0624726	7.07329	2.94953	0.100192	0.853369	76824	Mtfr1l	mitochondrial fission regulator 1-like
ENSMUSG00000047003	-0.15062	1.52677	2.95527	0.0998819	0.853369	22701	Zfp41	zinc finger protein 41
ENSMUSG00000048154	0.198535	5.69923	2.94101	0.100653	0.853369	381022	Kmt2d	lysine (K)-specific methyltransferase 2D
ENSMUSG00000051367	-0.0985844	6.8018	2.9472	0.100318	0.853369	20471	Six1	sine oculis-related homeobox 1
ENSMUSG00000052459	0.0938898	5.34952	2.9582	0.0997244	0.853369	11964	Atp6v1a	ATPase, H+ transporting, lysosomal V1 subunit A
ENSMUSG00000054003	0.329824	-0.0291197	2.95101	0.100112	0.853369	74691	Tdrd9	tudor domain containing 9
ENSMUSG00000054277	0.134626	3.71909	2.96888	0.0991522	0.853369	66251	Arfgap3	ADP-ribosylation factor GTPase activating protein 3
ENSMUSG00000060579	-0.245342	-0.198046	2.95135	0.100093	0.853369	14198	Fhit	fragile histidine triad gene
ENSMUSG00000066952	-0.382679	-1.18559	2.95611	0.0998367	0.853369	231646	Myo1h	myosin 1H
ENSMUSG00000002718	0.0611211	6.35756	2.93327	0.101075	0.853679	110750	Cse1l	chromosome segregation 1-like (S. cerevisiae)
ENSMUSG00000020267	0.0768103	6.31389	2.93295	0.101092	0.853679	15254	Hint1	histidine triad nucleotide binding protein 1
ENSMUSG00000024227	-0.724647	-2.3327	2.93769	0.100834	0.853679	69239	Pdzph1	PDZ and pleckstrin homology domains 1
ENSMUSG00000029635	0.09582	3.53738	2.93181	0.101155	0.853679	264064	Cdk8	cyclin-dependent kinase 8
ENSMUSG00000029863	0.124808	2.41986	2.93333	0.101072	0.853679	12366	Casp2	caspase 2
ENSMUSG00000034758	0.149734	1.20689	2.93493	0.100985	0.853679	114606	Tle6	transducin-like enhancer of split 6
ENSMUSG00000041297	0.0633951	5.26105	2.93874	0.100777	0.853679	69562	Cdk13	cyclin-dependent kinase 13
ENSMUSG00000041920	0.170462	3.5535	2.93168	0.101162	0.853679	104681	Slc16a6	solute carrier family 16 (monocarboxylic acid transporters), member 6
ENSMUSG00000071537	0.427807	-1.00349	2.93703	0.10087	0.853679	74253	Klrg2	killer cell lectin-like receptor subfamily G, member 2
ENSMUSG00000000056	-0.0769606	7.0506	2.92283	0.101647	0.854033	67608	Narf	nuclear prelamin A recognition factor
ENSMUSG00000005370	-0.0850573	3.71834	2.9215	0.10172	0.854033	17688	Msh6	mutS homolog 6
ENSMUSG00000018548	-0.0990951	3.16174	2.91891	0.101863	0.854033	68729	Trim37	tripartite motif-containing 37
ENSMUSG00000022283	0.144675	4.98836	2.92566	0.101492	0.854033	18458	Pabpc1	poly(A) binding protein, cytoplasmic 1
ENSMUSG00000026755	-0.0959812	6.53534	2.91693	0.101972	0.854033	74192	Arpc5l	actin related protein 2/3 complex, subunit 5-like
ENSMUSG00000026864	0.136573	8.35303	2.92044	0.101779	0.854033	14828	Hspa5	heat shock protein 5
ENSMUSG00000030278	-0.654383	3.84443	2.92179	0.101704	0.854033	14311	Cidec	cell death-inducing DFFA-like effector c
ENSMUSG00000031562	-0.264362	-0.510191	2.9249	0.101533	0.854033	320685	Dctd	dCMP deaminase
ENSMUSG00000031570	0.158176	2.23309	2.91627	0.102009	0.854033	71910	Plpp5	phospholipid phosphatase 5
ENSMUSG00000035901	0.0528132	6.82742	2.92792	0.101368	0.854033	19347	Dennd5a	DENN/MADD domain containing 5A
ENSMUSG00000036885	0.267819	0.207289	2.9186	0.10188	0.854033	622434	Arhgef26	Rho guanine nucleotide exchange factor (GEF) 26
ENSMUSG00000039286	0.117298	5.46034	2.92341	0.101615	0.854033	72007	Fndc3b	fibronectin type III domain containing 3B
ENSMUSG00000051890	-0.134371	4.97823	2.92297	0.10164	0.854033	271005	Klhdc1	kelch domain containing 1
ENSMUSG00000056209	0.113605	2.921	2.91779	0.101925	0.854033	18150	Npm3	nucleoplasmin 3
ENSMUSG00000025227	-0.41017	-1.12288	2.91193	0.102249	0.854397	75146	Mfsd13a	major facilitator superfamily domain containing 13a
ENSMUSG00000031584	-0.0668569	4.66338	2.91291	0.102194	0.854397	14782	Gsr	glutathione reductase
ENSMUSG00000038697	0.086976	3.81382	2.91245	0.10222	0.854397	102162	Taf5l	TATA-box binding protein associated factor 5 like
ENSMUSG00000042529	-0.123517	4.88923	2.91405	0.102131	0.854397	16515	Kcnj12	potassium inwardly-rectifying channel, subfamily J, member 12
ENSMUSG00000091994	-0.176442	1.10342	2.91102	0.102299	0.854405	414101	E130317F20Rik	RIKEN cDNA E130317F20 gene
ENSMUSG00000063953	0.501941	-2.02368	2.9094	0.102389	0.854747	100041585	Amd2	S-adenosylmethionine decarboxylase 2
ENSMUSG00000032299	-0.101008	3.56547	2.90654	0.102547	0.85525	66199	Commd4	COMM domain containing 4
ENSMUSG00000034394	0.294857	-1.30596	2.90738	0.102501	0.85525	16878	Lif	leukemia inhibitory factor
ENSMUSG00000018651	0.0869495	3.0259	2.90321	0.102732	0.855562	217031	Tada2a	transcriptional adaptor 2A
ENSMUSG00000044447	0.201093	1.72498	2.90495	0.102636	0.855562	68813	Dock5	dedicator of cytokinesis 5
ENSMUSG00000074968	-0.370207	-0.94021	2.90383	0.102698	0.855562	228432	Ano3	anoctamin 3
ENSMUSG00000027603	-0.243136	0.11587	2.89421	0.103235	0.856055	207182	Ggt7	gamma-glutamyltransferase 7
ENSMUSG00000034342	0.172655	4.12401	2.8981	0.103018	0.856055	12402	Cbl	Casitas B-lineage lymphoma
ENSMUSG00000042099	-0.108459	4.06227	2.8974	0.103056	0.856055	80880	Kank3	KN motif and ankyrin repeat domains 3
ENSMUSG00000049882	0.236221	0.0470133	2.8993	0.102951	0.856055	207965	Vcpkmt	valosin containing protein lysine (K) methyltransferase
ENSMUSG00000050394	0.263654	0.0914015	2.89834	0.103004	0.856055	278097	Armcx6	armadillo repeat containing, X-linked 6
ENSMUSG00000061143	0.120724	2.44492	2.89737	0.103058	0.856055	433586	Maml3	mastermind like transcriptional coactivator 3
ENSMUSG00000066607	-0.135836	3.79909	2.89456	0.103215	0.856055	319477	Insyn1	inhibitory synaptic factor 1
ENSMUSG00000078716	0.119097	4.85861	2.89615	0.103126	0.856055	242409	Tmem8b	transmembrane protein 8B
ENSMUSG00000098719	-0.512409	-1.25186	2.89461	0.103213	0.856055	102465698	Mir7212	microRNA 7212
ENSMUSG00000060131	0.586361	0.214085	2.88904	0.103525	0.85805	241633	Atp8b4	ATPase, class I, type 8B, member 4
ENSMUSG00000015961	0.11237	3.39476	2.88689	0.103646	0.858644	11566	Adss	adenylosuccinate synthetase, non muscle
ENSMUSG00000027506	0.11883	4.59017	2.8833	0.103848	0.859908	21985	Tpd52	tumor protein D52
ENSMUSG00000000402	0.481177	-1.04199	2.87563	0.104281	0.860048	54156	Egfl6	EGF-like-domain, multiple 6
ENSMUSG00000021546	0.0629102	7.05872	2.87167	0.104506	0.860048	15387	Hnrnpk	heterogeneous nuclear ribonucleoprotein K
ENSMUSG00000021952	0.128758	7.45143	2.87048	0.104573	0.860048	57258	Xpo4	exportin 4
ENSMUSG00000022358	-0.177373	8.83817	2.87076	0.104558	0.860048	67731	Fbxo32	F-box protein 32
ENSMUSG00000025129	0.149397	8.00674	2.87096	0.104546	0.860048	68701	Ppp1r27	protein phosphatase 1, regulatory subunit 27
ENSMUSG00000025473	0.63066	0.517817	2.86991	0.104606	0.860048	11501	Adam8	a disintegrin and metallopeptidase domain 8
ENSMUSG00000028042	-0.104891	4.42149	2.87872	0.104106	0.860048	22724	Zbtb7b	zinc finger and BTB domain containing 7B
ENSMUSG00000032096	0.0553849	6.55349	2.87513	0.104309	0.860048	213827	Arcn1	archain 1
ENSMUSG00000032097	0.105435	6.72614	2.87748	0.104176	0.860048	13209	Ddx6	DEAD (Asp-Glu-Ala-Asp) box polypeptide 6
ENSMUSG00000034247	0.0881983	4.06419	2.876	0.10426	0.860048	353047	Plekhm1	pleckstrin homology domain containing, family M (with RUN domain) member 1
ENSMUSG00000039954	-0.464631	-1.4913	2.88073	0.103993	0.860048	269019	Stk32a	serine/threonine kinase 32A
ENSMUSG00000046352	0.332215	0.612291	2.87489	0.104323	0.860048	14619	Gjb2	gap junction protein, beta 2
ENSMUSG00000052613	-0.396023	-1.77063	2.8699	0.104606	0.860048	11994	Pcdh15	protocadherin 15
ENSMUSG00000112160	0.257457	-0.491304	2.87509	0.104312	0.860048	666584	BC024063	cDNA sequence BC024063
ENSMUSG00000029534	0.094877	3.25927	2.86838	0.104693	0.860352	64213	St7	suppression of tumorigenicity 7
ENSMUSG00000016637	-0.0903363	2.67232	2.86609	0.104823	0.860544	67042	Ift27	intraflagellar transport 27
ENSMUSG00000025607	-0.0673799	4.61077	2.86272	0.105016	0.860544	54160	Copg2	coatomer protein complex, subunit gamma 2
ENSMUSG00000026500	-0.179809	0.0606308	2.86193	0.105061	0.860544	66359	Cox20	cytochrome c oxidase assembly protein 20
ENSMUSG00000026620	-0.147937	3.71118	2.86157	0.105081	0.860544	226778	Mark1	MAP/microtubule affinity regulating kinase 1
ENSMUSG00000028469	0.104019	6.0737	2.86185	0.105065	0.860544	230103	Npr2	natriuretic peptide receptor 2
ENSMUSG00000029014	-0.0947918	5.192	2.86257	0.105024	0.860544	22791	Dnajc2	DnaJ heat shock protein family (Hsp40) member C2
ENSMUSG00000047412	0.121647	6.63283	2.86587	0.104836	0.860544	235132	Zbtb44	zinc finger and BTB domain containing 44
ENSMUSG00000020781	-0.116038	2.49034	2.84988	0.105752	0.861422	76265	Tsen54	tRNA splicing endonuclease subunit 54
ENSMUSG00000022973	0.0961136	4.09506	2.85233	0.105611	0.861422	104015	Synj1	synaptojanin 1
ENSMUSG00000025041	0.123849	5.17092	2.85327	0.105557	0.861422	76952	Nt5c2	5'-nucleotidase, cytosolic II
ENSMUSG00000029173	-0.0792012	3.80131	2.85615	0.105392	0.861422	211006	Sepsecs	Sep (O-phosphoserine) tRNA:Sec (selenocysteine) tRNA synthase
ENSMUSG00000030201	0.083471	6.92094	2.85362	0.105537	0.861422	16974	Lrp6	low density lipoprotein receptor-related protein 6
ENSMUSG00000040225	0.0927764	6.12251	2.84759	0.105884	0.861422	226562	Prrc2c	proline-rich coiled-coil 2C
ENSMUSG00000048191	0.354257	-0.811243	2.84708	0.105913	0.861422	353328	Muc6	mucin 6, gastric
ENSMUSG00000057234	-0.101698	2.88502	2.85184	0.105639	0.861422	76894	Mettl15	methyltransferase like 15
ENSMUSG00000097471	0.382196	-0.961981	2.84722	0.105905	0.861422	67765	5830432E09Rik	RIKEN cDNA 5830432E09 gene
ENSMUSG00000097666	-0.162825	2.06036	2.85544	0.105432	0.861422	105246501	A330094K24Rik	RIKEN cDNA A330094K24 gene
ENSMUSG00000109194	-0.361792	-1.39007	2.84987	0.105752	0.861422	108167443	Gm44570	predicted gene 44570
ENSMUSG00000059540	-0.116409	2.11692	2.84382	0.106101	0.862147	21400	Tcea2	transcription elongation factor A (SII), 2
ENSMUSG00000085169	0.345871	-1.66687	3.88709	0.106057	0.862147	100038392	Gm10785	predicted gene 10785
ENSMUSG00000073139	-0.0682196	4.07666	2.84127	0.106249	0.862543	236848	Tmem185a	transmembrane protein 185A
ENSMUSG00000040472	-0.0897154	3.49468	2.84011	0.106316	0.862685	56187	Rabggta	Rab geranylgeranyl transferase, a subunit
ENSMUSG00000017132	-0.0720058	6.05907	2.83639	0.106532	0.863224	19157	Cyth1	cytohesin 1
ENSMUSG00000025860	0.0909021	5.27312	2.837	0.106496	0.863224	11798	Xiap	X-linked inhibitor of apoptosis
ENSMUSG00000037370	0.17474	3.59839	2.8368	0.106508	0.863224	18605	Enpp1	ectonucleotide pyrophosphatase/phosphodiesterase 1
ENSMUSG00000039087	0.131495	4.95271	2.83554	0.106581	0.863225	68750	Rreb1	ras responsive element binding protein 1
ENSMUSG00000025094	0.171396	1.62885	2.83057	0.106871	0.863556	214084	Slc18a2	solute carrier family 18 (vesicular monoamine), member 2
ENSMUSG00000030587	0.262258	-0.210234	2.83279	0.106741	0.863556	72275	2200002D01Rik	RIKEN cDNA 2200002D01 gene
ENSMUSG00000044876	-0.128808	1.55487	2.83361	0.106694	0.863556	72667	Zfp444	zinc finger protein 444
ENSMUSG00000100164	0.113838	2.7122	2.83222	0.106774	0.863556	67170	2610306M01Rik	RIKEN cDNA 2610306M01 gene
ENSMUSG00000036904	0.159266	2.1821	2.8293	0.106944	0.863752	14370	Fzd8	frizzled class receptor 8
ENSMUSG00000000378	-0.0708683	4.20929	2.80277	0.108505	0.864176	216527	Ccm2	cerebral cavernous malformation 2
ENSMUSG00000000440	-0.31831	2.79967	2.8157	0.107741	0.864176	19016	Pparg	peroxisome proliferator activated receptor gamma
ENSMUSG00000002771	-0.32295	-1.32212	2.80067	0.10863	0.864176	14814	Grin2d	glutamate receptor, ionotropic, NMDA2D (epsilon 4)
ENSMUSG00000011832	-0.0741282	4.329	2.82122	0.107417	0.864176	213027	Evi5l	ecotropic viral integration site 5 like
ENSMUSG00000012114	0.08031	3.56564	2.82731	0.107061	0.864176	94112	Med15	mediator complex subunit 15
ENSMUSG00000014704	-0.396496	-1.75124	2.80392	0.108437	0.864176	15399	Hoxa2	homeobox A2
ENSMUSG00000019080	-0.0944131	3.29876	2.81495	0.107786	0.864176	69572	Mfsd3	major facilitator superfamily domain containing 3
ENSMUSG00000019943	0.0629431	7.11138	2.80803	0.108194	0.864176	67972	Atp2b1	ATPase, Ca++ transporting, plasma membrane 1
ENSMUSG00000020218	0.548141	0.483113	2.8103	0.10806	0.864176	24117	Wif1	Wnt inhibitory factor 1
ENSMUSG00000020657	-0.098142	6.5102	2.81702	0.107664	0.864176	217378	Dnajc27	DnaJ heat shock protein family (Hsp40) member C27
ENSMUSG00000021012	-0.0625342	5.88426	2.81962	0.107511	0.864176	75553	Zc3h14	zinc finger CCCH type containing 14
ENSMUSG00000021057	0.245967	1.90501	2.80578	0.108327	0.864176	238276	Akap5	A kinase (PRKA) anchor protein 5
ENSMUSG00000022044	-0.212744	0.752824	2.79306	0.109083	0.864176	56471	Stmn4	stathmin-like 4
ENSMUSG00000022148	0.417483	0.447452	2.8245	0.107225	0.864176	23880	Fyb	FYN binding protein
ENSMUSG00000022433	0.0824493	5.07614	2.81886	0.107555	0.864176	27373	Csnk1e	casein kinase 1, epsilon
ENSMUSG00000024248	-0.0897768	6.61085	2.80853	0.108164	0.864176	20463	Cox7a2l	cytochrome c oxidase subunit 7A2 like
ENSMUSG00000027524	-0.23446	0.699872	2.7947	0.108985	0.864176	13616	Edn3	endothelin 3
ENSMUSG00000028076	-0.414062	1.56913	2.79476	0.108982	0.864176	12479	Cd1d1	CD1d1 antigen
ENSMUSG00000028655	0.532714	-1.18391	2.81374	0.107857	0.864176	76574	Mfsd2a	major facilitator superfamily domain containing 2A
ENSMUSG00000028790	0.0530645	4.81442	2.79399	0.109028	0.864176	20218	Khdrbs1	KH domain containing, RNA binding, signal transduction associated 1
ENSMUSG00000033653	0.070019	4.03439	2.79639	0.108885	0.864176	209018	Vps8	VPS8 CORVET complex subunit
ENSMUSG00000034488	0.183672	1.22104	2.80415	0.108424	0.864176	13612	Edil3	EGF-like repeats and discoidin I-like domains 3
ENSMUSG00000034751	0.156799	4.66183	2.81518	0.107772	0.864176	328329	Mast4	microtubule associated serine/threonine kinase family member 4
ENSMUSG00000034981	-0.202653	2.02731	2.79904	0.108727	0.864176	231440	Parm1	prostate androgen-regulated mucin-like protein 1
ENSMUSG00000037071	-0.916791	8.41719	2.79305	0.109084	0.864176	20249	Scd1	stearoyl-Coenzyme A desaturase 1
ENSMUSG00000037375	0.236227	0.477884	2.7935	0.109057	0.864176	226861	Hhat	hedgehog acyltransferase
ENSMUSG00000040147	-0.169094	4.36717	2.81096	0.108021	0.864176	109731	Maob	monoamine oxidase B
ENSMUSG00000042359	-0.136659	4.42657	2.80641	0.10829	0.864176	99031	Osbpl6	oxysterol binding protein-like 6
ENSMUSG00000047084	-0.0668245	4.26751	2.81758	0.107631	0.864176	83485	Ngrn	neugrin, neurite outgrowth associated
ENSMUSG00000053716	0.151213	3.73289	2.82267	0.107332	0.864176	235584	Dusp7	dual specificity phosphatase 7
ENSMUSG00000056629	0.113187	2.37455	2.79788	0.108796	0.864176	14227	Fkbp2	FK506 binding protein 2
ENSMUSG00000056629	0.113187	2.37455	2.79788	0.108796	0.864176	114841036	LOC114841036	Uncharacterized protein LOC114841036
ENSMUSG00000058454	0.138202	1.81761	2.80112	0.108604	0.864176	13360	Dhcr7	7-dehydrocholesterol reductase
ENSMUSG00000058600	-0.0768339	6.42366	2.80087	0.108619	0.864176	19946	Rpl30	ribosomal protein L30
ENSMUSG00000061111	-0.0925774	4.24587	2.80632	0.108295	0.864176	192173	Mcrip1	MAPK regulated corepressor interacting protein 1
ENSMUSG00000064202	-0.484235	-1.55412	2.81977	0.107502	0.864176	381218	4430402I18Rik	RIKEN cDNA 4430402I18 gene
ENSMUSG00000091811	-0.0931381	3.08418	2.79808	0.108784	0.864176	66300	Inafm1	InaF motif containing 1
ENSMUSG00000112640	0.418193	-0.864726	2.81577	0.107737	0.864176	102635315	Gm32687	predicted gene, 32687
ENSMUSG00000021003	0.116241	2.43385	2.79122	0.109193	0.864252	14420	Galc	galactosylceramidase
ENSMUSG00000031849	0.274654	5.14617	2.79186	0.109155	0.864252	12845	Comp	cartilage oligomeric matrix protein
ENSMUSG00000020827	-0.0719052	4.56122	2.78906	0.109322	0.864765	50932	Mink1	misshapen-like kinase 1 (zebrafish)
ENSMUSG00000024191	-0.0825383	4.27227	2.78528	0.109549	0.864765	224630	Bnip1	BCL2/adenovirus E1B interacting protein 1
ENSMUSG00000030087	-0.134379	5.88504	2.78714	0.109438	0.864765	66277	Klf15	Kruppel-like factor 15
ENSMUSG00000037306	0.153707	3.11915	2.78385	0.109635	0.864765	230815	Man1c1	mannosidase, alpha, class 1C, member 1
ENSMUSG00000057777	0.590182	-2.39529	2.78816	0.109377	0.864765	23937	Mab21l2	mab-21-like 2
ENSMUSG00000067367	-0.098086	4.06138	2.78418	0.109615	0.864765	17089	Lyar	Ly1 antibody reactive clone
ENSMUSG00000097208	0.358486	-1.87358	2.97076	0.109629	0.864765	102635544	Gm26698	predicted gene, 26698
ENSMUSG00000025410	-0.0521979	6.47977	2.77999	0.109867	0.865137	69654	Dctn2	dynactin 2
ENSMUSG00000031848	-0.0973305	4.68303	2.78049	0.109837	0.865137	50783	Lsm4	LSM4 homolog, U6 small nuclear RNA and mRNA degradation associated
ENSMUSG00000032717	0.493605	-1.74065	2.77941	0.109902	0.865137	17240	Mdfi	MyoD family inhibitor
ENSMUSG00000058704	0.0914941	4.95979	2.78152	0.109775	0.865137	76890	Memo1	mediator of cell motility 1
ENSMUSG00000025489	0.564622	-2.23266	2.7746	0.110193	0.86517	73835	Ifitm5	interferon induced transmembrane protein 5
ENSMUSG00000027002	0.0623037	6.78305	2.77614	0.110099	0.86517	50884	Nckap1	NCK-associated protein 1
ENSMUSG00000041075	0.168945	5.21833	2.77439	0.110205	0.86517	14369	Fzd7	frizzled class receptor 7
ENSMUSG00000041642	0.260287	0.827886	2.77594	0.110111	0.86517	16565	Kif21b	kinesin family member 21B
ENSMUSG00000048373	-0.527371	-0.266441	2.77687	0.110056	0.86517	14181	Fgfbp1	fibroblast growth factor binding protein 1
ENSMUSG00000050708	0.118213	6.05053	2.77527	0.110152	0.86517	14325	Ftl1	ferritin light polypeptide 1
ENSMUSG00000024942	0.0826603	5.9198	2.77281	0.1103	0.86553	12333	Capn1	calpain 1
ENSMUSG00000062209	0.254092	-0.000285979	2.77052	0.110439	0.86623	13869	Erbb4	erb-b2 receptor tyrosine kinase 4
ENSMUSG00000044005	0.347931	-1.4113	2.76851	0.110561	0.866795	216456	Gls2	glutaminase 2 (liver, mitochondrial)
ENSMUSG00000000416	0.272221	0.552085	2.75908	0.111135	0.86681	30785	Cttnbp2	cortactin binding protein 2
ENSMUSG00000005413	0.198054	2.45509	2.75347	0.111478	0.86681	15368	Hmox1	heme oxygenase 1
ENSMUSG00000005611	-0.114637	3.135	2.74293	0.112125	0.86681	17540	Mrvi1	MRV integration site 1
ENSMUSG00000005628	-0.095789	8.14894	2.73273	0.112757	0.86681	50874	Tmod4	tropomodulin 4
ENSMUSG00000007036	-0.0777815	6.00923	2.74424	0.112045	0.86681	193742	Abhd16a	abhydrolase domain containing 16A
ENSMUSG00000009418	0.158106	4.4145	2.72509	0.113232	0.86681	215690	Nav1	neuron navigator 1
ENSMUSG00000013483	0.276752	0.459186	2.7286	0.113013	0.86681	170720	Card14	caspase recruitment domain family, member 14
ENSMUSG00000015653	0.261236	0.909922	2.74508	0.111993	0.86681	74051	Steap2	six transmembrane epithelial antigen of prostate 2
ENSMUSG00000015759	0.0776118	5.03255	2.73359	0.112704	0.86681	12793	Cnih1	cornichon family AMPA receptor auxiliary protein 1
ENSMUSG00000016382	0.116738	5.50371	2.75433	0.111425	0.86681	102866	Pls3	plastin 3 (T-isoform)
ENSMUSG00000020134	0.0949305	4.04792	2.74662	0.111898	0.86681	67245	Peli1	pellino 1
ENSMUSG00000020400	0.0730984	4.21629	2.75656	0.111289	0.86681	57783	Tnip1	TNFAIP3 interacting protein 1
ENSMUSG00000021033	-0.0824054	5.63492	2.7306	0.112889	0.86681	14874	Gstz1	glutathione transferase zeta 1 (maleylacetoacetate isomerase)
ENSMUSG00000022555	-0.173232	3.48449	2.73972	0.112324	0.86681	13350	Dgat1	diacylglycerol O-acyltransferase 1
ENSMUSG00000022602	-0.421762	1.49828	2.7495	0.111721	0.86681	11838	Arc	activity regulated cytoskeletal-associated protein
ENSMUSG00000023249	-0.0693421	6.47359	2.72465	0.11326	0.86681	235587	Parp3	poly (ADP-ribose) polymerase family, member 3
ENSMUSG00000023939	-0.126921	5.92465	2.73588	0.112562	0.86681	68463	Mrpl14	mitochondrial ribosomal protein L14
ENSMUSG00000024056	0.603844	-2.10499	2.73158	0.112828	0.86681	67052	Ndc80	NDC80 kinetochore complex component
ENSMUSG00000025597	0.127313	1.86779	2.72462	0.113261	0.86681	237010	Klhl4	kelch-like 4
ENSMUSG00000025731	-0.0946997	3.64015	2.75836	0.111179	0.86681	68347	Mettl26	methyltransferase like 26
ENSMUSG00000025776	0.167681	4.09921	2.72549	0.113207	0.86681	83691	Crispld1	cysteine-rich secretory protein LCCL domain containing 1
ENSMUSG00000027253	0.103675	5.39606	2.76587	0.110722	0.86681	228357	Lrp4	low density lipoprotein receptor-related protein 4
ENSMUSG00000029802	-0.0892464	4.61304	2.74037	0.112284	0.86681	26357	Abcg2	ATP binding cassette subfamily G member 2 (Junior blood group)
ENSMUSG00000031667	-0.0960681	5.88618	2.75098	0.11163	0.86681	14339	Aktip	thymoma viral proto-oncogene 1 interacting protein
ENSMUSG00000031767	-0.106681	5.8677	2.7283	0.113032	0.86681	67528	Nudt7	nudix (nucleoside diphosphate linked moiety X)-type motif 7
ENSMUSG00000038216	-0.197156	0.0198884	2.7462	0.111924	0.86681	18948	Pnmt	phenylethanolamine-N-methyltransferase
ENSMUSG00000038535	0.101566	4.40268	2.76471	0.110792	0.86681	235469	Zfp280d	zinc finger protein 280D
ENSMUSG00000038994	0.300045	-1.00723	2.72393	0.113305	0.86681	54388	Hils1	histone H1-like protein in spermatids 1
ENSMUSG00000041827	0.486076	-0.93371	2.73134	0.112843	0.86681	231655	Oasl1	2'-5' oligoadenylate synthetase-like 1
ENSMUSG00000043518	0.0994244	4.22593	2.7584	0.111176	0.86681	24004	Rai2	retinoic acid induced 2
ENSMUSG00000044365	0.207209	0.242097	2.75505	0.111381	0.86681	319478	Cxxc4	CXXC finger 4
ENSMUSG00000044916	-0.340869	-1.22371	2.72646	0.113147	0.86681	75641	1700029I15Rik	RIKEN cDNA 1700029I15 gene
ENSMUSG00000048787	-0.0845404	4.61244	2.75505	0.111381	0.86681	233805	Dcun1d3	DCN1, defective in cullin neddylation 1, domain containing 3 (S. cerevisiae)
ENSMUSG00000050890	0.102816	2.57793	2.73066	0.112885	0.86681	230809	Pdik1l	PDLIM1 interacting kinase 1 like
ENSMUSG00000052374	0.103609	11.3823	2.73536	0.112594	0.86681	11472	Actn2	actinin alpha 2
ENSMUSG00000055024	0.115989	5.21289	2.75859	0.111165	0.86681	328572	Ep300	E1A binding protein p300
ENSMUSG00000055305	-0.111518	2.26493	2.729	0.112989	0.86681	22755	Zfp93	zinc finger protein 93
ENSMUSG00000055491	0.128952	3.38949	2.73623	0.11254	0.86681	226169	Pprc1	peroxisome proliferative activated receptor, gamma, coactivator-related 1
ENSMUSG00000062444	-0.352662	-1.043	2.76446	0.110807	0.86681	11775	Ap3b2	adaptor-related protein complex 3, beta 2 subunit
ENSMUSG00000064030	0.0823481	2.90365	2.74246	0.112155	0.86681	78428	Pym1	PYM homolog 1, exon junction complex associated factor
ENSMUSG00000072437	-0.317799	-1.08652	2.73133	0.112844	0.86681	332397	Nanos1	nanos C2HC-type zinc finger 1
ENSMUSG00000074604	-0.480364	-0.71358	2.73142	0.112838	0.86681	211666	Mgst2	microsomal glutathione S-transferase 2
ENSMUSG00000082361	-0.256386	-0.171201	2.72638	0.113152	0.86681	12223	Btc	betacellulin, epidermal growth factor family member
ENSMUSG00000091264	0.0972732	6.13934	2.73115	0.112855	0.86681	108934	Smim13	small integral membrane protein 13
ENSMUSG00000095677	0.222461	-0.672905	2.73287	0.112748	0.86681	100040531	Dynlt1f	dynein light chain Tctex-type 1F
ENSMUSG00000097290	0.131202	1.90861	2.75266	0.111528	0.86681	100043489	1300002E11Rik	RIKEN cDNA 1300002E11 gene
ENSMUSG00000103472	0.179352	0.608335	2.75487	0.111392	0.86681	93715	Pcdhga7	protocadherin gamma subfamily A, 7
ENSMUSG00000021136	-0.601919	1.49576	2.72223	0.113411	0.867239	64075	Smoc1	SPARC related modular calcium binding 1
ENSMUSG00000028233	0.0875374	3.42744	2.72113	0.11348	0.867382	116940	Tgs1	trimethylguanosine synthase 1
ENSMUSG00000002107	0.100421	5.17644	2.71832	0.113655	0.86792	14007	Celf2	CUGBP, Elav-like family member 2
ENSMUSG00000015947	0.577229	-0.408627	2.71646	0.113772	0.86792	14129	Fcgr1	Fc receptor, IgG, high affinity I
ENSMUSG00000030271	-0.105796	1.89471	2.71603	0.113799	0.86792	18294	Ogg1	8-oxoguanine DNA-glycosylase 1
ENSMUSG00000047123	-0.147654	2.10731	2.71679	0.113752	0.86792	106759	Ticam1	toll-like receptor adaptor molecule 1
ENSMUSG00000051184	-0.13325	1.19172	2.7181	0.113669	0.86792	66056	Zfp524	zinc finger protein 524
ENSMUSG00000070319	-0.0662472	5.81154	2.71508	0.113859	0.867994	53356	Eif3g	eukaryotic translation initiation factor 3, subunit G
ENSMUSG00000006215	-0.0642374	5.64518	2.69339	0.11523	0.86853	22642	Zbtb17	zinc finger and BTB domain containing 17
ENSMUSG00000014164	-0.224806	1.15547	2.7086	0.114266	0.86853	100503085	Klhl3	kelch-like 3
[truncated: 12,932 more rows]

## Sheet: ExerciseEffect
ENSEMBL	logFC	logCPM	F	PValue	FDR	ENTREZID	SYMBOL	GENENAME
ENSMUSG00000026819	2.85847	6.13563	626.128	1.87069e-17	3.25294e-13	227731	Slc25a25	solute carrier family 25 (mitochondrial carrier, phosphate carrier), member 25
ENSMUSG00000007659	1.45669	4.84472	470.45	3.67247e-16	3.19303e-12	12048	Bcl2l1	BCL2-like 1
ENSMUSG00000028862	2.14285	3.76225	398.927	2.01399e-15	6.71034e-12	53608	Map3k6	mitogen-activated protein kinase kinase kinase 6
ENSMUSG00000048546	1.55468	6.33893	402.793	1.82386e-15	6.71034e-12	57259	Tob2	transducer of ERBB2, 2
ENSMUSG00000045534	1.27308	3.86084	393.55	2.31538e-15	6.71034e-12	16493	Kcna5	potassium voltage-gated channel, shaker-related subfamily, member 5
ENSMUSG00000039304	-1.76867	2.68264	394.144	2.27975e-15	6.71034e-12	22035	Tnfsf10	tumor necrosis factor (ligand) superfamily, member 10
ENSMUSG00000024423	1.71502	5.19452	382.104	3.13477e-15	7.78722e-12	16210	Impact	impact, RWD domain protein
ENSMUSG00000024042	2.15355	6.08578	362.17	5.42706e-15	8.5792e-12	17691	Sik1	salt inducible kinase 1
ENSMUSG00000027397	1.64517	4.76509	368.09	4.59727e-15	8.5792e-12	20515	Slc20a1	solute carrier family 20, member 1
ENSMUSG00000031431	1.36686	7.36928	364.939	5.0202e-15	8.5792e-12	14605	Tsc22d3	TSC22 domain family, member 3
ENSMUSG00000032515	2.69844	4.36839	335.325	1.19112e-14	1.72603e-11	215418	Csrnp1	cysteine-serine-rich nuclear protein 1
ENSMUSG00000029228	1.39992	3.11265	325.218	1.62632e-14	2.1754e-11	16924	Lnx1	ligand of numb-protein X 1
ENSMUSG00000021750	2.323	2.83723	320.95	1.86e-14	2.31026e-11	268709	Fam107a	family with sequence similarity 107, member A
ENSMUSG00000042622	2.20023	4.07824	318.425	2.01536e-14	2.33634e-11	17133	Maff	v-maf musculoaponeurotic fibrosarcoma oncogene family, protein F (avian)
ENSMUSG00000038894	2.79615	6.98269	296.588	4.13952e-14	4.23424e-11	384783	Irs2	insulin receptor substrate 2
ENSMUSG00000023087	1.24568	4.14121	285.851	6.00669e-14	5.8028e-11	12457	Noct	nocturnin
ENSMUSG00000072568	-1.66398	1.98342	267.171	1.18555e-13	9.81692e-11	399603	Lratd2	LRAT domain containing 1
ENSMUSG00000054252	1.36008	2.919	260.072	1.55307e-13	1.22756e-10	14184	Fgfr3	fibroblast growth factor receptor 3
ENSMUSG00000041040	0.913576	4.20235	238.237	3.72779e-13	2.70094e-10	72750	Fam117b	family with sequence similarity 117, member B
ENSMUSG00000068036	-0.866138	6.04442	238.316	3.71538e-13	2.70094e-10	17356	Afdn	afadin, adherens junction formation factor
ENSMUSG00000031765	1.71473	5.08572	233.592	4.53384e-13	3.15356e-10	17748	Mt1	metallothionein 1
ENSMUSG00000026110	0.849318	4.40464	232.545	4.74077e-13	3.17066e-10	269181	Mgat4a	mannoside acetylglucosaminyltransferase 4, isoenzyme A
ENSMUSG00000056313	1.25251	4.80297	228.628	5.61141e-13	3.61396e-10	69068	Tcim	transcriptional and immune response regulator
ENSMUSG00000031442	1.27644	5.62987	223.861	6.91411e-13	4.14584e-10	17207	Mcf2l	mcf.2 transforming sequence-like
ENSMUSG00000039220	1.25283	5.23952	223.936	6.89123e-13	4.14584e-10	52040	Ppp1r10	protein phosphatase 1, regulatory subunit 10
ENSMUSG00000031785	0.814797	4.13208	220.738	7.94535e-13	4.60539e-10	14766	Adgrg1	adhesion G protein-coupled receptor G1
ENSMUSG00000045092	1.00719	5.79322	219.272	8.48614e-13	4.76018e-10	13609	S1pr1	sphingosine-1-phosphate receptor 1
ENSMUSG00000005483	2.11636	5.08242	216.968	9.41962e-13	5.11868e-10	81489	Dnajb1	DnaJ heat shock protein family (Hsp40) member B1
ENSMUSG00000046916	-1.18851	3.27076	216.167	9.76972e-13	5.14805e-10	68632	Myct1	myc target 1
ENSMUSG00000026826	3.39283	2.94229	212.848	1.13806e-12	5.82052e-10	18227	Nr4a2	nuclear receptor subfamily 4, group A, member 2
ENSMUSG00000020108	2.52244	4.96911	209.064	1.358e-12	6.74694e-10	74747	Ddit4	DNA-damage-inducible transcript 4
ENSMUSG00000028776	1.37122	4.93341	202.575	1.85131e-12	8.4936e-10	94242	Tinagl1	tubulointerstitial nephritis antigen-like 1
ENSMUSG00000043415	3.56349	7.42984	201.562	1.94459e-12	8.67039e-10	71198	Otud1	OTU domain containing 1
ENSMUSG00000007476	0.832146	3.77143	195.604	2.60897e-12	1.13419e-09	241296	Lrrc8a	leucine rich repeat containing 8A VRAC subunit A
ENSMUSG00000019997	1.79246	6.92117	192.393	3.06712e-12	1.30083e-09	14219	Ccn2	cellular communication network factor 2
ENSMUSG00000032788	1.50827	4.08607	187.649	3.91293e-12	1.62005e-09	216134	Pdxk	pyridoxal (pyridoxine, vitamin B6) kinase
ENSMUSG00000029321	2.35922	1.21766	184.128	4.70515e-12	1.77865e-09	75750	Slc10a6	solute carrier family 10 (sodium/bile acid cotransporter family), member 6
ENSMUSG00000019970	1.33988	6.8726	184.216	4.68315e-12	1.77865e-09	20393	Sgk1	serum/glucocorticoid regulated kinase 1
ENSMUSG00000017009	0.919643	6.60913	184.74	4.55573e-12	1.77865e-09	20971	Sdc4	syndecan 4
ENSMUSG00000022579	0.71954	5.16358	184.897	4.51823e-12	1.77865e-09	68453	Gpihbp1	GPI-anchored HDL-binding protein 1
ENSMUSG00000028341	3.15658	3.76758	183.382	4.89449e-12	1.81086e-09	18124	Nr4a3	nuclear receptor subfamily 4, group A, member 3
ENSMUSG00000019256	-1.18971	2.49107	180.013	5.8601e-12	2.12294e-09	11622	Ahr	aryl-hydrocarbon receptor
ENSMUSG00000060477	1.00456	3.06836	171.042	9.60979e-12	3.37341e-09	108960	Irak2	interleukin-1 receptor-associated kinase 2
ENSMUSG00000020387	0.99573	3.76594	170.877	9.69983e-12	3.37341e-09	76901	Jade2	jade family PHD finger 2
ENSMUSG00000037621	1.17149	2.90134	168.427	1.11491e-11	3.8014e-09	71093	Atoh8	atonal bHLH transcription factor 8
ENSMUSG00000074794	1.11347	6.4263	166.402	1.2526e-11	4.18873e-09	105171	Arrdc3	arrestin domain containing 3
ENSMUSG00000028035	0.877338	7.82271	156.874	2.20482e-11	7.09993e-09	67035	Dnajb4	DnaJ heat shock protein family (Hsp40) member B4
ENSMUSG00000003032	1.51271	5.28474	154.401	2.56598e-11	7.84014e-09	16600	Klf4	Kruppel-like factor 4 (gut)
ENSMUSG00000027381	0.890184	3.8882	154.401	2.56608e-11	7.84014e-09	12125	Bcl2l11	BCL2-like 11 (apoptosis facilitator)
ENSMUSG00000045288	-1.79432	0.799183	154.376	2.56994e-11	7.84014e-09	16470	Ush1g	USH1 protein network component sans
ENSMUSG00000000078	0.870787	6.16793	152.988	2.80109e-11	8.39795e-09	23849	Klf6	Kruppel-like factor 6
ENSMUSG00000056749	2.13105	5.01915	152.053	2.96966e-11	8.75244e-09	18030	Nfil3	nuclear factor, interleukin 3, regulated
ENSMUSG00000041773	1.67395	3.43583	150.324	3.31093e-11	9.59563e-09	13803	Enc1	ectodermal-neural cortex 1
ENSMUSG00000046675	0.653113	2.68016	149.895	3.40213e-11	9.6983e-09	320351	Tmem251	transmembrane protein 251
ENSMUSG00000047330	1.70509	2.62027	148.802	3.64722e-11	1.02293e-08	57814	Kcne4	potassium voltage-gated channel, Isk-related subfamily, gene 4
ENSMUSG00000018143	0.881433	5.8916	148.215	3.7866e-11	1.04516e-08	17135	Mafk	v-maf musculoaponeurotic fibrosarcoma oncogene family, protein K (avian)
ENSMUSG00000031016	1.64099	3.04187	147.094	4.06954e-11	1.10571e-08	22390	Wee1	WEE 1 homolog 1 (S. pombe)
ENSMUSG00000044338	-2.54616	3.92968	144.794	4.72489e-11	1.26402e-08	23796	Aplnr	apelin receptor
ENSMUSG00000042807	0.80031	4.1915	142.264	5.58224e-11	1.47075e-08	329152	Hecw2	HECT, C2 and WW domain containing E3 ubiquitin protein ligase 2
ENSMUSG00000031910	-1.39339	1.45322	141.824	5.74768e-11	1.49174e-08	15118	Has3	hyaluronan synthase 3
ENSMUSG00000034235	0.953699	3.30664	141.42	5.90453e-11	1.50991e-08	78787	Usp54	ubiquitin specific peptidase 54
ENSMUSG00000054364	1.06684	6.19413	139.721	6.61777e-11	1.66777e-08	11852	Rhob	ras homolog family member B
ENSMUSG00000036144	-0.764388	3.77552	137.345	7.77696e-11	1.93191e-08	17286	Meox2	mesenchyme homeobox 2
ENSMUSG00000071637	1.90545	3.83942	136.763	8.09397e-11	1.98234e-08	12609	Cebpd	CCAAT/enhancer binding protein (C/EBP), delta
ENSMUSG00000047731	0.589871	6.10802	135.924	8.57548e-11	2.0711e-08	226178	Wbp1l	WW domain binding protein 1 like
ENSMUSG00000022383	1.08956	5.7334	135.093	9.08353e-11	2.16375e-08	19013	Ppara	peroxisome proliferator activated receptor alpha
ENSMUSG00000044167	1.23006	4.63444	134.136	9.71018e-11	2.28176e-08	56458	Foxo1	forkhead box O1
ENSMUSG00000028410	0.821399	4.67954	133.322	1.02802e-10	2.3835e-08	15502	Dnaja1	DnaJ heat shock protein family (Hsp40) member A1
ENSMUSG00000023034	2.02471	6.23906	132.874	1.06095e-10	2.42749e-08	15370	Nr4a1	nuclear receptor subfamily 4, group A, member 1
ENSMUSG00000007812	0.588873	4.98607	131.322	1.1842e-10	2.6743e-08	72611	Zfp655	zinc finger protein 655
ENSMUSG00000044921	-1.31578	2.29653	128.109	1.49213e-10	3.24332e-08	237504	Rassf9	Ras association (RalGDS/AF-6) domain family (N-terminal) member 9
ENSMUSG00000025981	1.29063	5.38656	127.778	1.5285e-10	3.28138e-08	67876	Coq10b	coenzyme Q10B
ENSMUSG00000022528	-1.07756	4.40963	127.125	1.60318e-10	3.39971e-08	15205	Hes1	hes family bHLH transcription factor 1
ENSMUSG00000026640	0.858863	5.25962	126.419	1.68846e-10	3.53743e-08	18845	Plxna2	plexin A2
ENSMUSG00000048489	1.98514	4.93402	123.881	2.0384e-10	4.17009e-08	213393	Depp1	DEPP1 autophagy regulator
ENSMUSG00000033326	0.719547	5.70944	123.321	2.12571e-10	4.29814e-08	230674	Kdm4a	lysine (K)-specific demethylase 4A
ENSMUSG00000015839	0.786405	6.21264	122.493	2.26271e-10	4.38382e-08	18024	Nfe2l2	nuclear factor, erythroid derived 2, like 2
ENSMUSG00000021025	0.745935	5.20056	122.466	2.26731e-10	4.38382e-08	18035	Nfkbia	nuclear factor of kappa light polypeptide gene enhancer in B cells inhibitor, alpha
ENSMUSG00000021127	-0.660389	3.04386	122.456	2.26893e-10	4.38382e-08	12192	Zfp36l1	zinc finger protein 36, C3H type-like 1
ENSMUSG00000009633	-1.45859	5.07331	122.78	2.21413e-10	4.38382e-08	14373	G0s2	G0/G1 switch gene 2
ENSMUSG00000028766	1.00038	4.96976	121.387	2.46063e-10	4.65085e-08	11647	Alpl	alkaline phosphatase, liver/bone/kidney
ENSMUSG00000022895	-0.594406	5.74557	119.465	2.85142e-10	5.33155e-08	23872	Ets2	E26 avian leukemia oncogene 2, 3' domain
ENSMUSG00000052713	-0.816949	2.74194	118.098	3.17065e-10	5.86537e-08	269023	Zfp608	zinc finger protein 608
ENSMUSG00000059013	0.917441	3.30287	115.837	3.78726e-10	6.93228e-08	27387	Sh2d3c	SH2 domain containing 3C
ENSMUSG00000054978	-0.640111	4.87528	115.349	3.93713e-10	7.13153e-08	74492	Kbtbd13	kelch repeat and BTB (POZ) domain containing 13
ENSMUSG00000048376	0.702661	5.96459	111.82	5.23245e-10	9.3801e-08	14062	F2r	coagulation factor II (thrombin) receptor
ENSMUSG00000021453	1.53962	4.44363	111.437	5.39915e-10	9.58019e-08	23882	Gadd45g	growth arrest and DNA-damage-inducible 45 gamma
ENSMUSG00000029135	1.1265	5.1935	109.461	6.35557e-10	1.10517e-07	14284	Fosl2	fos-like antigen 2
ENSMUSG00000062127	0.72567	3.76775	109.131	6.53279e-10	1.12474e-07	80281	Cttnbp2nl	CTTNBP2 N-terminal like
ENSMUSG00000020151	0.970755	1.75989	108.673	6.7875e-10	1.15714e-07	19279	Ptprr	protein tyrosine phosphatase, receptor type, R
ENSMUSG00000032010	0.948182	7.20047	107.869	7.26085e-10	1.22581e-07	53376	Usp2	ubiquitin specific peptidase 2
ENSMUSG00000090698	2.01686	4.27197	107.512	7.4833e-10	1.25122e-07	381823	Apold1	apolipoprotein L domain containing 1
ENSMUSG00000074622	1.05001	4.48312	107.116	7.73775e-10	1.28145e-07	16658	Mafb	v-maf musculoaponeurotic fibrosarcoma oncogene family, protein B (avian)
ENSMUSG00000075265	-1.95625	-1.56495	105.386	8.96792e-10	1.47116e-07	675921	Tnk2os	tyrosine kinase, non-receptor 2, opposite strand
ENSMUSG00000085272	0.916707	4.26671	104.301	9.84758e-10	1.60037e-07	381835	Sbk3	SH3 domain binding kinase family, member 3
ENSMUSG00000103577	2.92236	0.321422	103.978	1.0127e-09	1.63054e-07	320272	9330162B11Rik	RIKEN cDNA 9330162B11 gene
ENSMUSG00000028996	1.5252	1.96073	103.319	1.07256e-09	1.71108e-07	63954	Rbp7	retinol binding protein 7, cellular
ENSMUSG00000020423	2.41009	7.3369	101.564	1.25141e-09	1.96043e-07	12227	Btg2	BTG anti-proliferation factor 2
ENSMUSG00000028982	0.788376	4.58391	101.114	1.30247e-09	2.0222e-07	70556	Slc25a33	solute carrier family 25, member 33
ENSMUSG00000002910	1.83858	3.77134	99.5827	1.49361e-09	2.27828e-07	70807	Arrdc2	arrestin domain containing 2
ENSMUSG00000040710	-1.08951	3.63341	99.484	1.50694e-09	2.27862e-07	20452	St8sia4	ST8 alpha-N-acetyl-neuraminide alpha-2,8-sialyltransferase 4
ENSMUSG00000034640	1.2993	5.55322	99.1213	1.55708e-09	2.31676e-07	99929	Tiparp	TCDD-inducible poly(ADP-ribose) polymerase
ENSMUSG00000020593	0.758745	8.35182	99.109	1.55881e-09	2.31676e-07	14245	Lpin1	lipin 1
ENSMUSG00000039361	0.524951	7.34537	97.2602	1.84468e-09	2.7184e-07	233489	Picalm	phosphatidylinositol binding clathrin assembly protein
ENSMUSG00000032802	0.85998	5.94323	95.5129	2.1682e-09	3.1683e-07	76650	Srxn1	sulfiredoxin 1 homolog (S. cerevisiae)
ENSMUSG00000098132	-1.67655	0.422747	95.1659	2.23956e-09	3.2453e-07	78748	Rassf10	Ras association (RalGDS/AF-6) domain family (N-terminal) member 10
ENSMUSG00000029167	1.10429	5.89793	95.0265	2.26892e-09	3.26069e-07	19017	Ppargc1a	peroxisome proliferative activated receptor, gamma, coactivator 1 alpha
ENSMUSG00000024210	0.634969	5.92416	92.596	2.85524e-09	4.03656e-07	271424	Ip6k3	inositol hexaphosphate kinase 3
ENSMUSG00000038068	0.788569	5.18838	91.6121	3.1381e-09	4.40068e-07	218215	Rnf144b	ring finger protein 144B
ENSMUSG00000090877	2.28997	5.08421	90.8215	3.3876e-09	4.691e-07	15511	Hspa1b	heat shock protein 1B
ENSMUSG00000024843	1.00189	1.98929	90.7821	3.40059e-09	4.691e-07	12660	Chka	choline kinase alpha
ENSMUSG00000045930	-0.600824	3.49085	90.7053	3.42605e-09	4.691e-07	66864	Clec14a	C-type lectin domain family 14, member a
ENSMUSG00000031762	2.59657	2.14643	90.5136	3.49056e-09	4.74197e-07	17750	Mt2	metallothionein 2
ENSMUSG00000032202	0.790918	1.62401	90.105	3.6325e-09	4.89655e-07	11891	Rab27a	RAB27A, member RAS oncogene family
ENSMUSG00000022793	0.522988	3.12586	88.3701	4.30959e-09	5.76458e-07	56375	B4galt4	UDP-Gal:betaGlcNAc beta 1,4-galactosyltransferase, polypeptide 4
ENSMUSG00000026628	3.90526	7.48403	86.178	5.36954e-09	7.07355e-07	11910	Atf3	activating transcription factor 3
ENSMUSG00000036437	1.02365	1.37435	85.2866	5.8794e-09	7.6352e-07	18166	Npy1r	neuropeptide Y receptor Y1
ENSMUSG00000037892	-1.16587	2.74407	85.2795	5.8837e-09	7.6352e-07	73173	Pcdh18	protocadherin 18
ENSMUSG00000039942	-0.845864	1.69325	84.7143	6.23455e-09	8.03057e-07	19219	Ptger4	prostaglandin E receptor 4 (subtype EP4)
ENSMUSG00000045248	0.527351	2.89122	83.854	6.8133e-09	8.7045e-07	70625	Med26	mediator complex subunit 26
ENSMUSG00000067430	-0.690906	2.66152	83.7911	6.85788e-09	8.7045e-07	73451	Zfp763	zinc finger protein 763
ENSMUSG00000036040	1.26593	2.50489	83.6779	6.93887e-09	8.74348e-07	77794	Adamtsl2	ADAMTS-like 2
ENSMUSG00000033910	-0.592653	3.9143	83.3835	7.15446e-09	8.95028e-07	60596	Gucy1a1	guanylate cyclase 1, soluble, alpha 1
ENSMUSG00000001300	-0.659342	3.36101	82.703	7.68135e-09	9.50598e-07	13642	Efnb2	ephrin B2
ENSMUSG00000001542	1.22428	4.83606	82.4477	7.8898e-09	9.5941e-07	192657	Ell2	elongation factor RNA polymerase II 2
ENSMUSG00000044456	1.03506	2.8126	82.4851	7.85886e-09	9.5941e-07	217835	Rin3	Ras and Rab interactor 3
ENSMUSG00000024778	0.64975	2.95006	82.1687	8.12473e-09	9.81118e-07	14102	Fas	Fas (TNF receptor superfamily member 6)
ENSMUSG00000040957	0.701303	2.70698	81.7774	8.46724e-09	1.01203e-06	63955	Cables1	CDK5 and Abl enzyme substrate 1
ENSMUSG00000027660	0.665448	5.52036	81.744	8.49714e-09	1.01203e-06	20482	Skil	SKI-like
ENSMUSG00000018965	0.391851	4.316	81.0924	9.1053e-09	1.06981e-06	22629	Ywhah	tyrosine 3-monooxygenase/tryptophan 5-monooxygenase activation protein, eta polypeptide
ENSMUSG00000048490	0.621862	5.59367	80.6603	9.53475e-09	1.11275e-06	268903	Nrip1	nuclear receptor interacting protein 1
ENSMUSG00000032580	0.397801	5.49728	80.5747	9.62244e-09	1.1155e-06	83486	Rbm5	RNA binding motif protein 5
ENSMUSG00000025902	0.811682	3.28333	80.4701	9.73082e-09	1.12059e-06	20671	Sox17	SRY (sex determining region Y)-box 17
ENSMUSG00000035105	0.887528	6.4918	80.0814	1.01452e-08	1.16062e-06	112407	Egln3	egl-9 family hypoxia-inducible factor 3
ENSMUSG00000041328	0.478706	5.56423	79.7876	1.04713e-08	1.1901e-06	74737	Pcf11	PCF11 cleavage and polyadenylation factor subunit
ENSMUSG00000072919	1.54289	-0.689067	79.468	1.08389e-08	1.21599e-06	71275	Noxred1	NADP+ dependent oxidoreductase domain containing 1
ENSMUSG00000030533	0.34634	3.76096	79.521	1.0777e-08	1.21599e-06	101869	Unc45a	unc-45 myosin chaperone A
ENSMUSG00000020893	1.60878	5.46528	79.1591	1.12078e-08	1.23384e-06	18626	Per1	period circadian clock 1
ENSMUSG00000025075	0.929917	2.56969	79.2703	1.10734e-08	1.23384e-06	226243	Habp2	hyaluronic acid binding protein 2
ENSMUSG00000034255	0.684688	2.72065	79.1566	1.12109e-08	1.23384e-06	544817	Arhgap27	Rho GTPase activating protein 27
ENSMUSG00000021701	-0.649887	3.91528	78.821	1.16273e-08	1.27162e-06	20620	Plk2	polo like kinase 2
ENSMUSG00000091971	1.95979	4.9265	77.9154	1.28379e-08	1.39524e-06	193740	Hspa1a	heat shock protein 1A
ENSMUSG00000039349	-0.660612	4.18818	77.7196	1.31174e-08	1.41676e-06	226777	C130074G19Rik	RIKEN cDNA C130074G19 gene
ENSMUSG00000059555	-0.77498	1.507	76.4073	1.51711e-08	1.62846e-06	227612	Tor4a	torsin family 4, member A
ENSMUSG00000036362	-1.77604	-0.683519	76.1671	1.55838e-08	1.6625e-06	74191	P2ry13	purinergic receptor P2Y, G-protein coupled 13
ENSMUSG00000074170	0.796835	4.54774	75.7262	1.63736e-08	1.7361e-06	72287	Plekhf1	pleckstrin homology domain containing, family F (with FYVE domain) member 1
ENSMUSG00000022462	1.16756	7.31275	74.9682	1.78355e-08	1.86832e-06	67760	Slc38a2	solute carrier family 38, member 2
ENSMUSG00000032035	-0.578594	5.53026	75.021	1.77292e-08	1.86832e-06	23871	Ets1	E26 avian leukemia oncogene 1, 5' domain
ENSMUSG00000001627	0.872695	6.34359	74.3306	1.91759e-08	1.99671e-06	15982	Ifrd1	interferon-related developmental regulator 1
ENSMUSG00000073490	1.0541	2.56477	74.2339	1.93888e-08	2.00632e-06	226691	Ifi207	interferon activated gene 207
ENSMUSG00000021411	0.827816	3.26822	74.1842	1.9499e-08	2.00632e-06	66895	Pxdc1	PX domain containing 1
ENSMUSG00000021250	3.01401	5.73934	73.293	2.15989e-08	2.20932e-06	14281	Fos	FBJ osteosarcoma oncogene
ENSMUSG00000022426	0.407123	4.71363	73.1858	2.18677e-08	2.22373e-06	74158	Josd1	Josephin domain containing 1
ENSMUSG00000022426	0.407123	4.71363	73.1858	2.18677e-08	2.22373e-06	100043771	Gm10651	predicted pseudogene 10651
ENSMUSG00000093865	3.81533	-2.48312	75.0402	2.60152e-08	2.6149e-06	242235	Lrit3	leucine-rich repeat, immunoglobulin-like and transmembrane domains 3
ENSMUSG00000048003	1.47714	-0.798301	71.7178	2.59409e-08	2.6149e-06	329954	Catsper4	cation channel, sperm associated 4
ENSMUSG00000039031	-0.992471	3.37986	71.4551	2.67538e-08	2.67369e-06	73910	Arhgap18	Rho GTPase activating protein 18
ENSMUSG00000038175	-0.532034	4.33224	70.6815	2.93136e-08	2.91277e-06	218203	Mylip	myosin regulatory light chain interacting protein
ENSMUSG00000034271	0.614624	2.8191	70.5517	2.97688e-08	2.94119e-06	81703	Jdp2	Jun dimerization protein 2
ENSMUSG00000038007	0.665062	3.03337	70.4403	3.01658e-08	2.96357e-06	230379	Acer2	alkaline ceramidase 2
ENSMUSG00000022122	0.633641	4.72225	70.2649	3.08022e-08	3.0091e-06	13618	Ednrb	endothelin receptor type B
ENSMUSG00000040451	0.38916	5.91769	69.9265	3.20722e-08	3.11567e-06	208449	Sgms1	sphingomyelin synthase 1
ENSMUSG00000028444	1.24981	1.57701	69.7265	3.28494e-08	3.17343e-06	12804	Cntfr	ciliary neurotrophic factor receptor
ENSMUSG00000022010	0.30579	6.9733	69.2438	3.48118e-08	3.34443e-06	21807	Tsc22d1	TSC22 domain family, member 1
ENSMUSG00000105504	-0.940111	1.66969	69.0799	3.55069e-08	3.39247e-06	229898	Gbp5	guanylate binding protein 5
ENSMUSG00000020577	-0.452129	5.02964	69.0135	3.57928e-08	3.4011e-06	66109	Tspan13	tetraspanin 13
ENSMUSG00000036030	-0.923075	0.274481	68.9066	3.62588e-08	3.42666e-06	235472	Prtg	protogenin
ENSMUSG00000027684	-0.46607	3.52683	68.0268	4.03523e-08	3.79289e-06	14013	Mecom	MDS1 and EVI1 complex locus
ENSMUSG00000021270	0.983854	6.24591	67.9541	4.07127e-08	3.8062e-06	15519	Hsp90aa1	heat shock protein 90, alpha (cytosolic), class A member 1
ENSMUSG00000041633	-0.867335	3.02004	67.5462	4.27997e-08	3.97992e-06	207474	Kctd12b	potassium channel tetramerisation domain containing 12b
ENSMUSG00000005621	0.333635	4.92376	67.0395	4.55572e-08	4.2138e-06	233410	Zfp592	zinc finger protein 592
ENSMUSG00000022469	0.638015	4.06116	66.9695	4.59533e-08	4.22795e-06	223864	Rapgef3	Rap guanine nucleotide exchange factor (GEF) 3
ENSMUSG00000036052	0.574111	7.057	66.7951	4.69561e-08	4.29747e-06	56323	Dnajb5	DnaJ heat shock protein family (Hsp40) member B5
ENSMUSG00000026429	0.565327	2.68453	66.3995	4.93213e-08	4.4903e-06	67196	Ube2t	ubiquitin-conjugating enzyme E2T
ENSMUSG00000056708	1.59362	5.43391	66.2779	5.00736e-08	4.52304e-06	15939	Ier5	immediate early response 5
ENSMUSG00000038612	0.355517	7.85	66.2575	5.02011e-08	4.52304e-06	17210	Mcl1	myeloid cell leukemia sequence 1
ENSMUSG00000030386	-0.434876	3.92658	65.7564	5.34481e-08	4.79077e-06	67370	Zfp606	zinc finger protein 606
ENSMUSG00000025612	0.425388	5.44138	65.4577	5.5492e-08	4.92322e-06	12013	Bach1	BTB and CNC homology 1, basic leucine zipper transcription factor 1
ENSMUSG00000018427	-0.676107	3.98439	65.4745	5.53747e-08	4.92322e-06	77864	Ypel2	yippee like 2
ENSMUSG00000001964	0.39714	4.55226	65.3949	5.59323e-08	4.93709e-06	13726	Emd	emerin
ENSMUSG00000014361	0.746852	2.96515	65.3263	5.64178e-08	4.95479e-06	17289	Mertk	MER proto-oncogene tyrosine kinase
ENSMUSG00000028834	0.697893	7.70628	64.8948	5.95798e-08	5.20619e-06	433766	Trim63	tripartite motif-containing 63
ENSMUSG00000027276	-0.577448	4.25777	64.6308	6.16097e-08	5.33001e-06	16449	Jag1	jagged 1
ENSMUSG00000008398	-0.581054	3.96888	64.6352	6.15752e-08	5.33001e-06	13713	Elk3	ELK3, member of ETS oncogene family
ENSMUSG00000062960	-0.57199	6.34379	64.4953	6.26804e-08	5.39579e-06	16542	Kdr	kinase insert domain protein receptor
ENSMUSG00000028271	0.447386	4.18468	64.4047	6.34075e-08	5.41407e-06	229906	Gtf2b	general transcription factor IIB
ENSMUSG00000028277	0.303667	5.12688	64.3914	6.35155e-08	5.41407e-06	56228	Ube2j1	ubiquitin-conjugating enzyme E2J 1
ENSMUSG00000030126	0.618336	5.56584	64.2269	6.48628e-08	5.48645e-06	330401	Tmcc1	transmembrane and coiled coil domains 1
ENSMUSG00000004655	0.492937	8.53144	64.2108	6.49957e-08	5.48645e-06	11826	Aqp1	aquaporin 1
ENSMUSG00000010095	0.459862	4.37822	64.17	6.53356e-08	5.48851e-06	17254	Slc3a2	solute carrier family 3 (activators of dibasic and neutral amino acid transport), member 2
ENSMUSG00000066687	0.753192	6.30592	63.961	6.71062e-08	5.61014e-06	235320	Zbtb16	zinc finger and BTB domain containing 16
ENSMUSG00000108709	1.44928	-0.771615	63.8143	6.83805e-08	5.68933e-06	71265	4933431G14Rik	RIKEN cDNA 4933431G14 gene
ENSMUSG00000016496	-1.03224	1.62457	63.723	6.91863e-08	5.72895e-06	60533	Cd274	CD274 antigen
ENSMUSG00000021754	-0.478315	4.49795	63.5331	7.08968e-08	5.84277e-06	26401	Map3k1	mitogen-activated protein kinase kinase kinase 1
ENSMUSG00000101389	1.63419	-0.350355	63.1996	7.40142e-08	6.0424e-06	666907	Ms4a4a	membrane-spanning 4-domains, subfamily A, member 4A
ENSMUSG00000069114	0.802826	4.38001	63.2122	7.38936e-08	6.0424e-06	229055	Zbtb10	zinc finger and BTB domain containing 10
ENSMUSG00000029647	0.532956	4.56144	62.8614	7.73284e-08	6.28347e-06	72587	Pan3	PAN3 poly(A) specific ribonuclease subunit
ENSMUSG00000025316	0.574158	3.0034	62.784	7.811e-08	6.31746e-06	53325	Banp	BTG3 associated nuclear protein
ENSMUSG00000038151	-1.53455	0.224791	62.4109	8.19985e-08	6.57084e-06	12142	Prdm1	PR domain containing 1, with ZNF domain
ENSMUSG00000031904	0.480272	3.45489	62.1896	8.44048e-08	6.73264e-06	330836	Slc7a6	solute carrier family 7 (cationic amino acid transporter, y+ system), member 6
ENSMUSG00000040435	0.734168	4.17242	62.0539	8.59172e-08	6.82198e-06	17872	Ppp1r15a	protein phosphatase 1, regulatory subunit 15A
ENSMUSG00000047344	1.37218	0.446521	61.7206	8.97623e-08	7.0949e-06	236285	Lancl3	LanC lantibiotic synthetase component C-like 3 (bacterial)
ENSMUSG00000032501	1.04011	5.37963	61.5938	9.12746e-08	7.18179e-06	211770	Trib1	tribbles pseudokinase 1
ENSMUSG00000046962	0.521433	3.67812	61.5538	9.17566e-08	7.18719e-06	114565	Zbtb21	zinc finger and BTB domain containing 21
ENSMUSG00000028967	1.39123	5.96765	61.4504	9.30177e-08	7.22091e-06	74155	Errfi1	ERBB receptor feedback inhibitor 1
ENSMUSG00000038145	0.441118	6.26666	61.4613	9.28837e-08	7.22091e-06	20623	Snrk	SNF related kinase
ENSMUSG00000000276	-0.47696	3.72544	61.1849	9.63413e-08	7.44569e-06	56077	Dgke	diacylglycerol kinase, epsilon
ENSMUSG00000027845	0.56683	2.13434	61.1079	9.73301e-08	7.48882e-06	140917	Dclre1b	DNA cross-link repair 1B
ENSMUSG00000021903	-0.522666	4.81507	61.0233	9.84289e-08	7.54e-06	78754	Galnt15	polypeptide N-acetylgalactosaminyltransferase 15
ENSMUSG00000030022	1.29452	4.2676	60.7832	1.0162e-07	7.75033e-06	101401	Adamts9	a disintegrin-like and metallopeptidase (reprolysin type) with thrombospondin type 1 motif, 9
ENSMUSG00000039911	0.778605	3.73743	60.7387	1.02225e-07	7.76243e-06	74646	Spsb1	splA/ryanodine receptor domain and SOCS box containing 1
ENSMUSG00000046694	1.46111	0.563241	60.1088	1.11208e-07	8.40784e-06	100342	Tent5b	terminal nucleotidyltransferase 5B
ENSMUSG00000040734	0.823878	0.606125	59.7589	1.16569e-07	8.77497e-06	333654	Ppp1r13l	protein phosphatase 1, regulatory subunit 13 like
ENSMUSG00000020889	-0.673442	5.75583	59.4466	1.21593e-07	9.11371e-06	217166	Nr1d1	nuclear receptor subfamily 1, group D, member 1
ENSMUSG00000035235	-0.558722	3.47027	59.2045	1.25651e-07	9.37742e-06	66597	Trim13	tripartite motif-containing 13
ENSMUSG00000074743	0.563002	5.2241	59.1122	1.27236e-07	9.45515e-06	21824	Thbd	thrombomodulin
ENSMUSG00000000628	0.527616	9.15924	58.4949	1.3842e-07	1.01991e-05	15277	Hk2	hexokinase 2
ENSMUSG00000060260	0.442003	3.10779	58.4029	1.40177e-07	1.02417e-05	101631	Pwwp2b	PWWP domain containing 2B
ENSMUSG00000006456	0.395778	2.75509	58.4067	1.40103e-07	1.02417e-05	56275	Rbm14	RNA binding motif protein 14
ENSMUSG00000020811	-0.849324	1.59444	58.1952	1.44233e-07	1.0494e-05	216881	Wscd1	WSC domain containing 1
ENSMUSG00000031381	0.712022	1.60223	58.0476	1.47195e-07	1.06649e-05	18700	Piga	phosphatidylinositol glycan anchor biosynthesis, class A
ENSMUSG00000031605	0.525086	3.58153	57.9185	1.49838e-07	1.08113e-05	77113	Klhl2	kelch-like 2, Mayven
ENSMUSG00000028681	-1.37892	0.28354	57.8612	1.51028e-07	1.08522e-05	19207	Ptch2	patched 2
ENSMUSG00000038132	0.299988	7.45589	57.5981	1.56628e-07	1.11623e-05	666794	Rbm24	RNA binding motif protein 24
ENSMUSG00000028427	-0.705348	3.40255	57.6187	1.5618e-07	1.11623e-05	11832	Aqp7	aquaporin 7
ENSMUSG00000004328	1.9349	-0.546007	57.5605	1.57445e-07	1.11747e-05	53417	Hif3a	hypoxia inducible factor 3, alpha subunit
ENSMUSG00000015656	0.512366	9.5538	57.5159	1.58423e-07	1.11985e-05	15481	Hspa8	heat shock protein 8
ENSMUSG00000032633	0.508557	6.04357	57.2619	1.64115e-07	1.15539e-05	216805	Flcn	folliculin
ENSMUSG00000019850	-0.850009	2.27466	56.7018	1.77473e-07	1.24438e-05	21929	Tnfaip3	tumor necrosis factor, alpha-induced protein 3
ENSMUSG00000046743	-0.716724	4.25809	56.1059	1.93001e-07	1.34783e-05	329628	Fat4	FAT atypical cadherin 4
ENSMUSG00000027074	0.457203	4.70451	55.9445	1.97457e-07	1.36796e-05	58207	Slc43a3	solute carrier family 43, member 3
ENSMUSG00000040229	-1.66578	0.653616	55.9498	1.97309e-07	1.36796e-05	23890	Gpr34	G protein-coupled receptor 34
ENSMUSG00000022094	0.652568	4.45119	55.9083	1.98474e-07	1.36955e-05	213053	Slc39a14	solute carrier family 39 (zinc transporter), member 14
ENSMUSG00000005763	-1.40031	-0.63852	55.8063	2.01364e-07	1.384e-05	12503	Cd247	CD247 antigen
ENSMUSG00000026473	0.702819	7.94527	54.9922	2.26157e-07	1.53724e-05	14645	Glul	glutamate-ammonia ligase (glutamine synthetase)
ENSMUSG00000036661	0.66994	2.8914	54.9874	2.26312e-07	1.53724e-05	105841	Dennd3	DENN/MADD domain containing 3
ENSMUSG00000028331	0.674848	1.52649	54.9262	2.28308e-07	1.54477e-05	74753	Trmo	tRNA methyltransferase O
ENSMUSG00000027314	-0.770772	2.76988	54.7069	2.35622e-07	1.57988e-05	54485	Dll4	delta like canonical Notch ligand 4
ENSMUSG00000035566	-0.865755	1.79647	54.6891	2.36224e-07	1.57988e-05	219228	Pcdh17	protocadherin 17
ENSMUSG00000030446	-0.67976	1.24934	54.2551	2.51504e-07	1.67563e-05	212569	Zfp273	zinc finger protein 273
ENSMUSG00000043496	-0.75792	2.37973	54.0329	2.59743e-07	1.72392e-05	66873	Tril	TLR4 interactor with leucine-rich repeats
ENSMUSG00000035828	0.594939	5.46469	53.8112	2.68256e-07	1.77365e-05	223775	Pim3	proviral integration site 3
ENSMUSG00000022018	0.958479	5.62964	53.5717	2.77798e-07	1.82978e-05	66214	Rgcc	regulator of cell cycle
ENSMUSG00000026670	0.247698	5.95263	53.5403	2.79079e-07	1.83128e-05	107652	Uap1	UDP-N-acetylglucosamine pyrophosphorylase 1
ENSMUSG00000022893	1.05849	6.50084	53.3215	2.88166e-07	1.88381e-05	11504	Adamts1	a disintegrin-like and metallopeptidase (reprolysin type) with thrombospondin type 1 motif, 1
ENSMUSG00000033909	0.333163	4.08042	53.1819	2.94133e-07	1.9127e-05	72344	Usp36	ubiquitin specific peptidase 36
ENSMUSG00000012640	-0.378714	4.45262	53.1668	2.94787e-07	1.9127e-05	69930	Zfp715	zinc finger protein 715
ENSMUSG00000054720	0.616924	4.08193	52.9806	3.02974e-07	1.95852e-05	100604	Lrrc8c	leucine rich repeat containing 8 family, member C
ENSMUSG00000038264	0.687492	4.13394	52.7751	3.12302e-07	2.01134e-05	20361	Sema7a	sema domain, immunoglobulin domain (Ig), and GPI membrane anchor, (semaphorin) 7A
ENSMUSG00000032280	0.730634	3.91633	52.6039	3.20317e-07	2.05535e-05	21887	Tle3	transducin-like enhancer of split 3
ENSMUSG00000019647	-0.54255	3.09735	52.4728	3.26602e-07	2.08797e-05	20358	Sema6a	sema domain, transmembrane domain (TM), and cytoplasmic domain, (semaphorin) 6A
ENSMUSG00000039910	-0.822501	4.49692	52.4121	3.29561e-07	2.09917e-05	17684	Cited2	Cbp/p300-interacting transactivator, with Glu/Asp-rich carboxy-terminal domain, 2
ENSMUSG00000026048	0.316822	4.74996	52.3197	3.34113e-07	2.10887e-05	22592	Ercc5	excision repair cross-complementing rodent repair deficiency, complementation group 5
ENSMUSG00000075273	-0.588408	2.66309	52.3227	3.33967e-07	2.10887e-05	72421	Ttc30b	tetratricopeptide repeat domain 30B
ENSMUSG00000046668	-0.641591	3.51765	52.3075	3.34722e-07	2.10887e-05	67393	Cxxc5	CXXC finger 5
ENSMUSG00000021466	-0.628616	3.55297	51.8389	3.58965e-07	2.24534e-05	19206	Ptch1	patched 1
ENSMUSG00000041324	-0.752353	1.57821	51.5068	3.77307e-07	2.35161e-05	16323	Inhba	inhibin beta-A
ENSMUSG00000026864	0.576738	8.35303	51.3153	3.88343e-07	2.41175e-05	14828	Hspa5	heat shock protein 5
ENSMUSG00000041695	-0.588348	7.29957	51.089	4.01852e-07	2.48676e-05	16518	Kcnj2	potassium inwardly-rectifying channel, subfamily J, member 2
ENSMUSG00000024222	0.839139	5.79679	50.9714	4.09072e-07	2.52247e-05	14229	Fkbp5	FK506 binding protein 5
ENSMUSG00000063415	-1.6058	2.59985	50.8184	4.18674e-07	2.57255e-05	232174	Cyp26b1	cytochrome P450, family 26, subfamily b, polypeptide 1
ENSMUSG00000048776	-0.759558	0.528689	50.6484	4.29638e-07	2.63063e-05	19227	Pthlh	parathyroid hormone-like peptide
ENSMUSG00000046733	1.8424	-0.710862	50.5869	4.3368e-07	2.63681e-05	232431	Gprc5a	G protein-coupled receptor, family C, group 5, member A
ENSMUSG00000024772	0.479736	5.20319	50.5915	4.33374e-07	2.63681e-05	13660	Ehd1	EH-domain containing 1
ENSMUSG00000003549	0.397406	3.75246	50.2334	4.57744e-07	2.76379e-05	13870	Ercc1	excision repair cross-complementing rodent repair deficiency, complementation group 1
ENSMUSG00000044786	0.987985	4.04932	49.8403	4.86224e-07	2.9155e-05	22695	Zfp36	zinc finger protein 36
ENSMUSG00000020601	-0.407765	4.56554	49.8543	4.85174e-07	2.9155e-05	217410	Trib2	tribbles pseudokinase 2
ENSMUSG00000027360	1.74883	0.446537	49.75	4.93034e-07	2.94617e-05	15186	Hdc	histidine decarboxylase
ENSMUSG00000054203	1.39968	2.67132	49.4092	5.19706e-07	3.08235e-05	226695	Ifi205	interferon activated gene 205
ENSMUSG00000026655	0.708507	2.99728	49.3914	5.2114e-07	3.08235e-05	66540	Fam107b	family with sequence similarity 107, member B
ENSMUSG00000033318	-0.615459	2.16568	49.1805	5.38483e-07	3.17413e-05	14872	Gstt2	glutathione S-transferase, theta 2
ENSMUSG00000055065	0.305435	6.21212	49.1447	5.41485e-07	3.18104e-05	67040	Ddx17	DEAD (Asp-Glu-Ala-Asp) box polypeptide 17
ENSMUSG00000020044	0.638421	6.73205	49.0849	5.46548e-07	3.19292e-05	21859	Timp3	tissue inhibitor of metalloproteinase 3
ENSMUSG00000028060	0.314412	4.67901	49.0775	5.47179e-07	3.19292e-05	74200	Khdc4	KH domain containing 4, pre-mRNA splicing factor
ENSMUSG00000018906	0.335372	4.83624	49.0133	5.5268e-07	3.20352e-05	18452	P4ha2	procollagen-proline, 2-oxoglutarate 4-dioxygenase (proline 4-hydroxylase), alpha II polypeptide
ENSMUSG00000045441	-1.01775	0.038445	49.0326	5.51022e-07	3.20352e-05	243385	Gprin3	GPRIN family member 3
ENSMUSG00000029722	0.493958	3.05533	48.8433	5.67539e-07	3.27871e-05	231801	Agfg2	ArfGAP with FG repeats 2
ENSMUSG00000020642	-0.786523	3.16658	48.5558	5.93666e-07	3.4183e-05	108089	Rnf144a	ring finger protein 144A
ENSMUSG00000017679	0.518719	3.6817	48.3254	6.15554e-07	3.53263e-05	76080	Ttpal	tocopherol (alpha) transfer protein-like
ENSMUSG00000054204	1.77433	-1.48505	48.0892	6.3891e-07	3.65461e-05	100294583	Alkal2	ALK and LTK ligand 2
ENSMUSG00000042745	1.13203	4.01459	47.8479	6.63781e-07	3.77205e-05	15901	Id1	inhibitor of DNA binding 1, HLH protein
ENSMUSG00000053907	0.384527	6.50495	47.8648	6.62002e-07	3.77205e-05	232087	Mat2a	methionine adenosyltransferase II, alpha
ENSMUSG00000030643	0.61016	3.35405	47.6862	6.81037e-07	3.84498e-05	75985	Rab30	RAB30, member RAS oncogene family
ENSMUSG00000037580	0.476112	2.44003	47.5743	6.93263e-07	3.90135e-05	14528	Gch1	GTP cyclohydrolase 1
ENSMUSG00000066829	-0.692075	1.43065	47.4496	7.07176e-07	3.9668e-05	235050	Zfp810	zinc finger protein 810
ENSMUSG00000017417	-0.746912	2.19771	47.2385	7.31421e-07	4.08961e-05	72324	Plxdc1	plexin domain containing 1
ENSMUSG00000008730	0.276283	6.57621	47.165	7.4008e-07	4.12476e-05	15257	Hipk1	homeodomain interacting protein kinase 1
ENSMUSG00000005718	-0.630771	0.84443	47.0526	7.53526e-07	4.18628e-05	83383	Tfap4	transcription factor AP4
ENSMUSG00000029313	0.420672	5.74852	47.001	7.59798e-07	4.19788e-05	17355	Aff1	AF4/FMR2 family, member 1
ENSMUSG00000032372	-0.818565	1.4014	46.9957	7.60441e-07	4.19788e-05	18828	Plscr2	phospholipid scramblase 2
ENSMUSG00000048027	-0.278634	4.61686	46.9571	7.65164e-07	4.21058e-05	68799	Rgmb	repulsive guidance molecule family member B
ENSMUSG00000025236	0.520445	3.64927	46.843	7.79336e-07	4.27504e-05	72141	Adpgk	ADP-dependent glucokinase
ENSMUSG00000070720	0.825127	1.89621	46.6658	8.019e-07	4.38498e-05	623230	Tmem200b	transmembrane protein 200B
ENSMUSG00000024486	1.06989	4.43055	46.0405	8.87448e-07	4.83757e-05	15200	Hbegf	heparin-binding EGF-like growth factor
ENSMUSG00000024986	-1.16293	-0.0629884	45.8349	9.17719e-07	4.98694e-05	15242	Hhex	hematopoietically expressed homeobox
ENSMUSG00000039238	-1.08141	-0.579744	45.595	9.54465e-07	5.17047e-05	319530	Zfp750	zinc finger protein 750
ENSMUSG00000037242	0.471438	7.092	45.4891	9.71205e-07	5.24481e-05	29876	Clic4	chloride intracellular channel 4 (mitochondrial)
ENSMUSG00000021699	0.599234	7.62148	45.3754	9.89523e-07	5.32719e-05	238871	Pde4d	phosphodiesterase 4D, cAMP specific
ENSMUSG00000028497	-0.667988	2.53623	45.1566	1.02585e-06	5.50572e-05	66775	Hacd4	3-hydroxyacyl-CoA dehydratase 4
ENSMUSG00000051495	0.564721	5.36643	45.0841	1.03821e-06	5.55492e-05	270110	Irf2bp2	interferon regulatory factor 2 binding protein 2
ENSMUSG00000037266	0.645123	6.01606	45.038	1.04615e-06	5.56316e-05	27981	Rsrp1	arginine/serine rich protein 1
ENSMUSG00000048756	0.454258	5.91756	45.0436	1.04519e-06	5.56316e-05	56484	Foxo3	forkhead box O3
ENSMUSG00000070637	1.29994	-0.987384	44.8712	1.07546e-06	5.68807e-05	277744	Srarp	steroid receptor associated and regulated protein
ENSMUSG00000025982	0.275049	7.35398	44.8671	1.07618e-06	5.68807e-05	81898	Sf3b1	splicing factor 3b, subunit 1
ENSMUSG00000025880	0.521091	3.41346	44.6727	1.1115e-06	5.85692e-05	17131	Smad7	SMAD family member 7
ENSMUSG00000015619	-2.19481	-1.7337	44.4788	1.14799e-06	6.03092e-05	14462	Gata3	GATA binding protein 3
ENSMUSG00000038550	1.99761	3.27809	44.1816	1.20648e-06	6.30013e-05	229599	Ciart	circadian associated repressor of transcription
ENSMUSG00000042895	1.11662	9.09822	44.1826	1.20626e-06	6.30013e-05	223513	Abra	actin-binding Rho activating protein
ENSMUSG00000049929	-1.44689	0.606998	43.7226	1.30332e-06	6.78545e-05	78134	Lpar4	lysophosphatidic acid receptor 4
ENSMUSG00000017707	0.239582	7.54475	43.6837	1.31189e-06	6.8097e-05	26943	Serinc3	serine incorporator 3
ENSMUSG00000027955	-0.755125	4.46005	43.613	1.32766e-06	6.87105e-05	68659	Gask1b	golgi associated kinase 1B
ENSMUSG00000022537	-0.601872	2.45761	43.4914	1.35528e-06	6.99315e-05	224090	Tmem44	transmembrane protein 44
ENSMUSG00000030317	0.978829	4.9064	43.0877	1.45155e-06	7.44925e-05	110595	Timp4	tissue inhibitor of metalloproteinase 4
ENSMUSG00000020205	0.776598	-0.0305726	43.0849	1.45224e-06	7.44925e-05	21664	Phlda1	pleckstrin homology like domain, family A, member 1
ENSMUSG00000050234	-0.645133	2.19246	42.9421	1.48806e-06	7.61054e-05	14612	Gja4	gap junction protein, alpha 4
ENSMUSG00000030047	0.616348	1.50928	42.9088	1.49655e-06	7.63153e-05	232201	Arhgap25	Rho GTPase activating protein 25
ENSMUSG00000052684	0.996213	6.87692	42.8521	1.51116e-06	7.68348e-05	16476	Jun	jun proto-oncogene
ENSMUSG00000009376	0.318892	4.99059	42.7903	1.52722e-06	7.74253e-05	17295	Met	met proto-oncogene
ENSMUSG00000014813	1.25341	0.73059	42.6941	1.55262e-06	7.84841e-05	20855	Stc1	stanniocalcin 1
ENSMUSG00000027580	0.624585	3.85203	42.535	1.59565e-06	8.0412e-05	229003	Helz2	helicase with zinc finger 2, transcriptional coactivator
ENSMUSG00000041479	-0.874706	1.08734	42.5191	1.60001e-06	8.0412e-05	319508	Syt15	synaptotagmin XV
ENSMUSG00000075549	-1.51298	-0.792376	42.4853	1.60935e-06	8.06485e-05	628416	Gm6878	predicted gene 6878
ENSMUSG00000070576	0.595079	6.72926	42.0759	1.7273e-06	8.58171e-05	433938	Mn1	meningioma 1
ENSMUSG00000031024	-0.510963	3.62618	42.1087	1.71749e-06	8.58171e-05	76954	St5	suppression of tumorigenicity 5
ENSMUSG00000023032	0.898753	2.17798	41.9263	1.77269e-06	8.78216e-05	59033	Slc4a8	solute carrier family 4 (anion exchanger), member 8
ENSMUSG00000040565	0.25912	4.67149	41.858	1.79387e-06	8.83673e-05	107182	Btaf1	B-TFIID TATA-box binding protein associated factor 1
ENSMUSG00000044258	0.610027	2.98875	41.6642	1.85547e-06	9.11433e-05	13024	Ctla2a	cytotoxic T lymphocyte-associated protein 2 alpha
ENSMUSG00000039982	-0.700363	3.33485	41.6459	1.8614e-06	9.11769e-05	207521	Dtx4	deltex 4, E3 ubiquitin ligase
ENSMUSG00000032392	-0.456346	1.56731	41.5869	1.88068e-06	9.14232e-05	214424	Parp16	poly (ADP-ribose) polymerase family, member 16
ENSMUSG00000112129	-1.09221	-0.866723	41.6066	1.87423e-06	9.14232e-05	68371	Pbld1	phenazine biosynthesis-like protein domain containing 1
ENSMUSG00000046667	0.686649	1.24976	41.4098	1.93986e-06	9.39615e-05	72397	Rbm12b1	RNA binding motif protein 12 B1
ENSMUSG00000015053	0.519867	2.51276	41.2507	1.99475e-06	9.60524e-05	14461	Gata2	GATA binding protein 2
ENSMUSG00000022601	0.289449	4.19279	41.2369	1.9996e-06	9.60524e-05	271377	Zbtb11	zinc finger and BTB domain containing 11
ENSMUSG00000025723	1.00967	1.07614	41.185	2.01791e-06	9.66652e-05	68039	Nmb	neuromedin B
ENSMUSG00000055866	1.33018	3.98021	40.5859	2.24328e-06	0.000106872	18627	Per2	period circadian clock 2
ENSMUSG00000026482	-0.587679	4.08066	40.3633	2.33389e-06	0.000110886	19731	Rgl1	ral guanine nucleotide dissociation stimulator,-like 1
ENSMUSG00000062232	0.521556	5.58013	40.3004	2.36021e-06	0.00011183	76089	Rapgef2	Rap guanine nucleotide exchange factor (GEF) 2
ENSMUSG00000001943	0.897769	0.79896	40.2178	2.39529e-06	0.000113184	57276	Vsig2	V-set and immunoglobulin domain containing 2
ENSMUSG00000020101	-0.699092	4.35099	40.1787	2.41207e-06	0.000113668	74048	Vsir	V-set immunoregulatory receptor
ENSMUSG00000060716	0.890023	1.69217	40.1354	2.43083e-06	0.000114242	211945	Plekhh1	pleckstrin homology domain containing, family H (with MyTH4 domain) member 1
ENSMUSG00000035172	-0.454794	4.50253	40.0849	2.4529e-06	0.000114969	217198	Plekhh3	pleckstrin homology domain containing, family H (with MyTH4 domain) member 3
ENSMUSG00000022297	-0.391558	3.2168	39.6002	2.67626e-06	0.000124967	14368	Fzd6	frizzled class receptor 6
ENSMUSG00000036995	-0.660308	2.38414	39.5913	2.68058e-06	0.000124967	230837	Asap3	ArfGAP with SH3 domain, ankyrin repeat and PH domain 3
ENSMUSG00000020883	-0.229712	4.97123	39.5632	2.6942e-06	0.000125266	72194	Fbxl20	F-box and leucine-rich repeat protein 20
ENSMUSG00000045319	0.966538	-0.361328	39.4877	2.7312e-06	0.00012643	227545	Proser2	proline and serine rich 2
ENSMUSG00000024440	-0.775445	3.46474	39.4825	2.73377e-06	0.00012643	53601	Pcdh12	protocadherin 12
ENSMUSG00000042406	0.310488	7.38312	39.4307	2.75954e-06	0.000127283	11911	Atf4	activating transcription factor 4
ENSMUSG00000034936	0.674654	2.9298	39.3721	2.78896e-06	0.0001283	80981	Arl4d	ADP-ribosylation factor-like 4D
ENSMUSG00000058952	2.58266	-1.80645	39.3499	2.80024e-06	0.000128478	12630	Cfi	complement component factor i
ENSMUSG00000024457	0.301927	4.09788	39.1723	2.89201e-06	0.00013234	22670	Trim26	tripartite motif-containing 26
ENSMUSG00000040943	0.433387	5.36802	39.1512	2.9031e-06	0.000132499	214133	Tet2	tet methylcytosine dioxygenase 2
ENSMUSG00000052056	-0.387083	3.18622	39.0991	2.9308e-06	0.000133413	228913	Zfp217	zinc finger protein 217
ENSMUSG00000050423	2.62702	-1.30818	38.823	3.08223e-06	0.00013994	76487	Ppp1r3g	protein phosphatase 1, regulatory subunit 3G
ENSMUSG00000061878	1.32514	1.6526	38.7411	3.1288e-06	0.000140994	20698	Sphk1	sphingosine kinase 1
ENSMUSG00000031286	0.486766	2.73922	38.7458	3.12611e-06	0.000140994	320302	Glt28d2	glycosyltransferase 28 domain containing 2
ENSMUSG00000066571	0.262142	5.68311	38.7248	3.13817e-06	0.000141007	233103	4931406P16Rik	RIKEN cDNA 4931406P16 gene
ENSMUSG00000069662	-0.784794	5.10983	38.6965	3.15444e-06	0.000141373	17118	Marcks	myristoylated alanine rich protein kinase C substrate
ENSMUSG00000030878	0.642579	2.94701	38.6705	3.16957e-06	0.000141467	12585	Cdr2	cerebellar degeneration-related 2
ENSMUSG00000039328	-0.647864	2.5361	38.6649	3.17282e-06	0.000141467	68867	Rnf122	ring finger protein 122
ENSMUSG00000032575	0.545485	4.09571	38.4829	3.2807e-06	0.000145903	74840	Manf	mesencephalic astrocyte-derived neurotrophic factor
ENSMUSG00000048442	-0.715163	0.386158	38.2022	3.45501e-06	0.000153263	66528	Smim5	small integral membrane protein 5
ENSMUSG00000086645	0.823308	2.23204	38.1765	3.4715e-06	0.000153603	100047123	Gm15743	predicted gene 15743
ENSMUSG00000068079	-0.676915	2.43102	38.1242	3.50525e-06	0.000154703	21407	Tcf15	transcription factor 15
ENSMUSG00000002504	0.554078	5.47717	38.0144	3.57728e-06	0.000157482	65962	Slc9a3r2	solute carrier family 9 (sodium/hydrogen exchanger), member 3 regulator 2
ENSMUSG00000024097	0.381552	4.83002	37.9534	3.618e-06	0.000158872	225027	Srsf7	serine/arginine-rich splicing factor 7
ENSMUSG00000037762	-0.518157	2.545	37.8763	3.67021e-06	0.000160759	66859	Slc16a9	solute carrier family 16 (monocarboxylic acid transporters), member 9
ENSMUSG00000061353	-0.435411	7.07005	37.8525	3.68649e-06	0.000161066	20315	Cxcl12	chemokine (C-X-C motif) ligand 12
ENSMUSG00000022661	-0.516826	4.56825	37.7322	3.77003e-06	0.000164304	17470	Cd200	CD200 antigen
ENSMUSG00000028860	1.87778	-1.14934	37.4803	3.95167e-06	0.00017136	269589	Sytl1	synaptotagmin-like 1
ENSMUSG00000046223	1.22323	0.71597	37.4928	3.94245e-06	0.00017136	18793	Plaur	plasminogen activator, urokinase receptor
ENSMUSG00000027456	1.03092	-0.195285	37.4071	4.00625e-06	0.000172911	228765	Sdcbp2	syndecan binding protein (syntenin) 2
ENSMUSG00000022091	0.320053	4.60725	37.4057	4.00732e-06	0.000172911	20410	Sorbs3	sorbin and SH3 domain containing 3
ENSMUSG00000031616	-0.509378	2.43997	37.3124	4.07809e-06	0.000175096	13617	Ednra	endothelin receptor type A
ENSMUSG00000026821	-0.553073	3.79745	37.3147	4.07627e-06	0.000175096	19730	Ralgds	ral guanine nucleotide dissociation stimulator
ENSMUSG00000001138	-0.377639	3.51457	37.2588	4.11932e-06	0.000176431	94218	Cnnm3	cyclin M3
ENSMUSG00000018500	0.927858	0.194834	37.2041	4.16188e-06	0.00017738	11541	Adora2b	adenosine A2b receptor
ENSMUSG00000017631	0.384622	4.81419	37.2048	4.16137e-06	0.00017738	109934	Abr	active BCR-related gene
ENSMUSG00000052040	0.469797	5.24943	37.182	4.17923e-06	0.000177684	50794	Klf13	Kruppel-like factor 13
ENSMUSG00000023067	0.662	3.79239	37.153	4.20216e-06	0.000178223	12575	Cdkn1a	cyclin-dependent kinase inhibitor 1A (P21)
ENSMUSG00000019916	0.388018	5.5724	37.1086	4.23746e-06	0.000179283	18451	P4ha1	procollagen-proline, 2-oxoglutarate 4-dioxygenase (proline 4-hydroxylase), alpha 1 polypeptide
ENSMUSG00000038721	-0.876386	-0.2177	37.0327	4.2985e-06	0.000181424	15415	Hoxb7	homeobox B7
ENSMUSG00000090523	-0.350599	3.91598	36.9444	4.3708e-06	0.000184029	71683	Gypc	glycophorin C
ENSMUSG00000030096	-0.35222	7.11569	36.8883	4.41741e-06	0.000185542	21366	Slc6a6	solute carrier family 6 (neurotransmitter transporter, taurine), member 6
ENSMUSG00000006445	0.654215	2.88839	36.6817	4.59383e-06	0.000191105	13836	Epha2	Eph receptor A2
ENSMUSG00000020023	0.254072	5.21665	36.616	4.65153e-06	0.00019278	319880	Tmcc3	transmembrane and coiled coil domains 3
ENSMUSG00000037001	-0.415768	2.85785	36.6107	4.65626e-06	0.00019278	22698	Zfp39	zinc finger protein 39
ENSMUSG00000026580	-1.12144	0.0634581	36.5896	4.67494e-06	0.000193094	20344	Selp	selectin, platelet
ENSMUSG00000021057	-0.885431	1.90501	36.571	4.6915e-06	0.000193319	238276	Akap5	A kinase (PRKA) anchor protein 5
ENSMUSG00000043017	-0.725254	1.73988	36.5479	4.7122e-06	0.000193713	19222	Ptgir	prostaglandin I receptor (IP)
ENSMUSG00000039157	-0.479371	2.40233	36.2801	4.95917e-06	0.000202906	98952	Fam102a	family with sequence similarity 102, member A
ENSMUSG00000027954	-0.541347	3.47335	36.2844	4.95513e-06	0.000202906	13636	Efna1	ephrin A1
ENSMUSG00000028820	0.347385	5.31121	36.2205	5.01606e-06	0.000204752	71514	Sfpq	splicing factor proline/glutamine rich (polypyrimidine tract binding protein associated)
ENSMUSG00000052137	0.616503	1.95175	36.1194	5.11419e-06	0.000208268	77604	Rbm12b2	RNA binding motif protein 12 B2
ENSMUSG00000024903	2.4499	-2.4254	36.1044	5.12898e-06	0.000208383	100470	Lao1	L-amino acid oxidase 1
ENSMUSG00000036840	0.329408	3.57989	36.0462	5.18654e-06	0.00021023	20437	Siah1a	siah E3 ubiquitin protein ligase 1A
ENSMUSG00000047036	0.303428	5.65323	35.9983	5.23455e-06	0.000211192	235682	Zfp445	zinc finger protein 445
ENSMUSG00000052229	0.934772	1.74505	35.9426	5.29089e-06	0.00021297	574402	Gpr17	G protein-coupled receptor 17
ENSMUSG00000050288	-0.77724	1.49286	35.8141	5.42347e-06	0.000217803	57265	Fzd2	frizzled class receptor 2
ENSMUSG00000041187	0.650793	3.07619	35.5453	5.71273e-06	0.000227841	101540	Prkd2	protein kinase D2
ENSMUSG00000047446	0.299858	5.07303	35.5469	5.71107e-06	0.000227841	11861	Arl4a	ADP-ribosylation factor-like 4A
ENSMUSG00000024052	0.443855	2.87293	35.5253	5.73494e-06	0.000228203	64898	Lpin2	lipin 2
ENSMUSG00000043068	0.657213	0.354627	35.5117	5.75014e-06	0.000228286	69627	Fam89a	family with sequence similarity 89, member A
ENSMUSG00000032531	0.593185	5.09982	35.4779	5.78792e-06	0.000229262	56332	Amotl2	angiomotin-like 2
ENSMUSG00000021959	0.306688	3.79532	35.3546	5.92819e-06	0.000234285	50523	Lats2	large tumor suppressor 2
ENSMUSG00000043099	-0.795786	2.93063	35.3354	5.95038e-06	0.000234629	15248	Hic1	hypermethylated in cancer 1
ENSMUSG00000045871	-1.47772	-1.59007	35.3161	5.97277e-06	0.000234979	239250	Slitrk6	SLIT and NTRK-like family, member 6
ENSMUSG00000015468	0.50785	3.93983	35.2198	6.08588e-06	0.00023835	18132	Notch4	notch 4
ENSMUSG00000000359	-0.562075	1.436	35.2245	6.08028e-06	0.00023835	19700	Rem1	rad and gem related GTP binding protein 1
ENSMUSG00000024378	-0.63766	2.53218	35.1496	6.16979e-06	0.000241093	170459	Stard4	StAR-related lipid transfer (START) domain containing 4
ENSMUSG00000061322	1.13375	-0.200368	35.0892	6.24305e-06	0.000243409	68922	Dnaic1	dynein, axonemal, intermediate chain 1
ENSMUSG00000030516	-0.362038	5.77076	35.0628	6.27528e-06	0.000244118	21872	Tjp1	tight junction protein 1
ENSMUSG00000000915	0.481689	3.3907	35.0453	6.29682e-06	0.000244409	29816	Hip1r	huntingtin interacting protein 1 related
ENSMUSG00000022144	1.24563	0.848096	34.9737	6.38572e-06	0.000247308	14573	Gdnf	glial cell line derived neurotrophic factor
ENSMUSG00000093472	-1.5935	-2.06101	34.9366	6.43231e-06	0.000248559	73977	4930438E09Rik	RIKEN cDNA 4930438E09 gene
ENSMUSG00000021994	-0.528288	2.76327	34.7263	6.70342e-06	0.000258461	22418	Wnt5a	wingless-type MMTV integration site family, member 5A
ENSMUSG00000017132	0.252682	6.05907	34.6937	6.74653e-06	0.000259547	19157	Cyth1	cytohesin 1
ENSMUSG00000038256	-0.403268	1.84641	34.5382	6.95652e-06	0.000267035	77578	Bcl9	B cell CLL/lymphoma 9
ENSMUSG00000022178	-0.508454	1.86977	34.4876	7.0265e-06	0.000269127	16475	Ajuba	ajuba LIM protein
ENSMUSG00000021608	-0.457072	2.72648	34.4544	7.07274e-06	0.000269907	210992	Lpcat1	lysophosphatidylcholine acyltransferase 1
ENSMUSG00000084651	-1.83614	-2.12871	34.4507	7.0779e-06	0.000269907	100316683	Mir1904	microRNA 1904
ENSMUSG00000045201	-1.11111	-0.775131	34.4351	7.0997e-06	0.000270146	218763	Lrrc3b	leucine rich repeat containing 3B
ENSMUSG00000030067	-0.336218	4.0013	34.2804	7.32069e-06	0.000277947	108655	Foxp1	forkhead box P1
ENSMUSG00000006586	-0.717994	1.5188	34.2099	7.42388e-06	0.00028125	12395	Runx1t1	RUNX1 translocation partner 1
ENSMUSG00000047875	0.554223	5.08128	34.1103	7.57221e-06	0.000285625	269604	Gpr157	G protein-coupled receptor 157
ENSMUSG00000028736	-0.477022	2.25274	34.1105	7.5719e-06	0.000285625	18509	Pax7	paired box 7
ENSMUSG00000036432	0.383376	4.22325	34.0596	7.64906e-06	0.000287899	20439	Siah2	siah E3 ubiquitin protein ligase 2
ENSMUSG00000029552	0.654465	1.82929	33.7723	8.10083e-06	0.000304245	21753	Tes	testis derived transcript
ENSMUSG00000049409	-0.679884	0.75485	33.7165	8.19191e-06	0.000307002	58182	Prokr1	prokineticin receptor 1
ENSMUSG00000008206	-0.532256	2.71888	33.6927	8.23101e-06	0.000307804	67260	Cers4	ceramide synthase 4
ENSMUSG00000031980	0.662585	2.65456	33.5655	8.44397e-06	0.000315091	11606	Agt	angiotensinogen (serpin peptidase inhibitor, clade A, member 8)
ENSMUSG00000035161	0.258795	4.35309	33.5361	8.49395e-06	0.000315601	18130	Ints6	integrator complex subunit 6
ENSMUSG00000028270	-0.434794	3.5912	33.5438	8.48082e-06	0.000315601	14469	Gbp2	guanylate binding protein 2
ENSMUSG00000046152	-0.319454	2.86598	33.4841	8.58339e-06	0.000318244	171167	Fut10	fucosyltransferase 10
ENSMUSG00000031834	-0.337189	4.25947	33.4085	8.71508e-06	0.000321755	18709	Pik3r2	phosphoinositide-3-kinase regulatory subunit 2
ENSMUSG00000026556	-0.780877	0.657799	33.4098	8.71291e-06	0.000321755	93840	Vangl2	VANGL planar cell polarity 2
ENSMUSG00000029084	-0.433781	3.01414	33.2623	8.97622e-06	0.000329522	12494	Cd38	CD38 antigen
ENSMUSG00000020453	-0.320909	3.68183	33.1527	9.17758e-06	0.000335912	56218	Patz1	POZ (BTB) and AT hook containing zinc finger 1
ENSMUSG00000040705	-0.924702	1.50044	33.1432	9.19514e-06	0.000335912	100503495	A930016O22Rik	RIKEN cDNA A930016O22 gene
ENSMUSG00000095325	-0.37755	3.39745	32.9352	9.59179e-06	0.000348937	240066	Zfp870	zinc finger protein 870
ENSMUSG00000006386	-0.35916	5.41475	32.9025	9.65597e-06	0.000350538	21687	Tek	TEK receptor tyrosine kinase
ENSMUSG00000087090	0.450761	5.87663	32.8294	9.80076e-06	0.000355053	330677	Nctc1	non-coding transcript 1
ENSMUSG00000030421	-0.323956	5.1633	32.7132	1.00359e-05	0.000362815	19777	Uri1	URI1, prefoldin-like chaperone
ENSMUSG00000020137	0.423953	3.4737	32.5394	1.03992e-05	0.000374394	66816	Thap2	THAP domain containing, apoptosis associated protein 2
ENSMUSG00000033629	0.278913	4.14112	32.4895	1.05064e-05	0.000377469	57874	Hacd3	3-hydroxyacyl-CoA dehydratase 3
ENSMUSG00000015176	0.270637	4.92638	32.4518	1.0588e-05	0.000379619	70769	Nolc1	nucleolar and coiled-body phosphoprotein 1
ENSMUSG00000061898	-0.300061	2.46624	32.3242	1.08694e-05	0.000387311	57782	Rbak	RB-associated KRAB zinc finger
ENSMUSG00000011256	-0.981911	2.84484	32.3323	1.08513e-05	0.000387311	11492	Adam19	a disintegrin and metallopeptidase domain 19 (meltrin beta)
ENSMUSG00000041730	1.06725	-0.0522113	32.1459	1.12764e-05	0.000400359	107751	Prrxl1	paired related homeobox protein-like 1
ENSMUSG00000030660	0.358749	4.66935	32.1437	1.12816e-05	0.000400359	18704	Pik3c2a	phosphatidylinositol-4-phosphate 3-kinase catalytic subunit type 2 alpha
ENSMUSG00000027620	0.225566	6.71095	32.1266	1.13215e-05	0.000400957	170791	Rbm39	RNA binding motif protein 39
ENSMUSG00000078671	-0.283701	5.93461	32.0752	1.14424e-05	0.000404415	244059	Chd2	chromodomain helicase DNA binding protein 2
ENSMUSG00000009772	0.912287	1.46755	32.064	1.14689e-05	0.000404528	74137	Nuak2	NUAK family, SNF1-like kinase, 2
ENSMUSG00000029657	0.49826	5.99099	32.0461	1.15116e-05	0.000405212	15505	Hsph1	heat shock 105kDa/110kDa protein 1
ENSMUSG00000036923	-1.08629	-0.722072	32.0338	1.15407e-05	0.000405418	216021	Stox1	storkhead box 1
ENSMUSG00000024677	1.24027	1.3726	32.0078	1.16032e-05	0.000406789	69774	Ms4a6b	membrane-spanning 4-domains, subfamily A, member 6B
ENSMUSG00000038587	0.50194	5.62754	31.9514	1.17394e-05	0.000410738	83397	Akap12	A kinase (PRKA) anchor protein (gravin) 12
ENSMUSG00000027463	0.738988	0.497713	31.8954	1.18768e-05	0.00041426	69698	Slc52a3	solute carrier protein family 52, member 3
ENSMUSG00000024235	0.497418	2.37004	31.8909	1.18877e-05	0.00041426	26410	Map3k8	mitogen-activated protein kinase kinase kinase 8
ENSMUSG00000016319	0.336267	5.68023	31.5572	1.27434e-05	0.000442304	11740	Slc25a5	solute carrier family 25 (mitochondrial carrier, adenine nucleotide translocator), member 5
ENSMUSG00000001227	0.541032	2.30944	31.5169	1.2851e-05	0.000445153	20359	Sema6b	sema domain, transmembrane domain (TM), and cytoplasmic domain, (semaphorin) 6B
ENSMUSG00000042106	-0.552496	1.68099	31.4293	1.30888e-05	0.000451589	68176	Inka1	inka box actin regulator 1
ENSMUSG00000049892	1.20663	1.20938	31.4119	1.31368e-05	0.000452347	19416	Rasd1	RAS, dexamethasone-induced 1
ENSMUSG00000050332	-0.385085	3.58798	31.333	1.33559e-05	0.000458984	72345	Amer1	APC membrane recruitment 1
ENSMUSG00000041313	0.4975	3.77266	31.3083	1.34252e-05	0.000460456	11987	Slc7a1	solute carrier family 7 (cationic amino acid transporter, y+ system), member 1
ENSMUSG00000038705	0.296909	3.14478	31.2161	1.36881e-05	0.000468547	229004	Gmeb2	glucocorticoid modulatory element binding protein 2
ENSMUSG00000051316	0.383391	4.14214	31.115	1.39823e-05	0.000476295	24074	Taf7	TATA-box binding protein associated factor 7
ENSMUSG00000020486	-0.443126	3.27205	31.1102	1.39966e-05	0.000476295	18952	Sept4	septin 4
ENSMUSG00000027524	-0.781214	0.699872	31.1128	1.39891e-05	0.000476295	13616	Edn3	endothelin 3
ENSMUSG00000021260	0.646232	2.39849	31.0504	1.41742e-05	0.000481395	214305	Hhipl1	hedgehog interacting protein-like 1
ENSMUSG00000034041	-0.658808	1.44948	30.9857	1.43691e-05	0.000487066	17095	Lyl1	lymphoblastomic leukemia 1
ENSMUSG00000041258	0.222161	4.61964	30.9585	1.4452e-05	0.000488923	329002	Zfp236	zinc finger protein 236
ENSMUSG00000044499	-0.621739	3.03592	30.946	1.44903e-05	0.000489266	319415	Hs3st5	heparan sulfate (glucosamine) 3-O-sulfotransferase 5
ENSMUSG00000025597	-0.427916	1.86779	30.9245	1.45564e-05	0.000489598	237010	Klhl4	kelch-like 4
ENSMUSG00000056014	-0.447256	2.31667	30.9262	1.4551e-05	0.000489598	243308	A430033K04Rik	RIKEN cDNA A430033K04 gene
ENSMUSG00000037358	-0.402487	2.57706	30.7405	1.51352e-05	0.000507103	75905	Dipk2b	divergent protein kinase domain 2B
ENSMUSG00000085499	0.956665	0.890167	30.7111	1.523e-05	0.000507345	626693	Gm15713	predicted gene 15713
ENSMUSG00000026121	-0.468781	3.06859	30.7285	1.51738e-05	0.000507345	20353	Sema4c	sema domain, immunoglobulin domain (Ig), transmembrane domain (TM) and short cytoplasmic domain, (semaphorin) 4C
ENSMUSG00000020105	-0.396387	2.61254	30.5726	1.56854e-05	0.000521517	320398	Lrig3	leucine-rich repeats and immunoglobulin-like domains 3
ENSMUSG00000000282	0.516717	2.75813	30.5531	1.5751e-05	0.000522593	17428	Mnt	max binding protein
ENSMUSG00000067586	-0.773325	2.59099	30.5451	1.57779e-05	0.000522593	13610	S1pr3	sphingosine-1-phosphate receptor 3
ENSMUSG00000074221	0.379762	4.80215	30.4686	1.60375e-05	0.000530182	243905	Zfp568	zinc finger protein 568
ENSMUSG00000050014	-1.20323	1.39324	30.4456	1.61163e-05	0.000531776	328561	Apol10b	apolipoprotein L 10B
ENSMUSG00000020826	-0.758496	1.37575	30.4206	1.62025e-05	0.000533609	18126	Nos2	nitric oxide synthase 2, inducible
ENSMUSG00000040795	-0.322261	2.81161	30.3954	1.62902e-05	0.000535484	230767	Iqcc	IQ motif containing C
ENSMUSG00000019947	0.418427	5.29623	30.3812	1.63396e-05	0.000536092	71371	Arid5b	AT rich interactive domain 5B (MRF1-like)
ENSMUSG00000031520	-0.571346	1.46366	30.3584	1.64196e-05	0.000537703	22341	Vegfc	vascular endothelial growth factor C
ENSMUSG00000067279	0.569281	8.4549	30.2515	1.68e-05	0.000547448	53412	Ppp1r3c	protein phosphatase 1, regulatory subunit 3C
ENSMUSG00000030087	0.445719	5.88504	30.254	1.67909e-05	0.000547448	66277	Klf15	Kruppel-like factor 15
ENSMUSG00000038990	-0.328785	2.95532	30.2221	1.69061e-05	0.000547448	252966	Cables2	CDK5 and Abl enzyme substrate 2
ENSMUSG00000051413	-0.406523	1.65277	30.2257	1.68931e-05	0.000547448	54711	Plagl2	pleiomorphic adenoma gene-like 2
ENSMUSG00000079363	-0.660025	2.42154	30.2312	1.68734e-05	0.000547448	17472	Gbp4	guanylate binding protein 4
ENSMUSG00000029670	0.340426	3.06567	30.2108	1.69471e-05	0.000547756	71777	Ing3	inhibitor of growth family, member 3
ENSMUSG00000056962	0.270082	4.73022	30.1151	1.72992e-05	0.000557068	107817	Jmjd6	jumonji domain containing 6
ENSMUSG00000020641	-0.771388	2.75925	30.0669	1.74795e-05	0.000561831	58185	Rsad2	radical S-adenosyl methionine domain containing 2
ENSMUSG00000044365	-0.682705	0.242097	30.0372	1.75916e-05	0.000564392	319478	Cxxc4	CXXC finger 4
ENSMUSG00000022951	0.67119	8.25884	29.9447	1.79458e-05	0.000574697	54720	Rcan1	regulator of calcineurin 1
ENSMUSG00000059325	0.637962	1.46754	29.9204	1.80402e-05	0.000576018	74318	Hopx	HOP homeobox
ENSMUSG00000035021	0.477601	3.36673	29.9171	1.80533e-05	0.000576018	217578	Baz1a	bromodomain adjacent to zinc finger domain 1A
ENSMUSG00000035725	0.301481	3.83348	29.9018	1.81128e-05	0.000576855	19108	Prkx	protein kinase, X-linked
ENSMUSG00000039977	-1.5535	-1.44739	29.833	1.83842e-05	0.000583364	234964	Deup1	deuterosome assembly protein 1
ENSMUSG00000021690	0.385501	6.10083	29.8122	1.84671e-05	0.000584925	57748	Jmy	junction-mediating and regulatory protein
ENSMUSG00000053950	0.350831	3.63508	29.7711	1.86321e-05	0.000589079	240442	Adnp2	ADNP homeobox 2
ENSMUSG00000056501	0.635595	4.57041	29.6877	1.89718e-05	0.000597646	12608	Cebpb	CCAAT/enhancer binding protein (C/EBP), beta
ENSMUSG00000032514	2.68433	-2.52768	29.5594	1.95083e-05	0.000613435	74052	Ttc21a	tetratricopeptide repeat domain 21A
ENSMUSG00000050064	0.804915	2.07818	29.4723	1.98813e-05	0.00062187	242109	Zfp697	zinc finger protein 697
ENSMUSG00000004500	-0.399597	2.20478	29.4635	1.99196e-05	0.00062187	243834	Zfp324	zinc finger protein 324
ENSMUSG00000045362	-1.40516	-1.60987	29.4661	1.99083e-05	0.00062187	244237	Tnfrsf26	tumor necrosis factor receptor superfamily, member 26
ENSMUSG00000033863	0.350426	7.51642	29.3341	2.04899e-05	0.000638529	16601	Klf9	Kruppel-like factor 9
ENSMUSG00000002799	0.284227	5.09703	29.2537	2.08536e-05	0.000648698	16450	Jag2	jagged 2
ENSMUSG00000044676	0.47795	2.87288	29.1636	2.12689e-05	0.000659588	234725	Zfp612	zinc finger protein 612
ENSMUSG00000027583	0.427865	3.45309	29.1589	2.12912e-05	0.000659588	72147	Zbtb46	zinc finger and BTB domain containing 46
ENSMUSG00000067199	-0.529466	2.60452	29.1532	2.13174e-05	0.000659588	14296	Frat1	frequently rearranged in advanced T cell lymphomas
ENSMUSG00000020491	-0.542614	1.17041	29.1084	2.15284e-05	0.000663754	69944	2810021J22Rik	RIKEN cDNA 2810021J22 gene
ENSMUSG00000089555	1.8942	-1.65469	29.0611	2.17531e-05	0.000669496	100316753	Mir1933	microRNA 1933
ENSMUSG00000032946	0.488858	2.93191	29.034	2.18831e-05	0.000672307	19395	Rasgrp2	RAS, guanyl releasing protein 2
ENSMUSG00000079243	1.15374	9.46903	28.9734	2.21766e-05	0.000680121	22437	Xirp1	xin actin-binding repeat containing 1
ENSMUSG00000050930	-0.444478	2.19935	28.9329	2.23755e-05	0.000685012	74393	Map10	microtubule-associated protein 10
ENSMUSG00000034412	0.482188	2.72713	28.8571	2.27525e-05	0.000692895	103724	Tbc1d10a	TBC1 domain family, member 10a
ENSMUSG00000021629	0.183098	4.50869	28.8302	2.28879e-05	0.000695039	69048	Slc30a5	solute carrier family 30 (zinc transporter), member 5
ENSMUSG00000022053	-0.653526	3.2027	28.8272	2.29028e-05	0.000695039	13592	Ebf2	early B cell factor 2
ENSMUSG00000022508	0.563089	6.02563	28.7971	2.30557e-05	0.000698052	12053	Bcl6	B cell leukemia/lymphoma 6
ENSMUSG00000030966	-0.518661	1.85362	28.7197	2.34535e-05	0.000708018	20821	Trim21	tripartite motif-containing 21
ENSMUSG00000000632	-1.15885	-1.12961	28.712	2.34934e-05	0.000708018	20370	Sez6	seizure related gene 6
ENSMUSG00000049470	0.219073	7.33156	28.7	2.35562e-05	0.000708682	93736	Aff4	AF4/FMR2 family, member 4
ENSMUSG00000048218	0.65093	1.91035	28.6801	2.36602e-05	0.000710195	105827	Amigo2	adhesion molecule with Ig like domain 2
ENSMUSG00000030313	0.326104	4.33988	28.6527	2.38043e-05	0.000712449	320560	Dennd5b	DENN/MADD domain containing 5B
ENSMUSG00000029314	0.461686	3.56303	28.6105	2.40277e-05	0.0007179	231510	Gpat3	glycerol-3-phosphate acyltransferase 3
ENSMUSG00000097756	-0.623615	-0.29946	28.5989	2.40896e-05	0.000718514	319783	A730056A06Rik	RIKEN cDNA A730056A06 gene
ENSMUSG00000024620	-0.462311	5.82686	28.5332	2.44435e-05	0.000727823	18596	Pdgfrb	platelet derived growth factor receptor, beta polypeptide
ENSMUSG00000047298	1.63306	-1.75769	28.5224	2.45027e-05	0.000728337	240595	Kcnv2	potassium channel, subfamily V, member 2
ENSMUSG00000037347	-0.685044	0.993737	28.4707	2.47855e-05	0.000735486	60322	Chst7	carbohydrate (N-acetylglucosamino) sulfotransferase 7
ENSMUSG00000022367	-1.11465	1.00117	28.4559	2.48676e-05	0.000736667	15117	Has2	hyaluronan synthase 2
ENSMUSG00000030203	0.372154	5.14773	28.3685	2.53563e-05	0.000749865	70686	Dusp16	dual specificity phosphatase 16
ENSMUSG00000020009	0.370418	5.46364	28.3533	2.54421e-05	0.000750814	15979	Ifngr1	interferon gamma receptor 1
ENSMUSG00000036114	0.277794	4.32237	28.3476	2.54748e-05	0.000750814	69961	Rpp25l	ribonuclease P/MRP 25 subunit-like
ENSMUSG00000076431	-0.964185	1.63708	28.2918	2.57937e-05	0.000758928	20677	Sox4	SRY (sex determining region Y)-box 4
ENSMUSG00000017774	0.264485	6.55905	28.23	2.61524e-05	0.000768181	17913	Myo1c	myosin IC
ENSMUSG00000055994	0.690474	0.757828	28.1266	2.67643e-05	0.000783509	257632	Nod2	nucleotide-binding oligomerization domain containing 2
ENSMUSG00000030655	0.342426	6.97315	28.0817	2.70355e-05	0.000790117	233789	Smg1	SMG1 homolog, phosphatidylinositol 3-kinase-related kinase (C. elegans)
ENSMUSG00000029344	0.314983	4.02238	28.0262	2.73743e-05	0.000797154	22022	Tpst2	protein-tyrosine sulfotransferase 2
ENSMUSG00000028249	0.249404	5.85658	28.0197	2.74138e-05	0.000797154	53378	Sdcbp	syndecan binding protein
ENSMUSG00000052821	-0.671778	1.30169	28.025	2.73812e-05	0.000797154	58861	Cysltr1	cysteinyl leukotriene receptor 1
ENSMUSG00000026090	0.802714	-0.57306	28.0045	2.75076e-05	0.000798548	72097	2010300C02Rik	RIKEN cDNA 2010300C02 gene
ENSMUSG00000026203	0.368953	5.78444	27.8744	2.83246e-05	0.000818166	56812	Dnajb2	DnaJ heat shock protein family (Hsp40) member B2
ENSMUSG00000040675	0.761413	1.65143	27.8616	2.84067e-05	0.000819178	270685	Mthfd1l	methylenetetrahydrofolate dehydrogenase (NADP+ dependent) 1-like
ENSMUSG00000052336	-1.67572	0.364334	27.8248	2.86428e-05	0.000824619	13051	Cx3cr1	chemokine (C-X3-C motif) receptor 1
ENSMUSG00000022414	-0.237917	4.58301	27.7398	2.91976e-05	0.000837988	66513	Tab1	TGF-beta activated kinase 1/MAP3K7 binding protein 1
ENSMUSG00000028392	-1.06849	-1.82211	27.7389	2.92036e-05	0.000837988	192120	Bspry	B-box and SPRY domain containing
ENSMUSG00000033502	0.504708	4.41906	27.6283	2.99437e-05	0.00085781	229776	Cdc14a	CDC14 cell division cycle 14A
ENSMUSG00000033082	-0.39679	2.65134	27.5945	3.01739e-05	0.000861598	243653	Clec1a	C-type lectin domain family 1, member a
ENSMUSG00000026398	-1.27961	-0.716353	27.5943	3.0175e-05	0.000861598	26424	Nr5a2	nuclear receptor subfamily 5, group A, member 2
ENSMUSG00000035245	0.340996	3.29302	27.5518	3.04674e-05	0.000867101	101351	Eogt	EGF domain-specific O-linked N-acetylglucosamine (GlcNAc) transferase
ENSMUSG00000054931	-0.675201	-0.35359	27.5577	3.04264e-05	0.000867101	544922	Zkscan4	zinc finger with KRAB and SCAN domains 4
ENSMUSG00000028629	-0.84706	0.371393	27.5319	3.06047e-05	0.000869582	73172	Exo5	exonuclease 5
ENSMUSG00000022220	0.360116	3.63097	27.4784	3.0979e-05	0.000876236	104110	Adcy4	adenylate cyclase 4
ENSMUSG00000038119	-0.500199	4.83008	27.4834	3.0944e-05	0.000876236	57810	Cdon	cell adhesion molecule-related/down-regulated by oncogenes
ENSMUSG00000045251	-0.58775	0.262473	27.4768	3.099e-05	0.000876236	69234	Zfp688	zinc finger protein 688
ENSMUSG00000000901	-0.653487	1.71689	27.4415	3.12401e-05	0.000881874	17385	Mmp11	matrix metallopeptidase 11
ENSMUSG00000024190	0.716252	6.10905	27.3412	3.19607e-05	0.000900753	19252	Dusp1	dual specificity phosphatase 1
ENSMUSG00000040857	0.47322	3.2358	27.3261	3.20714e-05	0.000902409	13875	Erf	Ets2 repressor factor
ENSMUSG00000037820	0.295107	6.82867	27.3158	3.21468e-05	0.000903072	21817	Tgm2	transglutaminase 2, C polypeptide
ENSMUSG00000022758	-0.265149	3.40765	27.3078	3.22055e-05	0.000903259	18440	P2rx6	purinergic receptor P2X, ligand-gated ion channel, 6
ENSMUSG00000050530	-0.366929	3.20547	27.1509	3.33801e-05	0.000933193	269233	Fam171a1	family with sequence similarity 171, member A1
ENSMUSG00000033161	0.470306	7.92653	27.1292	3.3546e-05	0.000936325	11928	Atp1a1	ATPase, Na+/K+ transporting, alpha 1 polypeptide
ENSMUSG00000032525	0.217489	5.34553	27.0705	3.40005e-05	0.000947493	18087	Nktr	natural killer tumor recognition sequence
ENSMUSG00000039004	-0.444324	3.96476	27.0255	3.43526e-05	0.000955771	12161	Bmp6	bone morphogenetic protein 6
ENSMUSG00000037003	0.379082	5.67783	26.9857	3.46678e-05	0.000963002	209039	Tns2	tensin 2
ENSMUSG00000036106	0.550076	1.13425	26.9657	3.48278e-05	0.000965903	109270	Prr5	proline rich 5 (renal)
ENSMUSG00000028945	0.21754	5.76073	26.9266	3.51417e-05	0.000973054	19744	Rheb	Ras homolog enriched in brain
ENSMUSG00000073380	1.00175	-0.421782	26.9053	3.53148e-05	0.000976295	76920	Arrdc5	arrestin domain containing 5
ENSMUSG00000025586	0.331916	3.33383	26.839	3.58577e-05	0.000988559	12877	Cpeb1	cytoplasmic polyadenylation element binding protein 1
ENSMUSG00000037013	0.242991	4.13472	26.8304	3.59284e-05	0.000988559	268996	Ss18	SS18, nBAF chromatin remodeling complex subunit
ENSMUSG00000037921	-0.836727	1.40977	26.8304	3.5929e-05	0.000988559	234311	Ddx60	DEAD (Asp-Glu-Ala-Asp) box polypeptide 60
ENSMUSG00000038729	0.749892	0.302699	26.7964	3.6211e-05	0.000994745	677884	Pakap	paralemmin A kinase anchor protein
ENSMUSG00000045730	0.38514	4.64289	26.748	3.66177e-05	0.00100433	11555	Adrb2	adrenergic receptor, beta 2
ENSMUSG00000034154	0.195872	4.81603	26.7398	3.66872e-05	0.00100465	68142	Ino80	INO80 complex subunit
ENSMUSG00000026921	-0.417828	5.34662	26.6898	3.7113e-05	0.00101312	353156	Egfl7	EGF-like domain 7
ENSMUSG00000003051	1.0298	-0.114539	26.673	3.72576e-05	0.00101372	13710	Elf3	E74-like factor 3
ENSMUSG00000045917	0.235751	3.52813	26.6696	3.72866e-05	0.00101372	230279	Tmem268	transmembrane protein 268
ENSMUSG00000001768	-0.500812	4.81247	26.6669	3.73099e-05	0.00101372	74030	Rin2	Ras and Rab interactor 2
ENSMUSG00000001768	-0.500812	4.81247	26.6669	3.73099e-05	0.00101372	408057	BC039771	cDNA sequence BC039771
ENSMUSG00000031799	0.517418	6.08188	26.5864	3.80116e-05	0.00103117	326618	Tpm4	tropomyosin 4
ENSMUSG00000026018	1.27769	-0.802962	26.5376	3.84439e-05	0.00103903	70375	Ica1l	islet cell autoantigen 1-like
ENSMUSG00000071172	0.402241	5.435	26.5386	3.84349e-05	0.00103903	20383	Srsf3	serine/arginine-rich splicing factor 3
ENSMUSG00000037085	-0.338921	2.97501	26.5335	3.84802e-05	0.00103903	68260	Trmt12	tRNA methyltranferase 12
ENSMUSG00000037411	0.972725	5.35586	26.3641	4.00245e-05	0.00107905	18787	Serpine1	serine (or cysteine) peptidase inhibitor, clade E, member 1
ENSMUSG00000052748	0.273844	3.24275	26.3364	4.02836e-05	0.00108435	66875	Swt1	SWT1 RNA endoribonuclease homolog (S. cerevisiae)
ENSMUSG00000033883	-0.392839	2.73705	26.2861	4.0758e-05	0.00109543	241944	Zfp267	zinc finger protein 267
ENSMUSG00000063889	0.390269	4.02641	26.2548	4.10573e-05	0.00110177	12916	Crem	cAMP responsive element modulator
ENSMUSG00000000791	2.05703	-2.29707	26.034	4.32329e-05	0.00115836	16161	Il12rb1	interleukin 12 receptor, beta 1
ENSMUSG00000060487	-0.577534	2.38409	26.0255	4.33185e-05	0.00115887	320825	Samd5	sterile alpha motif domain containing 5
ENSMUSG00000033114	-0.636898	0.136747	26.0121	4.34553e-05	0.00116074	70484	Slc35d2	solute carrier family 35, member D2
ENSMUSG00000079020	-0.314956	4.26255	25.9507	4.40859e-05	0.00117398	106068	Slc45a4	solute carrier family 45, member 4
ENSMUSG00000029648	0.318957	6.57387	25.9139	4.44684e-05	0.00118211	14254	Flt1	FMS-like tyrosine kinase 1
ENSMUSG00000019831	-1.22674	-1.12418	25.9083	4.4527e-05	0.00118211	83767	Wasf1	WAS protein family, member 1
ENSMUSG00000022498	0.225618	3.53379	25.7731	4.59674e-05	0.00121849	106200	Txndc11	thioredoxin domain containing 11
ENSMUSG00000030486	-0.509194	1.13493	25.7069	4.66909e-05	0.00123578	54678	Zfp108	zinc finger protein 108
ENSMUSG00000061950	0.268458	4.45049	25.6579	4.72347e-05	0.00124827	70351	Ppp4r1	protein phosphatase 4, regulatory subunit 1
ENSMUSG00000041598	0.431903	4.03238	25.5958	4.79334e-05	0.00126482	56699	Cdc42ep4	CDC42 effector protein (Rho GTPase binding) 4
ENSMUSG00000020364	-0.39116	1.75424	25.5773	4.81438e-05	0.00126844	21408	Zfp354a	zinc finger protein 354A
ENSMUSG00000043259	-0.555022	1.94408	25.5668	4.82634e-05	0.00126967	71721	Fam13c	family with sequence similarity 13, member C
ENSMUSG00000055148	0.776552	4.19772	25.5586	4.8358e-05	0.00127024	16598	Klf2	Kruppel-like factor 2 (lung)
ENSMUSG00000018381	0.627939	0.704007	25.4638	4.94568e-05	0.00129714	66610	Abi3	ABI gene family, member 3
ENSMUSG00000097675	0.599539	-0.105918	25.4207	4.99659e-05	0.00130251	100504641	1700101I11Rik	RIKEN cDNA 1700101I11 gene
ENSMUSG00000011960	0.206814	5.08737	25.4251	4.9914e-05	0.00130251	12455	Ccnt1	cyclin T1
ENSMUSG00000047603	-0.320747	2.50669	25.4148	5.00361e-05	0.00130251	56525	Zfp235	zinc finger protein 235
ENSMUSG00000037754	-0.558664	2.78455	25.4177	5.00021e-05	0.00130251	228852	Ppp1r16b	protein phosphatase 1, regulatory subunit 16B
ENSMUSG00000037169	-1.01884	-0.274142	25.4226	4.99442e-05	0.00130251	18109	Mycn	v-myc avian myelocytomatosis viral related oncogene, neuroblastoma derived
ENSMUSG00000050846	0.269705	2.95436	25.3968	5.0251e-05	0.00130615	78834	Zfp623	zinc finger protein 623
ENSMUSG00000066042	-0.390643	1.71212	25.3236	5.11334e-05	0.0013271	67219	Med18	mediator complex subunit 18
ENSMUSG00000024043	-0.726094	1.26259	25.3009	5.14116e-05	0.00133233	268970	Arhgap28	Rho GTPase activating protein 28
ENSMUSG00000089679	0.663801	1.05399	25.1751	5.29782e-05	0.00136885	102641509	Gm16299	predicted gene 16299
ENSMUSG00000036898	-0.427466	2.42536	25.159	5.31823e-05	0.00137209	72154	Zfp157	zinc finger protein 157
ENSMUSG00000000435	-0.451247	0.867032	25.1298	5.35553e-05	0.00137966	17877	Myf5	myogenic factor 5
ENSMUSG00000045827	-0.401583	2.52223	25.0507	5.4578e-05	0.00140186	20723	Serpinb9	serine (or cysteine) peptidase inhibitor, clade B, member 9
ENSMUSG00000110813	-1.37135	-2.13674	25.0539	5.45362e-05	0.00140186	102633744	Gm31497	predicted gene, 31497
ENSMUSG00000034413	-0.493619	2.473	25.0017	5.5224e-05	0.00141636	240055	Neurl1b	neuralized E3 ubiquitin protein ligase 1B
ENSMUSG00000001089	0.297478	5.42562	24.978	5.55384e-05	0.00142232	269593	Luzp1	leucine zipper protein 1
ENSMUSG00000020653	0.394453	3.71788	24.956	5.58332e-05	0.00142567	194655	Klf11	Kruppel-like factor 11
ENSMUSG00000001946	0.312565	5.23826	24.9601	5.57777e-05	0.00142567	69524	Esam	endothelial cell-specific adhesion molecule
ENSMUSG00000028445	0.587726	2.98911	24.9416	5.6026e-05	0.00142641	69638	Enho	energy homeostasis associated
ENSMUSG00000030865	-0.629824	1.9908	24.943	5.60078e-05	0.00142641	70261	Chp2	calcineurin-like EF hand protein 2
ENSMUSG00000090394	0.430174	3.18428	24.87	5.69997e-05	0.00144908	67647	4930523C07Rik	RIKEN cDNA 4930523C07 gene
ENSMUSG00000025422	0.607554	2.00367	24.8313	5.75321e-05	0.00146006	216439	Agap2	ArfGAP with GTPase domain, ankyrin repeat and PH domain 2
ENSMUSG00000031883	-0.552949	0.611522	24.8265	5.75997e-05	0.00146006	12354	Car7	carbonic anhydrase 7
ENSMUSG00000049658	0.221929	5.37448	24.7821	5.82183e-05	0.00147359	544971	Bdp1	B double prime 1, subunit of RNA polymerase III transcription initiation factor IIIB
ENSMUSG00000029528	0.26976	5.22392	24.7175	5.91337e-05	0.00149459	19303	Pxn	paxillin
ENSMUSG00000079560	-0.585398	-0.496768	24.6452	6.01757e-05	0.00151651	15400	Hoxa3	homeobox A3
ENSMUSG00000036249	-0.604121	1.2576	24.6115	6.06676e-05	0.0015267	71684	Rbm43	RNA binding motif protein 43
ENSMUSG00000029521	-0.465884	1.34775	24.5824	6.10979e-05	0.0015353	50883	Chek2	checkpoint kinase 2
ENSMUSG00000098230	1.40259	-2.03985	24.5027	6.22893e-05	0.00156299	67360	1700095B10Rik	RIKEN cDNA 1700095B10 gene
ENSMUSG00000025856	-0.235609	3.52275	24.4594	6.29474e-05	0.00157722	18590	Pdgfa	platelet derived growth factor, alpha
ENSMUSG00000073375	-0.716334	5.41228	24.4419	6.32161e-05	0.00158168	240131	Lrrc30	leucine rich repeat containing 30
ENSMUSG00000040093	-0.519523	3.04825	24.3665	6.43861e-05	0.00160864	171543	Bmf	BCL2 modifying factor
ENSMUSG00000032125	0.36026	4.17129	24.3414	6.47796e-05	0.00161517	74144	Robo4	roundabout guidance receptor 4
ENSMUSG00000034071	-0.470151	0.945963	24.338	6.48334e-05	0.00161517	619331	Zfp551	zinc fingr protein 551
ENSMUSG00000026536	1.04456	0.167154	24.2331	6.65134e-05	0.00165229	381308	Ifi211	interferon activated gene 211
ENSMUSG00000095990	-0.417598	1.41359	24.1953	6.71318e-05	0.0016629	22759	Zfp97	zinc finger protein 97
ENSMUSG00000035456	-1.18557	-0.634668	24.1742	6.74786e-05	0.00166911	77630	Prdm8	PR domain containing 8
ENSMUSG00000020088	0.207749	7.64819	24.1084	6.8573e-05	0.00169377	20224	Sar1a	secretion associated Ras related GTPase 1A
ENSMUSG00000027678	0.300138	5.25936	24.0713	6.92e-05	0.00170684	17979	Ncoa3	nuclear receptor coactivator 3
ENSMUSG00000006235	-1.07171	-1.7201	24.0594	6.94014e-05	0.00170938	13857	Epor	erythropoietin receptor
ENSMUSG00000020591	0.987732	-0.257094	24.0014	7.03964e-05	0.00173143	18217	Ntsr2	neurotensin receptor 2
ENSMUSG00000016262	-0.780996	1.67792	23.9877	7.06342e-05	0.00173477	214791	Sertad4	SERTA domain containing 4
ENSMUSG00000060336	-0.830605	-0.564804	23.9763	7.08315e-05	0.00173477	245174	Zfp937	zinc finger protein 937
ENSMUSG00000022971	-0.397132	2.85489	23.9599	7.11175e-05	0.00173688	15976	Ifnar2	interferon (alpha and beta) receptor 2
ENSMUSG00000030020	-0.379679	2.77935	23.9262	7.17087e-05	0.00174887	243548	Prickle2	prickle planar cell polarity protein 2
ENSMUSG00000096727	-0.544819	1.4527	23.9163	7.18833e-05	0.00175067	16912	Psmb9	proteasome (prosome, macropain) subunit, beta type 9 (large multifunctional peptidase 2)
ENSMUSG00000028630	-0.356224	5.03833	23.8762	7.25965e-05	0.00176557	69181	Dyrk2	dual-specificity tyrosine-(Y)-phosphorylation regulated kinase 2
ENSMUSG00000036391	0.306786	4.07578	23.7895	7.41654e-05	0.0018012	77371	Sec24a	Sec24 related gene family, member A (S. cerevisiae)
ENSMUSG00000033446	-0.483167	2.1705	23.7287	7.52865e-05	0.00182588	67168	Lpar6	lysophosphatidic acid receptor 6
ENSMUSG00000021835	-0.368549	2.21005	23.7146	7.55494e-05	0.00182971	12159	Bmp4	bone morphogenetic protein 4
ENSMUSG00000022500	0.516565	3.86043	23.6783	7.62294e-05	0.00184104	56722	Litaf	LPS-induced TN factor
ENSMUSG00000022500	0.516565	3.86043	23.6783	7.62294e-05	0.00184104	545182	Gm9861	predicted gene 9861
ENSMUSG00000062101	-0.479111	1.49087	23.6603	7.65696e-05	0.0018467	240120	Zfp119b	zinc finger protein 119b
ENSMUSG00000001739	0.42917	1.83221	23.5719	7.82664e-05	0.00188501	60363	Cldn15	claudin 15
ENSMUSG00000020167	-0.306119	3.54592	23.5485	7.87208e-05	0.00189333	21423	Tcf3	transcription factor 3
ENSMUSG00000037872	-0.763349	0.751508	23.5147	7.93848e-05	0.00190141	13349	Ackr1	atypical chemokine receptor 1 (Duffy blood group)
ENSMUSG00000026222	-0.36168	2.87019	23.4735	8.02012e-05	0.00191569	20684	Sp100	nuclear antigen Sp100
ENSMUSG00000043008	-0.437612	1.63926	23.4025	8.16303e-05	0.00194448	239743	Klhl6	kelch-like 6
ENSMUSG00000102112	1.17205	-0.386906	23.314	8.34504e-05	0.0019797	78312	1810041H14Rik	RIKEN cDNA 1810041H14 gene
ENSMUSG00000017776	0.215601	6.39905	23.3033	8.3674e-05	0.0019823	12928	Crk	v-crk avian sarcoma virus CT10 oncogene homolog
ENSMUSG00000028676	0.343111	4.56174	23.213	8.55816e-05	0.00202473	14105	Srsf10	serine/arginine-rich splicing factor 10
ENSMUSG00000055200	-0.559033	1.66555	23.1938	8.59938e-05	0.00203172	170742	Sertad3	SERTA domain containing 3
ENSMUSG00000044229	-0.310277	3.24119	23.1863	8.61551e-05	0.00203277	244853	Nxpe4	neurexophilin and PC-esterase domain family, member 4
ENSMUSG00000066595	-0.64085	4.12031	23.0742	8.861e-05	0.00208786	226844	Flvcr1	feline leukemia virus subgroup C cellular receptor 1
ENSMUSG00000024793	1.09014	0.0338535	23.0298	8.96044e-05	0.00210843	85030	Tnfrsf25	tumor necrosis factor receptor superfamily, member 25
ENSMUSG00000070509	-0.435203	4.05231	22.9876	9.05585e-05	0.002128	244058	Rgma	repulsive guidance molecule family member A
ENSMUSG00000020424	0.476711	1.65116	22.9619	9.11468e-05	0.00213894	71962	Castor1	cytosolic arginine sensor for mTORC1 subunit 1
ENSMUSG00000027834	0.599023	0.987629	22.9154	9.22199e-05	0.0021612	20713	Serpini1	serine (or cysteine) peptidase inhibitor, clade I, member 1
ENSMUSG00000061175	0.473329	3.91144	22.8955	9.26822e-05	0.00216911	329679	Fnip2	folliculin interacting protein 2
ENSMUSG00000035621	0.428154	5.14673	22.8397	9.39951e-05	0.00219393	59090	Midn	midnolin
ENSMUSG00000039903	1.05464	-0.965371	22.7894	9.51982e-05	0.0022131	70967	Eva1c	eva-1 homolog C (C. elegans)
ENSMUSG00000029817	0.309606	4.88142	22.7988	9.49725e-05	0.0022131	101214	Tra2a	transformer 2 alpha
ENSMUSG00000041757	-0.30918	4.49824	22.7931	9.51085e-05	0.0022131	240753	Plekha6	pleckstrin homology domain containing, family A member 6
ENSMUSG00000028771	0.307386	4.43558	22.747	9.6223e-05	0.00223394	19248	Ptpn12	protein tyrosine phosphatase, non-receptor type 12
ENSMUSG00000041945	-0.753781	-0.573336	22.6595	9.83771e-05	0.00228091	211798	Mfsd9	major facilitator superfamily domain containing 9
ENSMUSG00000001036	-0.171274	5.10311	22.6088	9.96523e-05	0.00230739	13855	Epn2	epsin 2
ENSMUSG00000018736	0.290809	5.97428	22.5915	0.00010009	0.00231444	83431	Ndel1	nudE neurodevelopment protein 1 like 1
ENSMUSG00000065610	1.25076	-1.97142	22.5534	0.000101064	0.00233386	387222	Mir29a	microRNA 29a
ENSMUSG00000037410	-0.38649	4.01459	22.4408	0.000104001	0.00239533	67016	Tbc1d2b	TBC1 domain family, member 2B
ENSMUSG00000032718	-0.619711	0.677793	22.3804	0.000105613	0.00242603	67729	Mansc1	MANSC domain containing 1
ENSMUSG00000038530	-0.314239	4.10331	22.3679	0.000105952	0.00243061	19736	Rgs4	regulator of G-protein signaling 4
ENSMUSG00000021118	0.952478	-1.55875	22.2678	0.000108695	0.00248696	27260	Plek2	pleckstrin 2
ENSMUSG00000045725	-0.438152	0.407855	22.2726	0.000108562	0.00248696	78004	Prr15	proline rich 15
ENSMUSG00000001774	0.264	5.63248	22.2491	0.000109217	0.00249562	66917	Chordc1	cysteine and histidine-rich domain (CHORD)-containing, zinc-binding protein 1
ENSMUSG00000024087	0.738009	0.864784	22.2259	0.000109869	0.00250723	13078	Cyp1b1	cytochrome P450, family 1, subfamily b, polypeptide 1
ENSMUSG00000019779	-0.482871	1.65433	22.1856	0.000111008	0.00252713	14302	Frk	fyn-related kinase
ENSMUSG00000033855	0.414627	2.1697	22.155	0.000111881	0.00254314	77057	Ston1	stonin 1
ENSMUSG00000049115	-0.3892	1.58367	22.1393	0.000112334	0.00255009	11607	Agtr1a	angiotensin II receptor, type 1a
ENSMUSG00000055435	0.451468	4.64668	22.1259	0.000112721	0.00255221	17132	Maf	avian musculoaponeurotic fibrosarcoma oncogene homolog
ENSMUSG00000022330	-0.804052	-0.463222	22.1274	0.000112679	0.00255221	107587	Osr2	odd-skipped related 2
ENSMUSG00000097848	1.1919	-1.5421	22.0845	0.000113927	0.00257618	328320	Gm807	predicted gene 807
ENSMUSG00000046818	-0.538942	6.05622	22.0745	0.00011422	0.00257943	73284	Ddit4l	DNA-damage-inducible transcript 4-like
ENSMUSG00000001665	-0.504096	1.47045	22.0639	0.00011453	0.00258309	103140	Gstt3	glutathione S-transferase, theta 3
ENSMUSG00000053390	-0.297305	3.11334	22.026	0.000115652	0.00260502	240067	Zfp952	zinc finger protein 952
ENSMUSG00000098176	-0.636992	-0.191194	22.0141	0.000116009	0.00260968	223648	Ccdc166	coiled-coil domain containing 166
ENSMUSG00000025083	-0.650681	1.89728	21.988	0.00011679	0.00262384	226250	Afap1l2	actin filament associated protein 1-like 2
ENSMUSG00000032806	0.461099	2.55667	21.961	0.000117606	0.00263538	214601	Slc10a3	solute carrier family 10 (sodium/bile acid cotransporter family), member 3
ENSMUSG00000031485	0.245637	6.22615	21.8715	0.000120353	0.00269	114863	Plpbp	pyridoxal phosphate binding protein
ENSMUSG00000092558	0.165313	3.55336	21.8446	0.000121193	0.00270529	56771	Med20	mediator complex subunit 20
ENSMUSG00000034216	0.317243	4.13229	21.8045	0.000122456	0.00272999	228545	Vps18	VPS18 CORVET/HOPS core subunit
ENSMUSG00000017386	-0.436324	1.60981	21.7797	0.000123245	0.00274406	22032	Traf4	TNF receptor associated factor 4
ENSMUSG00000060441	-0.784427	-0.438796	21.7683	0.00012361	0.00274867	667823	Trim5	tripartite motif-containing 5
ENSMUSG00000030103	-0.414142	6.63461	21.7534	0.000124087	0.00275575	20893	Bhlhe40	basic helix-loop-helix family, member e40
ENSMUSG00000030708	1.23857	-0.751157	21.7466	0.000124306	0.00275708	69387	Dnajb13	DnaJ heat shock protein family (Hsp40) member B13
ENSMUSG00000034765	1.13976	0.394433	21.7349	0.000124683	0.00276194	240672	Dusp5	dual specificity phosphatase 5
ENSMUSG00000026672	0.27459	7.01811	21.7108	0.000125466	0.0027722	71648	Optn	optineurin
ENSMUSG00000028005	-0.333134	3.54154	21.7122	0.00012542	0.0027722	54195	Gucy1b1	guanylate cyclase 1, soluble, beta 1
ENSMUSG00000078771	-0.681233	1.63392	21.6944	0.000125999	0.00278046	14017	Evi2a	ecotropic viral integration site 2a
ENSMUSG00000025176	0.708015	0.50766	21.6501	0.000127457	0.00280906	67432	Hoga1	4-hydroxy-2-oxoglutarate aldolase 1
ENSMUSG00000020288	0.23869	4.18615	21.5453	0.000130978	0.0028805	268390	Ahsa2	AHA1, activator of heat shock protein ATPase 2
ENSMUSG00000027500	-0.471821	2.0441	21.539	0.000131195	0.0028805	20257	Stmn2	stathmin-like 2
ENSMUSG00000058331	-0.538614	1.09099	21.5061	0.000132325	0.00290163	22746	Zfp85	zinc finger protein 85
ENSMUSG00000070423	-0.44143	1.77641	21.4461	0.000134412	0.0029437	259097	Olfr558	olfactory receptor 558
ENSMUSG00000046491	-0.797323	1.87531	21.4142	0.000135534	0.00296453	69183	C1qtnf2	C1q and tumor necrosis factor related protein 2
ENSMUSG00000028655	1.41918	-1.18391	21.384	0.00013661	0.0029843	76574	Mfsd2a	major facilitator superfamily domain containing 2A
ENSMUSG00000043085	0.985368	-0.226816	21.358	0.000137543	0.00299716	213989	Tmem82	transmembrane protein 82
ENSMUSG00000034509	0.3545	4.04306	21.3613	0.000137422	0.00299716	66591	Mad2l1bp	MAD2L1 binding protein
ENSMUSG00000049502	-0.191115	4.40026	21.3057	0.000139437	0.00303463	209200	Dtx3l	deltex 3-like, E3 ubiquitin ligase
ENSMUSG00000057156	-0.322427	1.9813	21.273	0.000140638	0.00305694	239099	Homez	homeodomain leucine zipper-encoding gene
ENSMUSG00000048458	-0.391681	3.57791	21.2601	0.000141114	0.00306346	109050	Inka2	inka box actin regulator 2
ENSMUSG00000044471	0.528437	2.81583	21.2097	0.000142995	0.00310043	232685	Lncpint	long non-protein coding RNA, Trp53 induced transcript
ENSMUSG00000047003	-0.402935	1.52677	21.1865	0.000143869	0.0031155	22701	Zfp41	zinc finger protein 41
ENSMUSG00000085148	-0.379826	4.73291	21.1766	0.000144243	0.0031197	100042498	Mir22hg	Mir22 host gene (non-protein coding)
ENSMUSG00000078580	-0.451241	1.3014	21.1706	0.000144469	0.00312071	101604	E430018J23Rik	RIKEN cDNA E430018J23 gene
ENSMUSG00000027340	0.234827	4.81523	21.1273	0.000146125	0.00314088	54338	Slc23a2	solute carrier family 23 (nucleobase transporters), member 2
ENSMUSG00000029640	0.195874	5.04996	21.131	0.000145983	0.00314088	22217	Usp12	ubiquitin specific peptidase 12
ENSMUSG00000005320	-0.537113	1.23688	21.1334	0.000145892	0.00314088	14186	Fgfr4	fibroblast growth factor receptor 4
ENSMUSG00000102692	-0.54242	2.09126	21.135	0.000145831	0.00314088	100534287	Dchs2	dachsous cadherin related 2
ENSMUSG00000052155	-0.232826	5.23503	21.1139	0.000146643	0.00314812	11480	Acvr2a	activin receptor IIA
ENSMUSG00000038806	0.237105	3.84783	21.0986	0.000147234	0.00315302	208768	Sde2	SDE2 telomere maintenance homolog (S. pombe)
ENSMUSG00000049657	-0.33611	2.50928	21.0427	0.000149416	0.00318797	230119	Zbtb5	zinc finger and BTB domain containing 5
ENSMUSG00000029708	-0.172453	3.832	21.029	0.00014996	0.00319565	74375	Gcc1	golgi coiled coil 1
ENSMUSG00000110357	0.396649	1.56116	21.0026	0.000151009	0.00321407	100126243	A030001D20Rik	RIKEN cDNA A030001D20 gene
ENSMUSG00000028701	-0.305038	3.40286	20.978	0.00015199	0.003231	68075	Lurap1	leucine rich adaptor protein 1
ENSMUSG00000066647	-0.289134	4.57317	20.9689	0.000152356	0.00323481	330503	Gm5113	predicted gene 5113
ENSMUSG00000043091	0.625718	1.77196	20.9629	0.000152599	0.00323602	22146	Tuba1c	tubulin, alpha 1C
ENSMUSG00000020115	0.172215	4.31873	20.9525	0.00015302	0.003241	56480	Tbk1	TANK-binding kinase 1
ENSMUSG00000024966	0.235098	6.61682	20.9328	0.000153816	0.00325391	20867	Stip1	stress-induced phosphoprotein 1
ENSMUSG00000004951	0.779516	7.71936	20.9033	0.000155025	0.00327151	15507	Hspb1	heat shock protein 1
ENSMUSG00000059436	0.243956	4.12173	20.8368	0.000157776	0.00332553	17187	Max	Max protein
ENSMUSG00000003518	0.168382	6.5334	20.7948	0.000159545	0.00335875	72349	Dusp3	dual specificity phosphatase 3 (vaccinia virus phosphatase VH1-related)
ENSMUSG00000033105	-0.414107	2.1583	20.7873	0.000159862	0.00336136	16987	Lss	lanosterol synthase
ENSMUSG00000028195	0.902126	6.03988	20.7803	0.00016016	0.00336355	16007	Ccn1	cellular communication network factor 1
ENSMUSG00000090386	-0.524324	2.10646	20.7345	0.000162119	0.0034006	77994	Mir99ahg	Mir99a and Mirlet7c-1 host gene (non-protein coding)
ENSMUSG00000026102	-0.270772	3.69844	20.6273	0.000166812	0.0034906	16329	Inpp1	inositol polyphosphate-1-phosphatase
ENSMUSG00000041992	0.398385	4.04268	20.5942	0.000168291	0.00351501	217944	Rapgef5	Rap guanine nucleotide exchange factor (GEF) 5
ENSMUSG00000031497	-0.594438	-0.481477	20.5922	0.000168383	0.00351501	24099	Tnfsf13b	tumor necrosis factor (ligand) superfamily, member 13b
ENSMUSG00000042354	0.339936	4.49361	20.5246	0.000171447	0.00357469	30877	Gnl3	guanine nucleotide binding protein-like 3 (nucleolar)
ENSMUSG00000001166	-0.982539	-1.60411	20.5189	0.000171707	0.00357582	114643	Oas1c	2'-5' oligoadenylate synthetase 1C
ENSMUSG00000037174	0.211236	5.93384	20.4541	0.000174712	0.00363405	69257	Elf2	E74-like factor 2
ENSMUSG00000028989	1.07367	5.19188	20.4422	0.000175267	0.00364123	654812	Angptl7	angiopoietin-like 7
ENSMUSG00000058761	0.218142	4.2897	20.4367	0.000175528	0.00364232	108937	Rnf169	ring finger protein 169
ENSMUSG00000044317	0.660436	0.698884	20.429	0.000175891	0.0036455	319197	Gpr4	G protein-coupled receptor 4
ENSMUSG00000038594	0.651867	6.36374	20.3621	0.000179074	0.00370264	100038725	Cep85l	centrosomal protein 85-like
ENSMUSG00000036533	-0.233526	4.66331	20.322	0.000181011	0.00373824	260409	Cdc42ep3	CDC42 effector protein (Rho GTPase binding) 3
ENSMUSG00000072258	0.307008	2.33586	20.2976	0.0001822	0.00375141	21339	Taf1a	TATA-box binding protein associated factor, RNA polymerase I, A
ENSMUSG00000020482	0.249747	5.47781	20.3037	0.0001819	0.00375141	104479	Ccdc117	coiled-coil domain containing 117
ENSMUSG00000109194	-0.961342	-1.39007	20.2957	0.000182296	0.00375141	108167443	Gm44570	predicted gene 44570
ENSMUSG00000025571	0.224085	5.74686	20.2387	0.00018511	0.00380032	217351	Tnrc6c	trinucleotide repeat containing 6C
ENSMUSG00000030677	0.988829	-0.156191	20.2227	0.000185908	0.00381221	110033	Kif22	kinesin family member 22
ENSMUSG00000026031	0.176418	5.58801	20.1904	0.000187536	0.00384106	12633	Cflar	CASP8 and FADD-like apoptosis regulator
ENSMUSG00000035824	-0.281812	2.5455	20.1695	0.000188594	0.00385819	57813	Tk2	thymidine kinase 2, mitochondrial
ENSMUSG00000033323	0.233392	4.01797	20.1598	0.000189086	0.00386371	67655	Ctdp1	CTD (carboxy-terminal domain, RNA polymerase II, polypeptide A) phosphatase, subunit 1
ENSMUSG00000042507	-0.2411	4.63989	20.107	0.000191801	0.00391458	238317	Elmsan1	ELM2 and Myb/SANT-like domain containing 1
ENSMUSG00000050666	-0.434708	2.00046	20.0653	0.000193972	0.00395426	320736	Vstm4	V-set and transmembrane domain containing 4
ENSMUSG00000074916	-0.637681	1.55125	20.0534	0.0001946	0.00396241	72136	Chst14	carbohydrate sulfotransferase 14
ENSMUSG00000006642	1.16585	-1.53509	20.0222	0.000196249	0.00399131	69852	Tcf23	transcription factor 23
ENSMUSG00000038127	0.23366	6.61957	19.987	0.00019813	0.00402486	67501	Ccdc50	coiled-coil domain containing 50
ENSMUSG00000070002	0.358798	3.46228	19.9581	0.000199687	0.00405175	13716	Ell	elongation factor RNA polymerase II
ENSMUSG00000069094	0.531701	5.8486	19.9473	0.000200271	0.00405888	18583	Pde7a	phosphodiesterase 7A
ENSMUSG00000046691	0.179274	4.80639	19.9037	0.000202656	0.00410243	214987	Chtf8	CTF8, chromosome transmission fidelity factor 8
ENSMUSG00000058587	0.266736	5.32579	19.8716	0.000204432	0.00412877	50875	Tmod3	tropomodulin 3
ENSMUSG00000050619	-0.197084	3.40052	19.8658	0.000204754	0.00413048	99334	Zscan29	zinc finger SCAN domains 29
ENSMUSG00000027947	0.488613	3.60055	19.8543	0.000205395	0.0041386	16194	Il6ra	interleukin 6 receptor, alpha
ENSMUSG00000000530	0.321135	4.58257	19.7867	0.000209206	0.00421051	11482	Acvrl1	activin A receptor, type II-like 1
ENSMUSG00000059839	0.272831	3.56454	19.7345	0.000212203	0.0042659	408067	Zfp874b	zinc finger protein 874b
ENSMUSG00000065460	-0.476557	1.60209	19.7189	0.00021311	0.00427918	723954	Mir133a-2	microRNA 133a-2
ENSMUSG00000067879	-1.2031	-1.99221	19.7084	0.000213723	0.00428654	76982	Vxn	vexin
ENSMUSG00000021037	0.218504	6.44553	19.691	0.000214739	0.00430196	217737	Ahsa1	AHA1, activator of heat shock protein ATPase 1
ENSMUSG00000035211	1.16839	-1.86911	19.6613	0.000216491	0.00432661	446101	Xrra1	X-ray radiation resistance associated 1
ENSMUSG00000047878	0.458683	2.38041	19.6574	0.000216716	0.00432661	239559	A4galt	alpha 1,4-galactosyltransferase
ENSMUSG00000098719	1.3299	-1.25186	19.643	0.000217576	0.00433035	102465698	Mir7212	microRNA 7212
ENSMUSG00000025006	0.401534	7.28474	19.6473	0.000217318	0.00433035	20411	Sorbs1	sorbin and SH3 domain containing 1
ENSMUSG00000026020	0.267637	4.20745	19.62	0.000218947	0.00434621	55989	Nop58	NOP58 ribonucleoprotein
ENSMUSG00000027865	0.223737	3.3538	19.6228	0.000218776	0.00434621	14547	Gdap2	ganglioside-induced differentiation-associated-protein 2
ENSMUSG00000037503	0.19557	5.65006	19.5688	0.000222034	0.00439258	214469	Fam168b	family with sequence similarity 168, member B
ENSMUSG00000098905	-0.365502	1.33049	19.5312	0.000224338	0.00442952	629016	Zfp953	zinc finger protein 953
ENSMUSG00000079038	-0.771245	-0.922634	19.5299	0.000224418	0.00442952	211135	D130040H23Rik	RIKEN cDNA D130040H23 gene
ENSMUSG00000079419	1.09159	0.243512	19.5159	0.000225276	0.00443638	73656	Ms4a6c	membrane-spanning 4-domains, subfamily A, member 6C
ENSMUSG00000070304	0.491824	1.56732	19.5161	0.000225267	0.00443638	72821	Scn2b	sodium channel, voltage-gated, type II, beta
ENSMUSG00000002031	-0.251633	3.42734	19.4772	0.000227683	0.00447871	76568	Ift46	intraflagellar transport 46
ENSMUSG00000059796	0.234938	6.33362	19.4451	0.000229703	0.00451334	13681	Eif4a1	eukaryotic translation initiation factor 4A1
ENSMUSG00000025959	0.346424	3.62514	19.4389	0.000230092	0.00451589	93691	Klf7	Kruppel-like factor 7 (ubiquitous)
ENSMUSG00000037577	-0.853046	0.167757	19.4293	0.000230702	0.00452275	71932	Ephx3	epoxide hydrolase 3
ENSMUSG00000057137	0.482324	3.28607	19.4118	0.000231815	0.00453945	68487	Tmem140	transmembrane protein 140
ENSMUSG00000039153	-0.538888	-0.127421	19.3803	0.000233832	0.00457379	12393	Runx2	runt related transcription factor 2
ENSMUSG00000005951	-0.642174	0.726113	19.3709	0.000234436	0.00458045	74637	Shpk	sedoheptulokinase
ENSMUSG00000033029	0.635988	-0.157223	19.345	0.000236113	0.00460804	27660	1700088E04Rik	RIKEN cDNA 1700088E04 gene
ENSMUSG00000074874	0.754928	-1.02713	19.3194	0.000237785	0.00463341	13025	Ctla2b	cytotoxic T lymphocyte-associated protein 2 beta
ENSMUSG00000020107	0.189258	4.90531	19.317	0.000237946	0.00463341	52717	Anapc16	anaphase promoting complex subunit 16
ENSMUSG00000019876	-1.5118	-2.08736	19.3032	0.000238852	0.00464587	18768	Pkib	protein kinase inhibitor beta, cAMP dependent, testis specific
ENSMUSG00000025076	-0.35128	2.52458	19.2755	0.000240682	0.00467622	12369	Casp7	caspase 7
ENSMUSG00000096210	-0.210434	6.79588	19.2582	0.000241836	0.00469339	14958	H1f0	H1.0 linker histone
ENSMUSG00000038236	-0.347094	1.86248	19.2448	0.000242734	0.00470557	15404	Hoxa7	homeobox A7
ENSMUSG00000046658	-0.235585	3.19754	19.236	0.000243321	0.00471171	54201	Zfp316	zinc finger protein 316
ENSMUSG00000024481	0.61268	1.69024	19.1861	0.000246707	0.00477196	74574	Lvrn	laeverin
ENSMUSG00000079654	-0.670843	-0.27254	19.1532	0.000248958	0.00481015	101359	Prrt4	proline-rich transmembrane protein 4
ENSMUSG00000055044	0.244876	7.83803	19.1473	0.000249368	0.00481272	54132	Pdlim1	PDZ and LIM domain 1 (elfin)
ENSMUSG00000078954	1.05455	-1.44853	19.1318	0.000250443	0.00482276	73167	Arhgap8	Rho GTPase activating protein 8
ENSMUSG00000030956	-0.318684	4.85935	19.1346	0.000250246	0.00482276	77938	Fam53b	family with sequence similarity 53, member B
ENSMUSG00000032656	0.506569	1.10834	19.1119	0.000251825	0.00484401	320253	March3	membrane-associated ring finger (C3HC4) 3
ENSMUSG00000032258	-0.410127	0.860686	19.0943	0.000253057	0.00486045	75782	Lca5	Leber congenital amaurosis 5 (human)
ENSMUSG00000034285	-0.639399	-0.251468	19.0917	0.000253239	0.00486045	18082	Nipsnap1	nipsnap homolog 1
ENSMUSG00000022180	0.446719	1.57935	19.0865	0.00025361	0.00486221	50934	Slc7a8	solute carrier family 7 (cationic amino acid transporter, y+ system), member 8
ENSMUSG00000107722	1.19515	-1.56101	19.0015	0.000259665	0.00497282	68204	2900060B14Rik	RIKEN cDNA 2900060B14 gene
ENSMUSG00000026589	-0.58632	1.55085	18.9863	0.000260763	0.00498835	89867	Sec16b	SEC16 homolog B (S. cerevisiae)
ENSMUSG00000110206	-0.518525	0.335606	18.9703	0.000261928	0.00499761	14256	Flt3l	FMS-like tyrosine kinase 3 ligand
ENSMUSG00000005958	-0.739011	1.62068	18.9678	0.000262109	0.00499761	13845	Ephb3	Eph receptor B3
ENSMUSG00000025283	0.46037	4.12936	18.9422	0.000263983	0.00502231	20229	Sat1	spermidine/spermine N1-acetyl transferase 1
ENSMUSG00000038893	-0.747613	1.75384	18.9457	0.000263729	0.00502231	215512	Fam117a	family with sequence similarity 117, member A
ENSMUSG00000029513	-0.261599	2.8805	18.9382	0.000264281	0.00502249	19079	Prkab1	protein kinase, AMP-activated, beta 1 non-catalytic subunit
ENSMUSG00000029298	-0.381915	3.61561	18.9118	0.00026623	0.00505401	236573	Gbp9	guanylate-binding protein 9
ENSMUSG00000039005	0.486319	5.14338	18.9025	0.000266921	0.0050616	21898	Tlr4	toll-like receptor 4
ENSMUSG00000034471	0.285912	4.76535	18.8681	0.000269495	0.00510485	140721	Caskin2	CASK-interacting protein 2
ENSMUSG00000040253	-0.269533	3.61609	18.8554	0.000270449	0.00511733	229900	Gbp7	guanylate binding protein 7
ENSMUSG00000059810	-0.417306	3.35078	18.8314	0.00027227	0.0051462	50780	Rgs3	regulator of G-protein signaling 3
ENSMUSG00000031709	0.687663	1.61434	18.815	0.00027352	0.00516421	71310	Tbc1d9	TBC1 domain family, member 9
ENSMUSG00000047604	-0.670569	2.02418	18.8044	0.000274332	0.00517392	212398	Frat2	frequently rearranged in advanced T cell lymphomas 2
ENSMUSG00000022020	0.276599	2.71316	18.7934	0.000275181	0.00518337	66897	Naa16	N(alpha)-acetyltransferase 16, NatA auxiliary subunit
ENSMUSG00000018076	0.213669	5.36601	18.7901	0.000275429	0.00518337	76199	Med13l	mediator complex subunit 13-like
ENSMUSG00000038271	-0.347773	3.40945	18.7763	0.000276493	0.00519776	320678	Iffo1	intermediate filament family orphan 1
ENSMUSG00000063919	0.966068	-0.421089	18.758	0.000277918	0.00520903	68955	Srrm4	serine/arginine repetitive matrix 4
ENSMUSG00000058672	0.52122	3.78115	18.7634	0.000277492	0.00520903	22151	Tubb2a	tubulin, beta 2A class IIA
ENSMUSG00000017734	0.264368	2.78437	18.757	0.00027799	0.00520903	52840	Dbndd2	dysbindin (dystrobrevin binding protein 1) domain containing 2
ENSMUSG00000032243	-0.596988	3.50265	18.7475	0.000278731	0.00521729	319480	Itga11	integrin alpha 11
ENSMUSG00000029299	-0.821116	-0.539209	18.7208	0.000280826	0.00525084	27405	Abcg3	ATP binding cassette subfamily G member 3
ENSMUSG00000089371	0.990887	-1.35842	18.7161	0.000281198	0.00525216	100316693	Mir1938	microRNA 1938
ENSMUSG00000046034	0.335928	5.37636	18.711	0.000281599	0.005254	432940	Otulin	OTU deubiquitinase with linear linkage specificity
ENSMUSG00000021624	-1.22815	-0.805963	18.6747	0.00028448	0.00530207	17079	Cd180	CD180 antigen
ENSMUSG00000032425	-0.346453	3.53986	18.6591	0.000285723	0.00531953	71640	Zfp949	zinc finger protein 949
ENSMUSG00000038517	0.378546	2.36144	18.6505	0.000286414	0.00532668	73174	Tbkbp1	TBK1 binding protein 1
ENSMUSG00000050919	0.479411	3.16333	18.6369	0.00028751	0.00533396	238803	Zfp366	zinc finger protein 366
ENSMUSG00000042594	0.284393	4.14056	18.6343	0.000287725	0.00533396	16923	Sh2b3	SH2B adaptor protein 3
ENSMUSG00000043015	-0.575774	0.442261	18.6348	0.000287681	0.00533396	227094	Nemp2	nuclear envelope integral membrane protein 2
ENSMUSG00000043602	-0.239974	3.8017	18.5921	0.000291154	0.00539177	193043	Zfp3	zinc finger protein 3
ENSMUSG00000050605	-0.40846	1.0432	18.5726	0.000292756	0.00541568	22719	Zfp61	zinc finger protein 61
ENSMUSG00000020178	-0.563747	0.48659	18.56	0.000293796	0.00542914	11540	Adora2a	adenosine A2a receptor
ENSMUSG00000021738	0.196195	5.11625	18.5553	0.000294184	0.00543054	246103	Atxn7	ataxin 7
ENSMUSG00000054690	-0.261153	4.25509	18.5073	0.000298183	0.00549269	59308	Emcn	endomucin
ENSMUSG00000027669	-0.296959	3.99062	18.5086	0.000298078	0.00549269	14696	Gnb4	guanine nucleotide binding protein (G protein), beta 4
ENSMUSG00000034165	0.349281	3.67297	18.4959	0.000299147	0.00550463	12445	Ccnd3	cyclin D3
ENSMUSG00000022602	1.10291	1.49828	18.4842	0.000300134	0.00551629	11838	Arc	activity regulated cytoskeletal-associated protein
ENSMUSG00000050708	0.30576	6.05053	18.4771	0.000300733	0.00551629	14325	Ftl1	ferritin light polypeptide 1
ENSMUSG00000097267	-0.787811	-0.288566	18.4804	0.000300459	0.00551629	74303	1700109K24Rik	RIKEN cDNA 1700109K24 gene
ENSMUSG00000031070	-0.68056	2.17354	18.4731	0.000301078	0.0055168	211577	Mrgprf	MAS-related GPR, member F
ENSMUSG00000056216	0.217816	6.12419	18.4579	0.000302365	0.00552997	12611	Cebpg	CCAAT/enhancer binding protein (C/EBP), gamma
ENSMUSG00000058173	-0.353362	2.29401	18.4572	0.000302433	0.00552997	170748	Smco4	single-pass membrane protein with coiled-coil domains 4
ENSMUSG00000060397	-0.331692	1.90925	18.4501	0.000303031	0.00553509	243833	Zfp128	zinc finger protein 128
ENSMUSG00000005836	-0.862932	-0.967836	18.4381	0.000304067	0.00554818	14465	Gata6	GATA binding protein 6
ENSMUSG00000050106	0.62684	-0.327255	18.3847	0.000308683	0.00562651	217356	Tmc8	transmembrane channel-like gene family 8
ENSMUSG00000051515	-0.661264	0.0257585	18.3728	0.000309724	0.00563956	58238	Fam181b	family with sequence similarity 181, member B
ENSMUSG00000028978	0.34394	3.48556	18.3397	0.000312642	0.00568081	18127	Nos3	nitric oxide synthase 3, endothelial cell
ENSMUSG00000043542	-0.339202	3.62175	18.3324	0.000313289	0.00568663	67306	Zc2hc1a	zinc finger, C2HC-type containing 1A
ENSMUSG00000040945	0.288237	3.79366	18.2725	0.000318647	0.00577182	108911	Rcc2	regulator of chromosome condensation 2
ENSMUSG00000038658	-0.142734	5.5513	18.2556	0.000320179	0.00579353	226089	Ric1	RAB6A GEF complex partner 1
ENSMUSG00000071324	0.866025	0.845313	18.2282	0.000322675	0.00583264	213402	Armc2	armadillo repeat containing 2
ENSMUSG00000019590	0.459863	3.19649	18.2134	0.000324039	0.00585121	13056	Cyb561	cytochrome b-561
ENSMUSG00000078429	-0.208477	6.61442	18.1922	0.000326	0.00588051	52468	Ctdsp2	CTD (carboxy-terminal domain, RNA polymerase II, polypeptide A) small phosphatase 2
ENSMUSG00000039741	-0.346651	2.82621	18.1809	0.000327047	0.00589328	268515	Bahcc1	BAH domain and coiled-coil containing 1
ENSMUSG00000042549	0.334063	2.59482	18.1624	0.000328771	0.00591822	24082	Map2k3os	mitogen-activated protein kinase kinase 3, opposite strand
ENSMUSG00000031539	-0.48151	1.73858	18.1563	0.000329341	0.00592234	64933	Ap3m2	adaptor-related protein complex 3, mu 2 subunit
ENSMUSG00000020553	-0.54554	0.280045	18.1158	0.000333163	0.00597872	18559	Pctp	phosphatidylcholine transfer protein
ENSMUSG00000024401	-1.55175	-1.67407	18.1165	0.000333097	0.00597872	21926	Tnf	tumor necrosis factor
ENSMUSG00000041378	-0.603884	3.21799	18.1054	0.000334144	0.00599014	12741	Cldn5	claudin 5
ENSMUSG00000052273	0.824225	-0.255798	18.0086	0.000343499	0.00614744	381917	Dnah3	dynein, axonemal, heavy chain 3
ENSMUSG00000032252	-0.228708	4.21055	18.0074	0.000343626	0.00614744	93683	Glce	glucuronyl C5-epimerase
ENSMUSG00000044296	-0.375201	1.48083	18.0026	0.000344096	0.00614952	214779	Zfp879	zinc finger protein 879
ENSMUSG00000041930	1.41562	-1.4084	17.9743	0.000346889	0.00617482	433940	Fam222a	family with sequence similarity 222, member A
ENSMUSG00000047123	0.381315	2.10731	17.9738	0.000346932	0.00617482	106759	Ticam1	toll-like receptor adaptor molecule 1
ENSMUSG00000037443	0.240643	6.75083	17.9843	0.000345895	0.00617482	70012	Cep85	centrosomal protein 85
ENSMUSG00000062098	-0.285746	4.23299	17.9747	0.000346851	0.00617482	228662	Btbd3	BTB (POZ) domain containing 3
ENSMUSG00000051367	-0.243206	6.8018	17.963	0.000348007	0.006175	20471	Six1	sine oculis-related homeobox 1
ENSMUSG00000032397	-0.24728	2.9773	17.9699	0.000347322	0.006175	66131	Tipin	timeless interacting protein
ENSMUSG00000022676	-0.58388	0.119134	17.9664	0.000347669	0.006175	20583	Snai2	snail family zinc finger 2
ENSMUSG00000037552	0.465624	3.36894	17.9421	0.000350099	0.00619947	101497	Plekhg2	pleckstrin homology domain containing, family G (with RhoGef domain) member 2
ENSMUSG00000029863	-0.307975	2.41986	17.9453	0.000349771	0.00619947	12366	Casp2	caspase 2
ENSMUSG00000039929	0.25355	3.56054	17.9129	0.000353033	0.00623871	207932	Urb1	URB1 ribosome biogenesis 1 homolog (S. cerevisiae)
ENSMUSG00000030737	-0.253183	4.27264	17.9065	0.000353685	0.00624388	101488	Slco2b1	solute carrier organic anion transporter family, member 2b1
ENSMUSG00000006362	-0.359561	3.65454	17.894	0.000354951	0.00625988	12398	Cbfa2t3	CBFA2/RUNX1 translocation partner 3
ENSMUSG00000090919	-0.874934	-1.25651	17.8524	0.000359208	0.00632213	241989	Pabpc4l	poly(A) binding protein, cytoplasmic 4-like
ENSMUSG00000035891	0.247485	4.0427	17.817	0.000362884	0.00637604	223753	Cerk	ceramide kinase
ENSMUSG00000025162	0.138672	5.68042	17.8158	0.000363004	0.00637604	104318	Csnk1d	casein kinase 1, delta
ENSMUSG00000002831	0.34424	8.51323	17.7601	0.000368859	0.00647235	57435	Plin4	perilipin 4
ENSMUSG00000036555	-0.39883	1.48734	17.7523	0.00036969	0.00647746	74239	Iqce	IQ motif containing E
ENSMUSG00000037029	0.180036	4.8738	17.7417	0.00037082	0.00648711	26465	Zfp146	zinc finger protein 146
ENSMUSG00000034731	0.413685	2.63642	17.7302	0.000372045	0.006502	380921	Dgkh	diacylglycerol kinase, eta
ENSMUSG00000029416	0.239733	3.55523	17.7188	0.000373268	0.00651077	100561	Slc15a4	solute carrier family 15, member 4
ENSMUSG00000031639	-0.396698	1.484	17.7186	0.000373296	0.00651077	142980	Tlr3	toll-like receptor 3
ENSMUSG00000045466	-0.276251	2.72451	17.7068	0.000374562	0.00652631	101197	Zfp956	zinc finger protein 956
ENSMUSG00000051499	-0.678249	-0.194616	17.7004	0.000375256	0.00653186	330301	Zfp786	zinc finger protein 786
ENSMUSG00000038227	-0.224273	2.96334	17.6944	0.000375908	0.00653667	15405	Hoxa9	homeobox A9
ENSMUSG00000007038	0.216592	4.18504	17.6853	0.000376893	0.00654725	18010	Neu1	neuraminidase 1
ENSMUSG00000051375	-0.367951	3.75341	17.6709	0.000378459	0.00655481	75599	Pcdh1	protocadherin 1
ENSMUSG00000039697	-0.45201	2.166	17.6725	0.000378287	0.00655481	211329	Ncoa7	nuclear receptor coactivator 7
ENSMUSG00000000732	0.408187	1.95158	17.662	0.000379432	0.00656511	50723	Icosl	icos ligand
ENSMUSG00000024219	0.313387	5.20435	17.6513	0.0003806	0.0065658	224650	Anks1	ankyrin repeat and SAM domain containing 1
ENSMUSG00000005107	-0.498896	-0.035427	17.6544	0.000380263	0.0065658	117591	Slc2a9	solute carrier family 2 (facilitated glucose transporter), member 9
ENSMUSG00000063689	-0.744796	-1.33402	17.6513	0.000380604	0.0065658	621893	H2ac21	H2A clustered histone 21
ENSMUSG00000040613	-0.552365	1.61114	17.6401	0.000381833	0.00658046	11810	Apobec1	apolipoprotein B mRNA editing enzyme, catalytic polypeptide 1
ENSMUSG00000085696	-0.887985	-1.67855	17.6282	0.000383147	0.00659658	72628	Hoxaas3	Hoxa cluster antisense RNA 3
ENSMUSG00000085696	-0.887985	-1.67855	17.6282	0.000383147	0.00659658	115490409	LOC115490409	uncharacterized LOC115490409
ENSMUSG00000021285	0.213433	3.88729	17.6053	0.000385697	0.0066339	21981	Ppp1r13b	protein phosphatase 1, regulatory subunit 13B
ENSMUSG00000074578	0.261953	2.84623	17.5766	0.000388909	0.00668255	68949	Zfas1	zinc finger, NFX1-type containing 1, antisense RNA 1
ENSMUSG00000030247	-0.279347	4.9433	17.5598	0.000390799	0.0067084	16523	Kcnj8	potassium inwardly-rectifying channel, subfamily J, member 8
ENSMUSG00000075297	-0.905497	-0.888556	17.5511	0.000391778	0.00671857	667281	H60b	histocompatibility 60b
ENSMUSG00000050295	-0.393373	0.923638	17.5275	0.000394467	0.00675802	17300	Foxc1	forkhead box C1
ENSMUSG00000020262	0.294854	4.16496	17.5023	0.000397353	0.00680076	110532	Adarb1	adenosine deaminase, RNA-specific, B1
ENSMUSG00000050953	-0.459004	4.1267	17.491	0.000398658	0.00681639	14609	Gja1	gap junction protein, alpha 1
ENSMUSG00000014039	0.177342	3.12562	17.4848	0.000399377	0.00682197	114604	Prdm15	PR domain containing 15
ENSMUSG00000020064	0.21806	4.94208	17.4674	0.000401398	0.00684305	67345	Herc4	hect domain and RLD 4
ENSMUSG00000029919	-0.902115	0.366884	17.4697	0.000401127	0.00684305	54486	Hpgds	hematopoietic prostaglandin D synthase
ENSMUSG00000050890	-0.259448	2.57793	17.4599	0.000402274	0.00685127	230809	Pdik1l	PDLIM1 interacting kinase 1 like
ENSMUSG00000016619	0.187338	4.28189	17.4418	0.000404389	0.00686104	18141	Nup50	nucleoporin 50
ENSMUSG00000021179	-0.206174	4.16898	17.4421	0.000404358	0.00686104	217827	Nrde2	nrde-2 necessary for RNA interference, domain containing
ENSMUSG00000019338	-0.268836	3.12366	17.4415	0.000404426	0.00686104	78266	Zfp687	zinc finger protein 687
ENSMUSG00000070803	-0.611114	1.29396	17.449	0.000403539	0.00686104	56222	Cited4	Cbp/p300-interacting transactivator, with Glu/Asp-rich carboxy-terminal domain, 4
ENSMUSG00000022791	-0.263352	5.07656	17.4296	0.00040582	0.00687798	51789	Tnk2	tyrosine kinase, non-receptor, 2
ENSMUSG00000044562	0.384712	3.70234	17.3942	0.00041002	0.00694239	69903	Rasip1	Ras interacting protein 1
ENSMUSG00000071001	0.351265	1.33086	17.3901	0.000410503	0.00694381	100039781	Hrct1	histidine rich carboxyl terminus 1
ENSMUSG00000022774	0.191515	4.07609	17.3725	0.000412616	0.006966	68092	Ncbp2	nuclear cap binding protein subunit 2
ENSMUSG00000024534	-0.532473	1.54461	17.3623	0.000413838	0.00697986	67847	Sncaip	synuclein, alpha interacting protein (synphilin)
ENSMUSG00000024663	-0.556378	3.08142	17.3298	0.00041777	0.00703935	74760	Rab3il1	RAB3A interacting protein (rabin3)-like 1
ENSMUSG00000030711	0.427253	3.90056	17.3068	0.000420575	0.00707291	20887	Sult1a1	sulfotransferase family 1A, phenol-preferring, member 1
ENSMUSG00000038534	-0.343846	1.46359	17.3096	0.000420238	0.00707291	71240	Osbpl7	oxysterol binding protein-like 7
ENSMUSG00000070639	0.416168	2.38922	17.2628	0.000426009	0.00715736	433926	Lrrc8b	leucine rich repeat containing 8 family, member B
ENSMUSG00000018507	0.470766	1.36402	17.257	0.000426721	0.0071624	22368	Trpv2	transient receptor potential cation channel, subfamily V, member 2
ENSMUSG00000027612	0.85864	-1.4589	17.2501	0.000427581	0.00716409	17391	Mmp24	matrix metallopeptidase 24
ENSMUSG00000044948	0.526304	1.60393	17.243	0.000428469	0.00716409	100048534	Cfap43	cilia and flagella associated protein 43
ENSMUSG00000049999	-0.477644	2.24047	17.2476	0.000427897	0.00716409	228966	Ppp1r3d	protein phosphatase 1, regulatory subunit 3D
ENSMUSG00000009905	0.329	3.39352	17.2106	0.000432542	0.00722525	70750	Kdsr	3-ketodihydrosphingosine reductase
ENSMUSG00000024168	0.272359	4.7882	17.1958	0.000434414	0.00724955	407831	Tmem204	transmembrane protein 204
ENSMUSG00000013160	0.204128	5.30156	17.1707	0.000437615	0.00729596	11972	Atp6v0d1	ATPase, H+ transporting, lysosomal V0 subunit D1
ENSMUSG00000019295	-0.228557	3.7728	17.1515	0.000440081	0.00733004	68366	Tmem129	transmembrane protein 129
ENSMUSG00000095407	-0.847692	-0.451438	17.1171	0.000444533	0.00739711	622645	Tmem200c	transmembrane protein 200C
ENSMUSG00000030327	0.195486	3.74817	17.1009	0.000446643	0.00742511	67602	Necap1	NECAP endocytosis associated 1
ENSMUSG00000020185	0.727852	-0.823978	17.085	0.000448738	0.00745282	52679	E2f7	E2F transcription factor 7
ENSMUSG00000024948	0.32025	3.37014	17.066	0.000451237	0.00748717	26412	Map4k2	mitogen-activated protein kinase kinase kinase kinase 2
ENSMUSG00000042364	-0.212107	4.57848	17.054	0.000452831	0.00750647	170625	Snx18	sorting nexin 18
ENSMUSG00000013150	-0.22479	2.97243	17.0487	0.000453532	0.00751093	70575	Gfod2	glucose-fructose oxidoreductase domain containing 2
ENSMUSG00000041483	0.309191	4.40244	17.0336	0.000455556	0.00753726	226442	Zfp281	zinc finger protein 281
ENSMUSG00000047443	0.824082	0.0584916	17.0169	0.000457797	0.00755996	227358	Erfe	erythroferrone
ENSMUSG00000007872	0.292682	4.74569	16.9899	0.000461437	0.00761284	15903	Id3	inhibitor of DNA binding 3
ENSMUSG00000031613	-0.997378	0.813242	16.9405	0.000468184	0.00771682	15446	Hpgd	hydroxyprostaglandin dehydrogenase 15 (NAD)
ENSMUSG00000045975	0.21944	6.36969	16.8606	0.000479348	0.00788588	207781	C2cd2	C2 calcium-dependent domain containing 2
ENSMUSG00000026484	0.255431	4.49965	16.818	0.00048541	0.00797053	19821	Rnf2	ring finger protein 2
ENSMUSG00000039239	-0.229745	3.94489	16.8199	0.000485133	0.00797053	21808	Tgfb2	transforming growth factor, beta 2
ENSMUSG00000047735	-0.348052	4.27941	16.7412	0.000496554	0.00813815	209086	Samd9l	sterile alpha motif domain containing 9-like
ENSMUSG00000021904	0.258843	4.49514	16.704	0.000502052	0.00822051	218877	Sema3g	sema domain, immunoglobulin domain (Ig), short basic domain, secreted, (semaphorin) 3G
ENSMUSG00000048787	0.208644	4.61244	16.6929	0.000503705	0.00823982	233805	Dcun1d3	DCN1, defective in cullin neddylation 1, domain containing 3 (S. cerevisiae)
ENSMUSG00000034463	-0.484469	3.91987	16.674	0.000506541	0.00827842	219151	Scara3	scavenger receptor class A, member 3
ENSMUSG00000017764	-0.261601	2.36434	16.6615	0.000508429	0.00830148	71971	Zswim1	zinc finger SWIM-type containing 1
ENSMUSG00000025170	-0.241726	2.93037	16.653	0.000509707	0.00831453	217371	Rab40b	Rab40B, member RAS oncogene family
ENSMUSG00000114968	0.852575	-0.885148	16.6251	0.000513954	0.00835416	408254	A630019I02Rik	RIKEN cDNA A630019I02 gene
ENSMUSG00000038225	-0.382585	0.798791	16.6257	0.000513853	0.00835416	408022	Primpol	primase and polymerase (DNA-directed)
ENSMUSG00000026360	-0.310195	3.65294	16.6211	0.000514561	0.00835453	19735	Rgs2	regulator of G-protein signaling 2
ENSMUSG00000049580	0.503583	1.93762	16.5953	0.000518524	0.00841062	244152	Tsku	tsukushi, small leucine rich proteoglycan
ENSMUSG00000026596	0.198783	5.96131	16.5923	0.000518983	0.00841062	11352	Abl2	v-abl Abelson murine leukemia viral oncogene 2 (arg, Abelson-related gene)
ENSMUSG00000048647	0.375347	0.528638	16.5887	0.000519537	0.00841176	241624	Exd1	exonuclease 3'-5' domain containing 1
ENSMUSG00000107476	-0.310388	2.33567	16.5497	0.000525607	0.00850213	58894	Zfp862-ps	zinc finger protein 862, pseudogene
ENSMUSG00000048921	-0.428229	0.729143	16.5278	0.000529035	0.00854962	71131	Zfp689	zinc finger protein 689
ENSMUSG00000041119	-0.498064	0.523276	16.4809	0.000536481	0.0086619	18585	Pde9a	phosphodiesterase 9A
ENSMUSG00000020363	0.643037	4.04718	16.4072	0.000548428	0.00884659	14584	Gfpt2	glutamine fructose-6-phosphate transaminase 2
ENSMUSG00000003469	-1.22646	-1.94195	16.3386	0.000559796	0.00902158	105653	Phyhip	phytanoyl-CoA hydroxylase interacting protein
ENSMUSG00000018405	0.270486	3.7375	16.3123	0.000564213	0.00907595	217038	Mrm1	mitochondrial rRNA methyltransferase 1
ENSMUSG00000075000	-0.308953	2.57576	16.3092	0.000564742	0.00907606	641340	Nrbf2	nuclear receptor binding factor 2
ENSMUSG00000028034	0.221692	5.44472	16.2838	0.000569057	0.00913697	51886	Fubp1	far upstream element (FUSE) binding protein 1
ENSMUSG00000044551	-0.894853	-1.46426	16.2782	0.000570015	0.00914391	268759	9930012K11Rik	RIKEN cDNA 9930012K11 gene
ENSMUSG00000054074	-0.624473	-0.393369	16.2595	0.000573232	0.00918703	72668	Skida1	SKI/DACH domain containing 1
ENSMUSG00000026872	-0.306832	5.69244	16.251	0.000574687	0.00920187	24136	Zeb2	zinc finger E-box binding homeobox 2
ENSMUSG00000020048	0.256651	7.44877	16.2425	0.000576165	0.00921705	22027	Hsp90b1	heat shock protein 90, beta (Grp94), member 1
ENSMUSG00000007379	-0.394648	1.7013	16.2374	0.000577047	0.00922267	329727	Dennd2c	DENN/MADD domain containing 2C
ENSMUSG00000073489	0.66374	2.19841	16.2299	0.000578346	0.00923496	15951	Ifi204	interferon activated gene 204
ENSMUSG00000061046	-0.277041	2.52632	16.2244	0.000579292	0.00923543	68977	Haghl	hydroxyacylglutathione hydrolase-like
ENSMUSG00000022434	0.23184	2.50731	16.1803	0.000587035	0.00934795	73225	Fam118a	family with sequence similarity 118, member A
ENSMUSG00000024817	0.155228	4.55046	16.1653	0.000589681	0.00938149	109113	Uhrf2	ubiquitin-like, containing PHD and RING finger domains 2
ENSMUSG00000028042	-0.248333	4.42149	16.1574	0.000591098	0.00939543	22724	Zbtb7b	zinc finger and BTB domain containing 7B
ENSMUSG00000027641	-0.340615	1.42147	16.1527	0.000591935	0.00939978	19650	Rbl1	RB transcriptional corepressor like 1
ENSMUSG00000021990	-0.423953	2.91022	16.1498	0.000592453	0.00939978	219140	Spata13	spermatogenesis associated 13
ENSMUSG00000067931	0.517165	2.43137	16.1274	0.000596449	0.00945457	381066	Zfp948	zinc finger protein 948
ENSMUSG00000043300	-0.541874	1.54439	16.0897	0.000603277	0.00955409	26879	B3galnt1	UDP-GalNAc:betaGlcNAc beta 1,3-galactosaminyltransferase, polypeptide 1
ENSMUSG00000028423	0.127262	5.30171	16.0859	0.000603964	0.00955626	74164	Nfx1	nuclear transcription factor, X-box binding 1
ENSMUSG00000052681	0.315271	5.38363	16.0809	0.000604882	0.00956208	215449	Rap1b	RAS related protein 1b
ENSMUSG00000087497	0.312672	1.93293	16.0722	0.000606469	0.00957566	66456	2810001G20Rik	RIKEN cDNA 2810001G20 gene
ENSMUSG00000024776	-0.700065	0.0951959	16.0566	0.000609339	0.00960634	76630	Stambpl1	STAM binding protein like 1
ENSMUSG00000062519	-0.224416	3.58264	16.0353	0.000613264	0.00965072	272347	Zfp398	zinc finger protein 398
ENSMUSG00000099411	-0.391364	3.19011	16.0233	0.000615501	0.00967717	70100	2310015D24Rik	RIKEN cDNA 2310015D24 gene
ENSMUSG00000063317	0.195151	4.95456	16.0058	0.000618755	0.00971076	76179	Usp31	ubiquitin specific peptidase 31
ENSMUSG00000087143	-0.858828	-1.3615	15.9899	0.000621739	0.00974879	320174	A830082K12Rik	RIKEN cDNA A830082K12 gene
ENSMUSG00000027459	-0.443508	0.950876	15.9614	0.00062713	0.00982448	73847	Fam110a	family with sequence similarity 110, member A
ENSMUSG00000031781	0.337401	5.17745	15.9216	0.000634735	0.00992367	109006	Ciapin1	cytokine induced apoptosis inhibitor 1
ENSMUSG00000027953	-0.270585	2.79953	15.9164	0.000635745	0.00992367	19729	Slc50a1	solute carrier family 50 (sugar transporter), member 1
ENSMUSG00000028268	-0.367483	2.91354	15.9177	0.000635493	0.00992367	55932	Gbp3	guanylate binding protein 3
ENSMUSG00000085156	0.449199	0.136978	15.8941	0.000640047	0.00998186	100041286	Snhg15	small nucleolar RNA host gene 15
ENSMUSG00000009035	0.235142	3.66383	15.8899	0.000640865	0.00998566	223693	Tmem184b	transmembrane protein 184b
ENSMUSG00000071379	0.362423	2.08962	15.8671	0.000645327	0.0100437	53602	Hpcal1	hippocalcin-like 1
ENSMUSG00000010067	0.350266	2.72464	15.8638	0.000645963	0.0100437	56289	Rassf1	Ras association (RalGDS/AF-6) domain family member 1
ENSMUSG00000048337	-0.936958	-0.492426	15.862	0.000646325	0.0100437	19065	Npy4r	neuropeptide Y receptor Y4
ENSMUSG00000063888	0.159903	5.2954	15.8575	0.000647211	0.0100485	66229	Rpl7l1	ribosomal protein L7-like 1
ENSMUSG00000031842	0.411787	2.16712	15.8471	0.000649246	0.0100554	110385	Pde4c	phosphodiesterase 4C, cAMP specific
ENSMUSG00000032217	0.18508	3.99068	15.8464	0.000649386	0.0100554	93836	Rnf111	ring finger 111
ENSMUSG00000022769	0.482114	1.99552	15.8326	0.000652119	0.0100887	64136	Sdf2l1	stromal cell-derived factor 2-like 1
ENSMUSG00000030560	-0.398762	4.53589	15.8233	0.000653971	0.0101084	13032	Ctsc	cathepsin C
ENSMUSG00000033960	0.218015	6.31812	15.7918	0.000660265	0.0101966	240185	Jcad	junctional cadherin 5 associated
ENSMUSG00000030168	0.147943	7.42629	15.7499	0.000668748	0.0103184	68465	Adipor2	adiponectin receptor 2
ENSMUSG00000029209	-0.253102	2.15372	15.7288	0.000673047	0.0103756	67980	Gnpda2	glucosamine-6-phosphate deaminase 2
ENSMUSG00000041642	-0.617056	0.827886	15.7043	0.000678109	0.0104351	16565	Kif21b	kinesin family member 21B
ENSMUSG00000032374	0.612039	3.30718	15.6872	0.000681658	0.0104804	26432	Plod2	procollagen lysine, 2-oxoglutarate 5-dioxygenase 2
ENSMUSG00000052395	-0.183834	2.93827	15.675	0.000684194	0.0105008	328370	Rft1	RFT1 homolog
ENSMUSG00000020021	0.269707	2.56699	15.6516	0.000689106	0.0105669	13998	Fgd6	FYVE, RhoGEF and PH domain containing 6
ENSMUSG00000024276	0.212442	4.93375	15.6434	0.000690823	0.0105839	69256	Zfp397	zinc finger protein 397
ENSMUSG00000032512	0.153768	4.24516	15.6379	0.000691987	0.0105924	67561	Wdr48	WD repeat domain 48
ENSMUSG00000034473	-0.190471	3.33702	15.6309	0.000693486	0.010606	317717	Sec22a	SEC22 homolog A, vesicle trafficking protein
ENSMUSG00000039990	0.173764	3.89339	15.6064	0.000698697	0.0106736	214764	Edrf1	erythroid differentiation regulatory factor 1
ENSMUSG00000045817	-0.458684	3.47411	15.6015	0.000699747	0.0106736	12193	Zfp36l2	zinc finger protein 36, C3H type-like 2
ENSMUSG00000112627	-0.68302	-1.1807	15.6029	0.000699446	0.0106736	71086	4933412E12Rik	RIKEN cDNA 4933412E12 gene
ENSMUSG00000054728	-0.372762	1.77968	15.594	0.000701352	0.0106887	218194	Phactr1	phosphatase and actin regulator 1
ENSMUSG00000009378	-0.505983	0.983289	15.5904	0.000702115	0.010691	240638	Slc16a12	solute carrier family 16 (monocarboxylic acid transporters), member 12
ENSMUSG00000008384	0.356597	3.73972	15.5674	0.000707082	0.0107516	55942	Sertad1	SERTA domain containing 1
ENSMUSG00000025408	-0.341422	4.75989	15.5663	0.000707333	0.0107516	13198	Ddit3	DNA-damage inducible transcript 3
ENSMUSG00000023828	0.807311	1.7999	15.5504	0.000710769	0.0107944	20519	Slc22a3	solute carrier family 22 (organic cation transporter), member 3
ENSMUSG00000052102	0.221783	2.70758	15.5404	0.000712957	0.0108182	26384	Gnpda1	glucosamine-6-phosphate deaminase 1
ENSMUSG00000032690	0.420871	0.974942	15.5286	0.000715545	0.010848	246728	Oas2	2'-5' oligoadenylate synthetase 2
ENSMUSG00000039529	0.458477	3.91193	15.4916	0.000723721	0.0109555	54670	Atp8b1	ATPase, class I, type 8B, member 1
ENSMUSG00000047821	-0.176203	6.08435	15.4908	0.000723897	0.0109555	94092	Trim16	tripartite motif-containing 16
ENSMUSG00000030880	0.191495	3.74387	15.485	0.00072518	0.0109653	26939	Polr3e	polymerase (RNA) III (DNA directed) polypeptide E
ENSMUSG00000042472	0.14092	4.38856	15.4731	0.000727838	0.0109832	52708	Zfp410	zinc finger protein 410
ENSMUSG00000009418	-0.375562	4.4145	15.4713	0.000728253	0.0109832	215690	Nav1	neuron navigator 1
ENSMUSG00000019891	0.263528	1.86088	15.4531	0.000732328	0.011035	66686	Dcbld1	discoidin, CUB and LCCL domain containing 1
ENSMUSG00000071724	-0.967008	-2.01483	15.4314	0.000737241	0.0110995	100503915	Smpd5	sphingomyelin phosphodiesterase 5
ENSMUSG00000033285	0.192969	3.86539	15.3976	0.000744938	0.0112057	269470	Wdr3	WD repeat domain 3
ENSMUSG00000027829	0.346863	3.59046	15.3503	0.000755869	0.0113602	56706	Ccnl1	cyclin L1
ENSMUSG00000034037	-0.249903	4.34475	15.346	0.000756874	0.0113655	232237	Fgd5	FYVE, RhoGEF and PH domain containing 5
ENSMUSG00000031609	0.510936	2.3956	15.3363	0.000759153	0.0113899	60406	Sap30	sin3 associated polypeptide
ENSMUSG00000005043	-0.321712	2.4506	15.3202	0.000762928	0.0114367	27029	Sgsh	N-sulfoglucosamine sulfohydrolase (sulfamidase)
ENSMUSG00000022003	0.315668	1.9441	15.3156	0.000764021	0.0114432	67554	Slc25a30	solute carrier family 25, member 30
ENSMUSG00000003545	1.41594	0.806545	15.3064	0.000766196	0.0114659	14282	Fosb	FBJ osteosarcoma oncogene B
ENSMUSG00000024176	-0.407893	0.800825	15.2748	0.000773715	0.0115585	20681	Sox8	SRY (sex determining region Y)-box 8
ENSMUSG00000047669	-0.521991	-0.315105	15.2774	0.000773087	0.0115585	73390	Msl3l2	MSL3 like 2
ENSMUSG00000021182	-0.33819	3.88338	15.2565	0.000778089	0.0116139	68339	Ccdc88c	coiled-coil domain containing 88C
ENSMUSG00000029683	0.418496	9.37767	15.2207	0.000786754	0.0117332	93677	Lmod2	leiomodin 2 (cardiac)
ENSMUSG00000027313	-0.931752	3.63786	15.1352	0.00080789	0.0120277	69065	Chac1	ChaC, cation transport regulator 1
ENSMUSG00000051323	-0.249689	3.63904	15.1175	0.000812348	0.0120734	279653	Pcdh19	protocadherin 19
ENSMUSG00000002103	-0.150622	4.20067	15.1004	0.00081667	0.0121273	11432	Acp2	acid phosphatase 2, lysosomal
ENSMUSG00000029570	0.548209	2.88972	15.0855	0.000820465	0.01215	16848	Lfng	LFNG O-fucosylpeptide 3-beta-N-acetylglucosaminyltransferase
ENSMUSG00000004383	0.20431	6.35812	15.0912	0.000819012	0.01215	16795	Large1	LARGE xylosyl- and glucuronyltransferase 1
ENSMUSG00000028524	-0.454671	0.678263	15.0888	0.000819619	0.01215	73094	Sgip1	SH3-domain GRB2-like (endophilin) interacting protein 1
ENSMUSG00000051041	-0.58635	1.8576	15.0827	0.000821174	0.01215	244198	Olfml1	olfactomedin-like 1
ENSMUSG00000062012	-0.530148	1.03811	15.0734	0.000823553	0.0121672	22654	Zfp13	zinc finger protein 13
ENSMUSG00000054320	-0.497516	-0.0150226	15.0701	0.000824398	0.0121693	270091	Lrrc36	leucine rich repeat containing 36
ENSMUSG00000028840	0.635501	-0.740297	15.0627	0.000826303	0.0121768	68040	Zfp593	zinc finger protein 593
ENSMUSG00000027377	0.5716	1.47733	15.0627	0.000826296	0.0121768	228576	Mall	mal, T cell differentiation protein-like
ENSMUSG00000046179	1.15079	0.170563	15.0565	0.000827891	0.0121898	108961	E2f8	E2F transcription factor 8
ENSMUSG00000046806	0.409885	0.900701	15.0401	0.000832119	0.0122359	78412	Cyren	cell cycle regulator of NHEJ
ENSMUSG00000009394	0.456293	1.82183	15.0326	0.000834086	0.0122499	20965	Syn2	synapsin II
ENSMUSG00000051034	-0.284357	1.95102	15.0263	0.000835712	0.0122635	22648	Zfp11	zinc finger protein 11
ENSMUSG00000047126	0.16293	7.88627	14.9991	0.000842831	0.0123575	67300	Cltc	clathrin, heavy polypeptide (Hc)
ENSMUSG00000040441	-0.360272	2.91621	14.9866	0.000846124	0.0123953	216441	Slc26a10	solute carrier family 26, member 10
ENSMUSG00000040177	0.373615	4.19691	14.9304	0.000861096	0.012604	68277	2310057M21Rik	RIKEN cDNA 2310057M21 gene
ENSMUSG00000030847	0.325682	7.34506	14.9276	0.000861837	0.0126043	29810	Bag3	BCL2-associated athanogene 3
ENSMUSG00000044716	0.364509	4.51453	14.9189	0.00086417	0.0126068	231134	Dok7	docking protein 7
ENSMUSG00000027716	-0.278768	3.0898	14.9189	0.000864185	0.0126068	22065	Trpc3	transient receptor potential cation channel, subfamily C, member 3
ENSMUSG00000001288	-0.35482	3.35177	14.9209	0.000863652	0.0126068	19411	Rarg	retinoic acid receptor, gamma
ENSMUSG00000034295	0.289818	5.82937	14.9016	0.000868873	0.0126434	225288	Fhod3	formin homology 2 domain containing 3
ENSMUSG00000079083	-0.315359	2.49237	14.9052	0.000867889	0.0126434	77532	Jrkl	Jrk-like
ENSMUSG00000049532	-0.364611	1.24746	14.9034	0.000868389	0.0126434	50524	Sall2	spalt like transcription factor 2
ENSMUSG00000042116	0.403901	3.73174	14.8691	0.000877748	0.0127512	246228	Vwa1	von Willebrand factor A domain containing 1
ENSMUSG00000022772	0.167329	3.9865	14.8629	0.000879446	0.0127652	320213	Senp5	SUMO/sentrin specific peptidase 5
ENSMUSG00000078651	0.700589	-0.730118	14.8552	0.000881559	0.0127675	237940	Aoc2	amine oxidase, copper containing 2 (retina-specific)
ENSMUSG00000035342	0.242824	5.08605	14.8543	0.000881809	0.0127675	226154	Lzts2	leucine zipper, putative tumor suppressor 2
ENSMUSG00000016984	-0.383823	2.2583	14.8556	0.000881457	0.0127675	68145	Etaa1	Ewing tumor-associated antigen 1
ENSMUSG00000057738	0.247119	7.48278	14.829	0.000888844	0.0128587	20740	Sptan1	spectrin alpha, non-erythrocytic 1
ENSMUSG00000045007	-0.483174	-0.134455	14.8202	0.000891284	0.0128832	103768	Tubg2	tubulin, gamma 2
ENSMUSG00000041135	-0.258361	2.02657	14.8153	0.000892651	0.0128923	192656	Ripk2	receptor (TNFRSF)-interacting serine-threonine kinase 2
ENSMUSG00000049323	0.215719	5.77342	14.8107	0.000893935	0.0129001	237782	Smcr8	Smith-Magenis syndrome chromosome region, candidate 8 homolog (human)
ENSMUSG00000041570	0.149112	5.1955	14.8035	0.000895961	0.0129186	67886	Camsap2	calmodulin regulated spectrin-associated protein family, member 2
ENSMUSG00000037458	0.393024	6.24616	14.768	0.000906006	0.0130526	54375	Azin1	antizyme inhibitor 1
ENSMUSG00000055963	-0.478234	0.530354	14.7581	0.000908823	0.0130824	208820	Triqk	triple QxxK/R motif containing
ENSMUSG00000022969	-0.360417	2.78253	14.7245	0.000918475	0.013202	16155	Il10rb	interleukin 10 receptor, beta
ENSMUSG00000032596	-0.363538	2.69992	14.7239	0.000918647	0.013202	74153	Uba7	ubiquitin-like modifier activating enzyme 7
ENSMUSG00000022357	-0.460899	4.12985	14.6929	0.000927644	0.0132983	268807	Klhl38	kelch-like 38
ENSMUSG00000026241	-1.25877	-1.81261	14.6953	0.000926928	0.0132983	18159	Nppc	natriuretic peptide type C
ENSMUSG00000038384	-0.383716	2.63584	14.6861	0.000929635	0.0133158	208043	Setd1b	SET domain containing 1B
ENSMUSG00000004837	-0.357979	2.25061	14.6687	0.00093472	0.0133776	71520	Grap	GRB2-related adaptor protein
ENSMUSG00000032733	-0.314215	3.36706	14.6029	0.000954326	0.0136358	235406	Snx33	sorting nexin 33
ENSMUSG00000030768	-0.419917	2.31488	14.5814	0.000960811	0.0137172	68897	Disp1	dispatched RND transporter family member 1
ENSMUSG00000032558	-0.505173	1.21898	14.5502	0.000970328	0.0138417	74025	Nphp3	nephronophthisis 3 (adolescent)
ENSMUSG00000021678	0.670038	1.3648	14.5265	0.000977629	0.0139116	14063	F2rl1	coagulation factor II (thrombin) receptor-like 1
ENSMUSG00000063810	-0.329419	2.11612	14.5152	0.000981127	0.01395	236266	Alms1	ALMS1, centrosome and basal body associated
ENSMUSG00000009741	0.155802	4.25376	14.4836	0.000990979	0.0140785	22221	Ubp1	upstream binding protein 1
ENSMUSG00000026638	-0.46144	1.3575	14.4797	0.000992219	0.0140847	54139	Irf6	interferon regulatory factor 6
ENSMUSG00000041488	0.170945	3.40363	14.4642	0.00099709	0.0141422	20908	Stx3	syntaxin 3
ENSMUSG00000030674	-0.699641	-0.505472	14.4605	0.000998275	0.0141475	67375	Qprt	quinolinate phosphoribosyltransferase
ENSMUSG00000030796	0.370365	1.23986	14.4509	0.0010013	0.0141789	21677	Tead2	TEA domain family member 2
ENSMUSG00000045302	0.135281	4.7959	14.4482	0.00100218	0.0141798	50907	Preb	prolactin regulatory element binding
ENSMUSG00000034429	-0.297304	1.35196	14.4396	0.00100491	0.0141952	69020	Zfp707	zinc finger protein 707
ENSMUSG00000034520	0.301366	2.62377	14.4346	0.00100651	0.0142063	14615	Gjc1	gap junction protein, gamma 1
ENSMUSG00000001741	-0.460093	2.54594	14.4241	0.00100985	0.014242	16170	Il16	interleukin 16
ENSMUSG00000042607	-0.466002	3.01	14.4211	0.00101081	0.0142439	65255	Asb4	ankyrin repeat and SOCS box-containing 4
ENSMUSG00000075256	-1.04091	-1.83521	14.3638	0.00102938	0.0144704	228094	Cerkl	ceramide kinase-like
ENSMUSG00000020190	0.322941	8.74121	14.3285	0.00104102	0.0146222	17347	Mknk2	MAP kinase-interacting serine/threonine kinase 2
ENSMUSG00000019989	-0.413118	2.23554	14.307	0.00104815	0.0147105	209558	Enpp3	ectonucleotide pyrophosphatase/phosphodiesterase 3
ENSMUSG00000029587	-0.185558	3.58573	14.2817	0.00105663	0.0148055	231866	Zfp12	zinc finger protein 12
ENSMUSG00000033450	0.643122	-0.539692	14.2739	0.00105925	0.0148303	72536	Tagap	T cell activation Rho GTPase activating protein
ENSMUSG00000026127	0.178175	3.88107	14.2581	0.00106461	0.0148934	27993	Imp4	IMP4, U3 small nucleolar ribonucleoprotein
ENSMUSG00000054519	-0.281351	3.30868	14.2468	0.00106845	0.0149352	237775	Zfp867	zinc finger protein 867
ENSMUSG00000028584	-0.536809	3.32928	14.2245	0.00107607	0.0150296	242735	Lrrc38	leucine rich repeat containing 38
ENSMUSG00000028794	1.20146	-2.25642	14.2181	0.0010783	0.0150486	215493	A3galt2	alpha 1,3-galactosyltransferase 2 (isoglobotriaosylceramide synthase)
ENSMUSG00000024379	-0.883344	-1.48582	14.1889	0.00108839	0.0151651	53603	Tslp	thymic stromal lymphopoietin
ENSMUSG00000085282	-0.848864	-1.78558	14.1851	0.00108973	0.0151716	327812	Gm15663	predicted gene 15663
ENSMUSG00000030157	0.227925	6.14548	14.1754	0.00109311	0.0151944	93694	Clec2d	C-type lectin domain family 2, member d
ENSMUSG00000030870	0.16767	4.75526	14.1774	0.00109242	0.0151944	28018	Ubfd1	ubiquitin family domain containing 1
ENSMUSG00000022351	-0.646163	1.81363	14.1722	0.00109423	0.0151978	20775	Sqle	squalene epoxidase
ENSMUSG00000055368	-0.681391	0.537018	14.1639	0.00109712	0.0152257	20538	Slc6a2	solute carrier family 6 (neurotransmitter transporter, noradrenalin), member 2
ENSMUSG00000014905	0.292152	4.67168	14.1458	0.00110349	0.0152675	27362	Dnajb9	DnaJ heat shock protein family (Hsp40) member B9
ENSMUSG00000022146	0.26935	4.09981	14.1454	0.00110364	0.0152675	18414	Osmr	oncostatin M receptor
ENSMUSG00000009293	0.162508	6.91356	14.1508	0.00110175	0.0152675	22213	Ube2g2	ubiquitin-conjugating enzyme E2G 2
ENSMUSG00000019917	-0.188875	3.6857	14.1488	0.00110246	0.0152675	103080	Sept10	septin 10
ENSMUSG00000041915	0.225776	3.23569	14.123	0.00111157	0.0153527	225339	Ammecr1l	AMME chromosomal region gene 1-like
ENSMUSG00000035790	-0.225368	3.55114	14.1184	0.00111324	0.0153598	66994	Cep19	centrosomal protein 19
ENSMUSG00000054072	-0.607824	3.58146	14.1143	0.00111468	0.0153598	60440	Iigp1	interferon inducible GTPase 1
ENSMUSG00000021846	0.287306	3.47274	14.101	0.00111946	0.0154127	93834	Peli2	pellino 2
ENSMUSG00000021846	0.287306	3.47274	14.101	0.00111946	0.0154127	624367	Gm6498	glyceraldehyde-3-phosphate dehydrogenase pseudogene
ENSMUSG00000030779	0.176368	5.06941	14.0882	0.00112405	0.0154594	19647	Rbbp6	retinoblastoma binding protein 6, ubiquitin ligase
ENSMUSG00000041552	-0.862319	-1.64738	14.0841	0.00112551	0.0154594	211612	Ptchd1	patched domain containing 1
ENSMUSG00000032338	0.747653	1.49131	14.0711	0.00113024	0.015512	330953	Hcn4	hyperpolarization-activated, cyclic nucleotide-gated K+ 4
ENSMUSG00000000001	0.269306	4.8508	14.0417	0.00114093	0.0156286	14679	Gnai3	guanine nucleotide binding protein (G protein), alpha inhibiting 3
ENSMUSG00000032333	-0.189292	3.05166	14.0419	0.00114086	0.0156286	69106	Stoml1	stomatin-like 1
ENSMUSG00000045193	-0.261674	5.10591	14.0404	0.00114143	0.0156286	12696	Cirbp	cold inducible RNA binding protein
ENSMUSG00000073676	0.253796	5.59295	14.0307	0.001145	0.0156651	15528	Hspe1	heat shock protein 1 (chaperonin 10)
ENSMUSG00000036186	-0.391621	1.99491	14.0208	0.00114861	0.0157022	56279	Dipk1b	divergent protein kinase domain 1B
ENSMUSG00000038984	-0.47529	0.727494	14.0063	0.00115401	0.0157636	239364	Tspyl5	testis-specific protein, Y-encoded-like 5
ENSMUSG00000004791	0.467696	0.906916	13.9981	0.00115703	0.0157924	18654	Pgf	placental growth factor
ENSMUSG00000062861	-0.287872	1.77793	13.9713	0.00116705	0.0159043	22690	Zfp28	zinc finger protein 28
ENSMUSG00000049303	0.799675	1.73348	13.9677	0.00116841	0.0159081	171180	Syt12	synaptotagmin XII
ENSMUSG00000068699	0.488737	11.1759	13.9625	0.00117036	0.0159081	68794	Flnc	filamin C, gamma
ENSMUSG00000032750	-0.537447	-0.180763	13.9642	0.00116971	0.0159081	210710	Gab3	growth factor receptor bound protein 2-associated protein 3
ENSMUSG00000032750	-0.537447	-0.180763	13.9642	0.00116971	0.0159081	100503280	Gm38425	predicted gene, 38425
ENSMUSG00000022150	-0.448501	4.11498	13.9542	0.00117349	0.0159296	13132	Dab2	disabled 2, mitogen-responsive phosphoprotein
ENSMUSG00000031828	-0.417907	0.972815	13.9475	0.00117603	0.0159392	234796	Klhl36	kelch-like 36
ENSMUSG00000081769	-0.594083	-0.124051	13.932	0.00118191	0.0160064	622459	Gm12216	predicted gene 12216
ENSMUSG00000034575	0.181721	3.80213	13.9203	0.00118639	0.0160546	210106	Tent4a	terminal nucleotidyltransferase 4A
ENSMUSG00000059142	-0.273555	3.19111	13.917	0.00118765	0.0160591	240041	Zfp945	zinc finger protein 945
ENSMUSG00000019960	-0.332236	4.49289	13.9105	0.00119013	0.0160802	67603	Dusp6	dual specificity phosphatase 6
ENSMUSG00000020868	-0.304035	2.93505	13.9058	0.00119195	0.0160923	217119	Xylt2	xylosyltransferase II
ENSMUSG00000038914	0.203157	5.64486	13.8999	0.00119423	0.0160982	23856	Dido1	death inducer-obliterator 1
ENSMUSG00000037017	0.144107	4.16009	13.8998	0.00119424	0.0160982	22697	Zscan21	zinc finger and SCAN domain containing 21
ENSMUSG00000054499	0.234476	3.76896	13.8965	0.00119553	0.016103	67379	Dedd2	death effector domain-containing DNA binding protein 2
ENSMUSG00000055541	-1.05171	0.563229	13.8838	0.00120045	0.0161568	52855	Lair1	leukocyte-associated Ig-like receptor 1
ENSMUSG00000034110	-0.259622	2.02006	13.8755	0.00120366	0.0161875	212919	Kctd7	potassium channel tetramerisation domain containing 7
ENSMUSG00000097006	-0.169891	3.88753	13.7758	0.0012431	0.0166792	638247	9530082P21Rik	RIKEN cDNA 9530082P21 gene
ENSMUSG00000019737	0.908368	-1.98676	13.7704	0.00124526	0.0166953	233066	Syne4	spectrin repeat containing, nuclear envelope family member 4
ENSMUSG00000031145	0.269341	3.90668	13.7465	0.00125494	0.0168122	54630	Prickle3	prickle planar cell polarity protein 3
ENSMUSG00000040584	-0.319962	4.53181	13.7386	0.00125815	0.0168421	18671	Abcb1a	ATP-binding cassette, sub-family B (MDR/TAP), member 1A
ENSMUSG00000037262	0.277061	2.80665	13.731	0.00126128	0.0168581	16588	Kin	Kin17 DNA and RNA binding protein
ENSMUSG00000020823	0.223151	5.69348	13.7093	0.00127019	0.0169642	74136	Sec14l1	SEC14-like lipid binding 1
ENSMUSG00000025956	0.208093	3.83556	13.6956	0.00127586	0.0170268	67099	Mettl21a	methyltransferase like 21A
ENSMUSG00000087543	0.311068	2.23115	13.6878	0.00127907	0.0170566	100504191	Gm16576	predicted gene 16576
ENSMUSG00000027692	0.17545	6.60733	13.676	0.00128397	0.0170826	665113	Tnik	TRAF2 and NCK interacting kinase
ENSMUSG00000066357	-0.364857	3.66295	13.6682	0.00128725	0.0171001	83669	Wdr6	WD repeat domain 6
ENSMUSG00000037032	-0.177996	3.9517	13.6558	0.00129243	0.0171558	11785	Apbb1	amyloid beta (A4) precursor protein-binding, family B, member 1
ENSMUSG00000022340	-0.646342	1.30747	13.6398	0.0012992	0.0172194	319613	Sybu	syntabulin (syntaxin-interacting)
ENSMUSG00000023079	-0.173645	3.25303	13.6277	0.00130432	0.017274	57080	Gtf2ird1	general transcription factor II I repeat domain-containing 1
ENSMUSG00000037031	-0.268222	3.51958	13.625	0.00130543	0.0172752	70423	Tspan15	tetraspanin 15
ENSMUSG00000022203	-0.581342	1.30757	13.6228	0.00130639	0.0172752	13644	Efs	embryonal Fyn-associated substrate
ENSMUSG00000072872	0.3704	1.64674	13.6152	0.00130963	0.0172983	56353	Rybp	RING1 and YY1 binding protein
ENSMUSG00000018379	0.2614	6.04981	13.6095	0.00131204	0.0172983	110809	Srsf1	serine/arginine-rich splicing factor 1
ENSMUSG00000052485	-0.91864	-0.382729	13.6093	0.00131212	0.0172983	380863	Tmem171	transmembrane protein 171
ENSMUSG00000041959	0.506641	4.90995	13.6039	0.00131446	0.017316	20194	S100a10	S100 calcium binding protein A10 (calpactin)
ENSMUSG00000040506	0.168565	4.76625	13.576	0.00132645	0.0174599	228361	Ambra1	autophagy/beclin 1 regulator 1
ENSMUSG00000023018	-0.240729	2.57203	13.5738	0.00132739	0.0174599	83797	Smarcd1	SWI/SNF related, matrix associated, actin dependent regulator of chromatin, subfamily d, member 1
ENSMUSG00000075327	0.279908	3.07328	13.5621	0.00133249	0.0175138	381990	Zbtb2	zinc finger and BTB domain containing 2
ENSMUSG00000038259	0.986865	-1.27443	13.5565	0.0013349	0.0175322	14563	Gdf5	growth differentiation factor 5
ENSMUSG00000049119	-0.521708	2.58552	13.5288	0.00134702	0.0176781	242297	Fam110b	family with sequence similarity 110, member B
ENSMUSG00000055240	-0.279434	2.46633	13.5239	0.00134918	0.017693	22643	Zfp101	zinc finger protein 101
ENSMUSG00000026064	0.279586	4.81271	13.5074	0.00135647	0.0177751	19243	Ptp4a1	protein tyrosine phosphatase 4a1
ENSMUSG00000042046	-0.113452	5.04495	13.4988	0.00136027	0.0178115	213452	Dstyk	dual serine/threonine and tyrosine protein kinase
ENSMUSG00000004891	0.289496	6.34418	13.4953	0.00136183	0.0178185	18008	Nes	nestin
ENSMUSG00000109336	0.231611	3.17287	13.4794	0.00136896	0.0178984	233033	Samd4b	sterile alpha motif domain containing 4B
ENSMUSG00000026686	-0.840681	-0.798393	13.4671	0.00137448	0.017957	110648	Lmx1a	LIM homeobox transcription factor 1 alpha
ENSMUSG00000040250	0.164359	4.30765	13.4541	0.00138034	0.0180201	71177	Ints13	integrator complex subunit 13
ENSMUSG00000023951	0.216839	7.17742	13.4425	0.00138556	0.0180365	22339	Vegfa	vascular endothelial growth factor A
ENSMUSG00000027210	-0.782342	-0.48731	13.4421	0.00138575	0.0180365	17536	Meis2	Meis homeobox 2
ENSMUSG00000026181	0.186493	5.22773	13.4255	0.0013933	0.0181076	68606	Ppm1f	protein phosphatase 1F (PP2C domain containing)
ENSMUSG00000051498	-0.390864	1.31082	13.4028	0.00140371	0.0182294	21899	Tlr6	toll-like receptor 6
ENSMUSG00000045140	0.284701	1.63825	13.3846	0.00141208	0.0183244	70325	Pigw	phosphatidylinositol glycan anchor biosynthesis, class W
ENSMUSG00000000938	-0.194416	3.42235	13.3575	0.00142473	0.0184747	15395	Hoxa10	homeobox A10
ENSMUSG00000019906	0.442449	0.814977	13.3464	0.00142994	0.0185018	108030	Lin7a	lin-7 homolog A (C. elegans)
ENSMUSG00000074811	-0.287574	2.37716	13.3419	0.00143205	0.0185018	20170	Hps6	HPS6, biogenesis of lysosomal organelles complex 2 subunit 3
ENSMUSG00000057098	-0.360372	4.60597	13.3452	0.00143049	0.0185018	13591	Ebf1	early B cell factor 1
ENSMUSG00000018537	-0.512313	0.0789564	13.3449	0.00143062	0.0185018	22658	Pcgf2	polycomb group ring finger 2
ENSMUSG00000042857	-0.565838	-0.703756	13.3417	0.00143214	0.0185018	328309	Gm9776	predicted gene 9776
ENSMUSG00000020361	0.181352	7.68486	13.3287	0.00143823	0.018553	15525	Hspa4	heat shock protein 4
ENSMUSG00000041954	-0.655594	-0.632534	13.3301	0.00143758	0.018553	21936	Tnfrsf18	tumor necrosis factor receptor superfamily, member 18
ENSMUSG00000100217	0.719496	-1.52589	13.2808	0.00146107	0.0188336	77762	9930111H07Rik	RIKEN cDNA 9930111H07 gene
ENSMUSG00000041297	0.134672	5.26105	13.2429	0.00147944	0.019	69562	Cdk13	cyclin-dependent kinase 13
ENSMUSG00000041390	-0.237795	3.5422	13.2442	0.0014788	0.019	16543	Mdfic	MyoD family inhibitor domain containing
ENSMUSG00000037355	-0.242781	3.14513	13.2435	0.00147916	0.019	71101	Uvssa	UV stimulated scaffold protein A
ENSMUSG00000045671	-0.24285	2.60419	13.2473	0.00147727	0.019	114716	Spred2	sprouty-related EVH1 domain containing 2
ENSMUSG00000032375	-0.296293	2.42329	13.2513	0.00147532	0.019	208117	Aph1b	aph1 homolog B, gamma secretase subunit
ENSMUSG00000024388	0.805425	-0.665452	13.2341	0.00148371	0.0190407	17922	Myo7b	myosin VIIB
ENSMUSG00000048200	-0.348364	1.93059	13.2223	0.0014895	0.019101	213573	Cracr2b	calcium release activated channel regulator 2B
ENSMUSG00000058298	-0.229183	1.9079	13.2094	0.00149585	0.0191683	71567	Mcm9	minichromosome maintenance 9 homologous recombination repair factor
ENSMUSG00000029204	-0.610486	0.742817	13.1929	0.001504	0.0192585	74734	Rhoh	ras homolog family member H
ENSMUSG00000049878	0.180485	4.65872	13.1833	0.0015088	0.0192854	109263	Rlf	rearranged L-myc fusion sequence
ENSMUSG00000033715	-0.408805	2.11334	13.1844	0.00150826	0.0192854	105387	Akr1c14	aldo-keto reductase family 1, member C14
ENSMUSG00000090019	-0.421605	1.13189	13.182	0.00150942	0.0192854	16205	Gimap1	GTPase, IMAP family member 1
ENSMUSG00000003134	-0.175547	3.91622	13.1721	0.00151437	0.019306	54610	Tbc1d8	TBC1 domain family, member 8
ENSMUSG00000022346	0.549993	1.6872	13.1663	0.00151731	0.0193152	17869	Myc	myelocytomatosis oncogene
ENSMUSG00000022433	0.178381	5.07614	13.168	0.00151645	0.0193152	27373	Csnk1e	casein kinase 1, epsilon
ENSMUSG00000059208	0.138179	5.65811	13.1545	0.0015232	0.019376	76936	Hnrnpm	heterogeneous nuclear ribonucleoprotein M
ENSMUSG00000059430	0.738106	-0.687485	13.1267	0.00153727	0.0195406	11468	Actg2	actin, gamma 2, smooth muscle, enteric
ENSMUSG00000038233	-0.610705	0.487541	13.1236	0.00153885	0.0195465	245050	Gask1a	golgi associated kinase 1A
ENSMUSG00000055912	0.243314	3.20924	13.1138	0.00154386	0.0195958	232086	Tmem150a	transmembrane protein 150A
ENSMUSG00000020183	0.265022	3.30086	13.0897	0.00155624	0.0197241	70574	Cpm	carboxypeptidase M
ENSMUSG00000090369	1.12055	-2.05541	13.0847	0.00155878	0.019742	66765	4933411K16Rik	RIKEN cDNA 4933411K16 gene
ENSMUSG00000056468	-1.32178	-1.89283	13.0807	0.00156086	0.0197539	77580	5730596B20Rik	RIKEN cDNA 5730596B20 gene
ENSMUSG00000068264	0.234421	4.2235	13.0585	0.00157238	0.0198707	69596	Ap5s1	adaptor-related protein 5 complex, sigma 1 subunit
ENSMUSG00000024395	0.263304	4.89115	13.0526	0.00157547	0.0198808	225341	Lims2	LIM and senescent cell antigen like domains 2
ENSMUSG00000039981	-1.04395	-1.52462	13.039	0.0015826	0.0199564	237256	Zc3h12d	zinc finger CCCH type containing 12D
ENSMUSG00000031523	0.264706	5.82576	13.026	0.00158941	0.0200278	50768	Dlc1	deleted in liver cancer 1
ENSMUSG00000028914	-0.245594	2.51346	13.0226	0.00159123	0.0200361	12371	Casp9	caspase 9
ENSMUSG00000040618	-0.317145	2.52572	13.0034	0.00160141	0.0201498	74551	Pck2	phosphoenolpyruvate carboxykinase 2 (mitochondrial)
ENSMUSG00000051007	-0.269808	2.58318	12.9745	0.00161684	0.0203291	213350	Gatd1	glutamine amidotransferase like class 1 domain containing 1
ENSMUSG00000035024	-0.169977	3.88359	12.9663	0.00162128	0.0203702	78658	Ncapd3	non-SMC condensin II complex, subunit D3
ENSMUSG00000025198	0.254626	3.04911	12.9521	0.00162895	0.0204504	226144	Erlin1	ER lipid raft associated 1
ENSMUSG00000037594	-0.595281	-0.996268	12.9501	0.00163001	0.0204504	217887	Clba1	clathrin binding box of aftiphilin containing 1
ENSMUSG00000024136	0.533787	0.168966	12.9361	0.00163763	0.0205312	66705	Dnase1l2	deoxyribonuclease 1-like 2
ENSMUSG00000079065	0.232887	3.21417	12.9241	0.00164416	0.0205982	100042165	BC005561	cDNA sequence BC005561
ENSMUSG00000075224	-0.710145	-0.0387471	12.9179	0.00164757	0.020626	241528	Lrrc55	leucine rich repeat containing 55
ENSMUSG00000033849	-0.326658	4.65518	12.9129	0.00165034	0.0206459	26878	B3galt2	UDP-Gal:betaGlcNAc beta 1,3-galactosyltransferase, polypeptide 2
ENSMUSG00000110618	0.812734	-1.50095	12.9088	0.00165257	0.0206589	105244162	Gm39822	predicted gene, 39822
ENSMUSG00000097047	0.348337	2.40017	12.9015	0.00165659	0.0206942	68531	1110020A21Rik	RIKEN cDNA 1110020A21 gene
ENSMUSG00000030787	0.594226	3.73623	12.8759	0.00167078	0.0208566	114332	Lyve1	lymphatic vessel endothelial hyaluronan receptor 1
ENSMUSG00000044149	0.291696	1.70502	12.862	0.00167854	0.0209234	77286	Nkrf	NF-kappaB repressing factor
ENSMUSG00000024780	0.170014	6.74459	12.8623	0.00167842	0.0209234	67072	Cdc37l1	cell division cycle 37-like 1
ENSMUSG00000031266	0.237868	1.92483	12.8585	0.0016805	0.0209328	11605	Gla	galactosidase, alpha
ENSMUSG00000022443	0.305805	7.3782	12.8233	0.00170038	0.0211652	17886	Myh9	myosin, heavy polypeptide 9, non-muscle
ENSMUSG00000005267	-0.364921	1.10026	12.8124	0.00170657	0.0212271	170740	Zfp287	zinc finger protein 287
ENSMUSG00000036188	-0.22536	3.10861	12.8006	0.00171336	0.0212812	217473	Ankmy2	ankyrin repeat and MYND domain containing 2
ENSMUSG00000042812	0.952042	-1.3776	12.7924	0.00171805	0.0213241	15227	Foxf1	forkhead box F1
ENSMUSG00000035640	0.553316	0.341064	12.7727	0.00172937	0.0214341	100503659	Cbarp	calcium channel, voltage-dependent, beta subunit associated regulatory protein
ENSMUSG00000029860	0.340051	4.46887	12.7667	0.00173287	0.0214621	22793	Zyx	zyxin
ENSMUSG00000030823	-0.37598	1.10671	12.7597	0.00173694	0.0214973	78921	9130019O22Rik	RIKEN cDNA 9130019O22 gene
ENSMUSG00000021928	-0.272392	1.72141	12.7488	0.0017433	0.0215157	68177	Ebpl	emopamil binding protein-like
ENSMUSG00000040841	-0.288864	1.26985	12.7488	0.00174331	0.0215157	20475	Six5	sine oculis-related homeobox 5
ENSMUSG00000034614	-0.334274	4.52776	12.7487	0.00174338	0.0215157	216505	Pik3ip1	phosphoinositide-3-kinase interacting protein 1
ENSMUSG00000043831	-0.176533	3.82085	12.7423	0.0017471	0.0215463	75099	Lysmd4	LysM, putative peptidoglycan-binding, domain containing 4
ENSMUSG00000024242	0.165463	4.92296	12.7369	0.00175025	0.0215698	225028	Map4k3	mitogen-activated protein kinase kinase kinase kinase 3
ENSMUSG00000036913	1.10511	-1.72676	12.7276	0.0017557	0.0216217	330863	Trim67	tripartite motif-containing 67
ENSMUSG00000020250	0.175139	6.39599	12.7125	0.00176465	0.0217012	50493	Txnrd1	thioredoxin reductase 1
ENSMUSG00000022711	0.162654	4.41306	12.7137	0.0017639	0.0217012	54128	Pmm2	phosphomannomutase 2
ENSMUSG00000038930	0.196535	2.00341	12.6912	0.00177727	0.021841	269955	Rccd1	RCC1 domain containing 1
ENSMUSG00000024949	0.13848	4.86721	12.6823	0.0017826	0.0218755	22668	Sf1	splicing factor 1
ENSMUSG00000036863	0.598843	1.84206	12.6705	0.00178967	0.0219468	214804	Syde2	synapse defective 1, Rho GTPase, homolog 2 (C. elegans)
ENSMUSG00000038777	-0.250875	5.70903	12.668	0.00179117	0.0219497	20360	Sema6c	sema domain, transmembrane domain (TM), and cytoplasmic domain, (semaphorin) 6C
ENSMUSG00000039384	-0.405885	5.42405	12.6578	0.0017973	0.0220094	63953	Dusp10	dual specificity phosphatase 10
ENSMUSG00000037364	0.204348	4.83949	12.6533	0.00180003	0.0220272	83701	Srrt	serrate RNA effector molecule homolog (Arabidopsis)
ENSMUSG00000058756	-0.157479	5.75319	12.6253	0.00181707	0.0222201	21833	Thra	thyroid hormone receptor alpha
ENSMUSG00000017615	0.114507	6.10968	12.6085	0.00182735	0.0223301	21927	Tnfaip1	tumor necrosis factor, alpha-induced protein 1 (endothelial)
ENSMUSG00000050310	0.155385	4.68897	12.5991	0.00183318	0.0223856	78757	Rictor	RPTOR independent companion of MTOR, complex 2
ENSMUSG00000000555	0.498078	4.63268	12.5909	0.00183821	0.0224156	16402	Itga5	integrin alpha 5 (fibronectin receptor alpha)
ENSMUSG00000032649	-0.324253	3.01688	12.5656	0.00185393	0.0225914	269132	Colgalt2	collagen beta(1-O)galactosyltransferase 2
ENSMUSG00000060681	0.195844	5.46517	12.5435	0.00186784	0.0227252	236794	Slc9a6	solute carrier family 9 (sodium/hydrogen exchanger), member 6
ENSMUSG00000022858	0.175292	4.46578	12.5391	0.0018706	0.0227308	20462	Tra2b	transformer 2 beta
ENSMUSG00000024905	0.807415	-0.822998	12.5307	0.00187589	0.0227633	17771	Tesmin	testis expressed metallothionein like
ENSMUSG00000034118	-0.429162	3.28087	12.5324	0.00187481	0.0227633	22021	Tpst1	protein-tyrosine sulfotransferase 1
ENSMUSG00000040511	0.470285	3.29277	12.5266	0.00187849	0.0227789	52118	Pvr	poliovirus receptor
ENSMUSG00000020640	0.133289	5.86986	12.4968	0.00189749	0.0229934	20403	Itsn2	intersectin 2
ENSMUSG00000028360	0.891042	-1.58446	12.4648	0.00191811	0.0232012	242259	Slc44a5	solute carrier family 44, member 5
ENSMUSG00000044197	0.185991	5.43762	12.4676	0.00191627	0.0232012	80290	Gpr146	G protein-coupled receptor 146
ENSMUSG00000024220	-0.166887	3.37047	12.464	0.00191865	0.0232012	224656	Zfp523	zinc finger protein 523
ENSMUSG00000038071	0.752557	-0.925272	12.4596	0.00192151	0.0232197	18169	Npy6r	neuropeptide Y receptor Y6
ENSMUSG00000026479	0.597106	3.02166	12.4524	0.00192616	0.0232597	16782	Lamc2	laminin, gamma 2
ENSMUSG00000111422	0.85865	-1.44808	12.4351	0.00193748	0.023364	69443	1700027J07Rik	RIKEN cDNA 1700027J07 gene
ENSMUSG00000097182	-0.86359	-1.96355	12.4281	0.00194208	0.0234032	320297	A830009L08Rik	RIKEN cDNA A830009L08 gene
ENSMUSG00000009470	0.167657	6.0908	12.4218	0.00194624	0.0234088	238799	Tnpo1	transportin 1
ENSMUSG00000030098	-0.282955	2.45607	12.4213	0.00194658	0.0234088	243547	Grip2	glutamate receptor interacting protein 2
ENSMUSG00000101174	-0.470905	-0.789599	12.4248	0.00194423	0.0234088	15436	Hoxd4	homeobox D4
ENSMUSG00000014498	0.284783	5.57276	12.4144	0.00195113	0.0234473	237615	Ankrd52	ankyrin repeat domain 52
ENSMUSG00000074030	-0.144079	4.10736	12.4086	0.00195494	0.0234768	102058	Exoc8	exocyst complex component 8
ENSMUSG00000047719	0.260794	4.38373	12.4038	0.00195811	0.0234987	71707	Ubiad1	UbiA prenyltransferase domain containing 1
ENSMUSG00000027412	0.381675	3.39496	12.3795	0.00197432	0.0236769	64899	Lpin3	lipin 3
ENSMUSG00000056481	-0.592269	4.00759	12.3767	0.00197616	0.0236826	70445	Cd248	CD248 antigen, endosialin
ENSMUSG00000026107	0.265439	3.62892	12.3733	0.00197845	0.0236938	109019	Nabp1	nucleic acid binding protein 1
ENSMUSG00000075555	0.606171	-0.389908	12.3622	0.00198593	0.0237669	100041655	Gm10863	predicted gene 10863
ENSMUSG00000032115	0.222246	5.54788	12.3598	0.00198758	0.0237703	12282	Hyou1	hypoxia up-regulated 1
ENSMUSG00000042156	-0.324931	1.48082	12.3478	0.00199566	0.0238505	66573	Dzip1	DAZ interacting protein 1
ENSMUSG00000029530	-0.534031	-0.283143	12.3392	0.00200151	0.023904	12769	Ccr9	chemokine (C-C motif) receptor 9
ENSMUSG00000041515	0.427069	1.81435	12.3282	0.00200896	0.0239766	15900	Irf8	interferon regulatory factor 8
ENSMUSG00000065564	-0.772261	-2.0994	15.1549	0.00201502	0.0240324	387245	Mirlet7b	microRNA let7b
ENSMUSG00000007033	0.23996	4.33002	12.3106	0.00202105	0.0240547	15482	Hspa1l	heat shock protein 1-like
ENSMUSG00000091405	-0.31948	2.49343	12.3124	0.0020198	0.0240547	97122	H4c14	H4 clustered histone 14
ENSMUSG00000078490	0.503688	1.73115	12.2998	0.00202848	0.0241103	544678	Cfap74	cilia and flagella associated protein 74
ENSMUSG00000027963	-0.204069	3.70549	12.3007	0.00202788	0.0241103	58193	Extl2	exostosin-like glycosyltransferase 2
ENSMUSG00000053716	-0.31462	3.73289	12.2878	0.00203677	0.0241922	235584	Dusp7	dual specificity phosphatase 7
ENSMUSG00000019122	0.978895	3.16691	12.2779	0.00204363	0.0242406	20308	Ccl9	chemokine (C-C motif) ligand 9
ENSMUSG00000058006	0.237429	4.92636	12.2735	0.00204669	0.0242603	100019	Mdn1	midasin AAA ATPase 1
ENSMUSG00000057337	0.476483	1.25087	12.269	0.00204982	0.0242736	53374	Chst3	carbohydrate sulfotransferase 3
ENSMUSG00000053600	-0.308637	1.65666	12.2679	0.00205061	0.0242736	224691	Zfp472	zinc finger protein 472
ENSMUSG00000057280	0.211358	5.7189	12.2598	0.00205625	0.0243239	18198	Musk	muscle, skeletal, receptor tyrosine kinase
ENSMUSG00000022221	0.498796	0.713051	12.2484	0.00206424	0.0244019	56532	Ripk3	receptor-interacting serine-threonine kinase 3
ENSMUSG00000029178	0.307446	4.65059	12.2445	0.00206704	0.0244179	16599	Klf3	Kruppel-like factor 3 (basic)
ENSMUSG00000049538	-1.24116	-0.787279	12.2425	0.00206841	0.0244179	271127	Adamts16	a disintegrin-like and metallopeptidase (reprolysin type) with thrombospondin type 1 motif, 16
ENSMUSG00000060183	0.705902	-0.122211	12.2203	0.00208416	0.0245871	56066	Cxcl11	chemokine (C-X-C motif) ligand 11
ENSMUSG00000024335	-0.13988	6.17023	12.215	0.00208786	0.0246141	14312	Brd2	bromodomain containing 2
ENSMUSG00000040485	0.536858	3.6244	12.1992	0.00209917	0.0247085	240899	Lrrc52	leucine rich repeat containing 52
ENSMUSG00000054051	0.160974	3.45937	12.1989	0.00209936	0.0247085	319955	Ercc6	excision repair cross-complementing rodent repair deficiency, complementation group 6
ENSMUSG00000035239	0.255232	2.16784	12.1869	0.00210798	0.0247674	50877	Neu3	neuraminidase 3
ENSMUSG00000046096	0.152431	4.34199	12.1716	0.00211904	0.0248805	233812	Mosmo	modulator of smoothened
ENSMUSG00000050973	-0.24618	1.2832	12.1678	0.00212177	0.0248957	269952	Gdpgp1	GDP-D-glucose phosphorylase 1
ENSMUSG00000024383	0.195257	4.8117	12.148	0.0021362	0.0250481	26405	Map3k2	mitogen-activated protein kinase kinase kinase 2
ENSMUSG00000046410	0.41283	1.64344	12.1387	0.00214301	0.025111	52150	Kcnk6	potassium inwardly-rectifying channel, subfamily K, member 6
ENSMUSG00000026832	0.877751	0.736768	12.1208	0.00215613	0.0252465	227929	Cytip	cytohesin 1 interacting protein
ENSMUSG00000031922	-0.219022	2.95033	12.119	0.00215748	0.0252465	74360	Cep57	centrosomal protein 57
ENSMUSG00000026667	0.150344	5.59968	12.0903	0.00217879	0.0254616	16589	Uhmk1	U2AF homology motif (UHM) kinase 1
ENSMUSG00000051379	-0.640585	0.207943	12.0904	0.00217868	0.0254616	71436	Flrt3	fibronectin leucine rich transmembrane protein 3
ENSMUSG00000022995	0.518121	6.9149	12.0867	0.00218145	0.0254756	13800	Enah	ENAH actin regulator
ENSMUSG00000020770	0.18097	2.99661	12.0646	0.00219809	0.0256356	217331	Unk	unkempt family zinc finger
ENSMUSG00000024130	-0.196194	4.07599	12.0658	0.00219712	0.0256356	27410	Abca3	ATP-binding cassette, sub-family A (ABC1), member 3
ENSMUSG00000037720	0.200376	4.59511	12.0379	0.00221829	0.0258538	67878	Tmem33	transmembrane protein 33
ENSMUSG00000012017	-0.417452	2.67932	12.0359	0.0022198	0.025854	224024	Scarf2	scavenger receptor class F, member 2
ENSMUSG00000048602	0.532439	-0.229228	12.0264	0.00222704	0.0259037	240069	Morc2b	microrchidia 2B
ENSMUSG00000014668	0.132478	4.09923	12.0278	0.00222594	0.0259037	231600	Chfr	checkpoint with forkhead and ring finger domains
ENSMUSG00000029576	-0.307237	1.30868	12.0149	0.00223585	0.0259887	231858	Radil	Ras association and DIL domains
ENSMUSG00000054423	-1.60287	-2.27913	12.0044	0.00224395	0.0260652	27062	Cadps	Ca2+-dependent secretion activator
ENSMUSG00000015748	0.185894	3.19588	11.9751	0.00226666	0.026288	70767	Prpf3	pre-mRNA processing factor 3
ENSMUSG00000008348	-0.462276	6.48283	11.9719	0.00226915	0.026288	22190	Ubc	ubiquitin C
ENSMUSG00000034648	-0.259146	5.6224	11.9685	0.00227179	0.0263011	16979	Lrrn1	leucine rich repeat protein 1, neuronal
ENSMUSG00000049969	-0.199256	4.14092	11.9568	0.00228096	0.0263896	71801	Plekhf2	pleckstrin homology domain containing, family F (with FYVE domain) member 2
ENSMUSG00000092060	0.456173	0.39499	11.9533	0.00228374	0.0264042	666938	Bend4	BEN domain containing 4
ENSMUSG00000021252	-0.32066	1.13969	11.9489	0.00228715	0.0264261	58520	Erg28	ergosterol biosynthesis 28
ENSMUSG00000036009	-0.200992	2.20054	11.9298	0.00230225	0.0265477	216292	Mettl25	methyltransferase like 25
ENSMUSG00000042851	-0.371996	3.21887	11.9307	0.00230153	0.0265477	78751	Zc3h6	zinc finger CCCH type containing 6
ENSMUSG00000035107	0.313506	3.82749	11.9115	0.00231678	0.0266975	73379	Dcbld2	discoidin, CUB and LCCL domain containing 2
ENSMUSG00000061589	0.289576	4.1957	11.9064	0.00232087	0.0267092	208266	Dot1l	DOT1-like, histone H3 methyltransferase (S. cerevisiae)
ENSMUSG00000024798	-0.453982	0.16792	11.9081	0.00231949	0.0267092	15566	Htr7	5-hydroxytryptamine (serotonin) receptor 7
ENSMUSG00000028599	0.315868	3.33873	11.8968	0.00232859	0.0267803	21938	Tnfrsf1b	tumor necrosis factor receptor superfamily, member 1b
ENSMUSG00000090035	-0.278354	2.44715	11.8933	0.0023314	0.026795	14426	Galnt4	polypeptide N-acetylgalactosaminyltransferase 4
ENSMUSG00000101655	-0.209874	5.5078	11.8801	0.00234204	0.0268994	381792	2310040G24Rik	RIKEN cDNA 2310040G24 gene
ENSMUSG00000033685	0.349281	3.94158	11.8766	0.00234482	0.0269136	22228	Ucp2	uncoupling protein 2 (mitochondrial, proton carrier)
ENSMUSG00000052125	0.672696	-0.654119	11.8717	0.00234881	0.0269416	320046	F730043M19Rik	RIKEN cDNA F730043M19 gene
ENSMUSG00000046879	-0.139069	4.34172	11.8471	0.00236887	0.0271538	15944	Irgm1	immunity-related GTPase family M member 1
ENSMUSG00000026582	-1.33718	-1.66271	11.8372	0.00237697	0.0272107	20339	Sele	selectin, endothelial cell
ENSMUSG00000009569	-0.208052	4.60198	11.8201	0.00239102	0.0273356	239719	Mrtfb	myocardin related transcription factor B
ENSMUSG00000091512	0.145421	4.69935	11.8034	0.00240488	0.0274759	56692	Lamtor3	late endosomal/lysosomal adaptor, MAPK and MTOR activator 3
ENSMUSG00000037492	-0.415257	0.354462	11.7958	0.00241126	0.0275308	320158	Zmat4	zinc finger, matrin type 4
ENSMUSG00000019890	1.64466	-2.46586	11.7761	0.00242773	0.0276824	67405	Nts	neurotensin
ENSMUSG00000010660	-0.215184	3.74434	11.7773	0.0024267	0.0276824	18799	Plcd1	phospholipase C, delta 1
ENSMUSG00000033364	0.173768	3.89563	11.7664	0.00243592	0.0277419	319651	Usp37	ubiquitin specific peptidase 37
ENSMUSG00000069273	-0.432534	1.58633	11.7627	0.00243898	0.0277562	319151	H3c6	H3 clustered histone 6
ENSMUSG00000095432	-0.249491	2.62443	11.758	0.00244303	0.027781	212276	Zfp748	zinc finger protein 748
ENSMUSG00000051212	-0.70709	0.245865	11.7564	0.00244436	0.027781	321019	Gpr183	G protein-coupled receptor 183
ENSMUSG00000037486	-0.140051	4.82639	11.7471	0.00245227	0.0278527	75302	Asxl2	additional sex combs like 2, transcriptional regulator
ENSMUSG00000030930	-0.377211	2.92169	11.7441	0.00245481	0.0278633	77590	Chst15	carbohydrate sulfotransferase 15
ENSMUSG00000030930	-0.377211	2.92169	11.7441	0.00245481	0.0278633	100502937	Gm19463	predicted gene, 19463
ENSMUSG00000038244	0.35069	4.33802	11.7324	0.00246476	0.027958	320878	Mical2	microtubule associated monooxygenase, calponin and LIM domain containing 2
ENSMUSG00000038244	0.35069	4.33802	11.7324	0.00246476	0.027958	100504195	Micalcl	MICAL C-terminal like
ENSMUSG00000046215	1.70299	-2.62113	11.7223	0.00247338	0.0279808	104582	Rprml	reprimo-like
ENSMUSG00000087249	0.607844	2.20425	11.7243	0.00247167	0.0279808	100504104	Gm16062	predicted gene 16062
ENSMUSG00000024360	0.182274	7.5667	11.7251	0.00247104	0.0279808	225363	Etf1	eukaryotic translation termination factor 1
ENSMUSG00000039754	-0.293455	1.74951	11.7207	0.00247481	0.0279808	72041	Alkbh4	alkB homolog 4, lysine demethylase
ENSMUSG00000075592	-0.448142	1.5504	11.7233	0.00247257	0.0279808	277154	Nynrin	NYN domain and retroviral integrase containing
ENSMUSG00000031026	-0.853117	-0.951724	11.7148	0.0024799	0.0280201	330627	Trim66	tripartite motif-containing 66
ENSMUSG00000001240	0.289076	4.04854	11.7093	0.00248458	0.0280548	54409	Ramp2	receptor (calcitonin) activity modifying protein 2
ENSMUSG00000058454	-0.281723	1.81761	11.6929	0.00249882	0.0281973	13360	Dhcr7	7-dehydrocholesterol reductase
ENSMUSG00000024985	-0.372525	1.74318	11.6852	0.00250549	0.0282541	21416	Tcf7l2	transcription factor 7 like 2, T cell specific, HMG box
ENSMUSG00000094091	0.81932	-1.25183	11.6757	0.00251375	0.0283289	102639132	Gm21885	predicted gene, 21885
ENSMUSG00000038422	-0.373749	0.728922	11.6736	0.00251557	0.0283311	72748	Hdhd3	haloacid dehalogenase-like hydrolase domain containing 3
ENSMUSG00000036707	0.21623	8.45245	11.663	0.00252489	0.028381	12283	Cab39	calcium binding protein 39
ENSMUSG00000036986	-0.234444	2.39058	11.6637	0.00252426	0.028381	18854	Pml	promyelocytic leukemia
ENSMUSG00000000805	-0.390195	2.29818	11.6606	0.002527	0.0283863	12351	Car4	carbonic anhydrase 4
ENSMUSG00000042121	-0.231603	3.08618	11.6575	0.0025297	0.0283983	231637	Ssh1	slingshot protein phosphatase 1
ENSMUSG00000024273	-0.363045	1.08258	11.6198	0.00256308	0.0286989	68046	2700062C07Rik	RIKEN cDNA 2700062C07 gene
ENSMUSG00000025017	-0.701797	0.425094	11.615	0.00256739	0.0287286	83490	Pik3ap1	phosphoinositide-3-kinase adaptor protein 1
ENSMUSG00000023068	0.206564	5.00292	11.593	0.00258713	0.0289124	52014	Nus1	NUS1 dehydrodolichyl diphosphate synthase subunit
ENSMUSG00000025027	0.126588	5.50428	11.5942	0.00258604	0.0289124	170750	Xpnpep1	X-prolyl aminopeptidase (aminopeptidase P) 1, soluble
ENSMUSG00000037692	-0.198322	5.19642	11.5685	0.0026093	0.0291361	230793	Ahdc1	AT hook, DNA binding motif, containing 1
ENSMUSG00000026786	-0.457053	1.02781	11.5672	0.00261051	0.0291361	54519	Apbb1ip	amyloid beta (A4) precursor protein-binding, family B, member 1 interacting protein
ENSMUSG00000039835	-0.266042	3.20264	11.5414	0.00263415	0.0293812	215819	Nhsl1	NHS-like 1
ENSMUSG00000028675	-0.246178	5.98925	11.5358	0.00263929	0.0293933	52830	Pnrc2	proline-rich nuclear receptor coactivator 2
ENSMUSG00000037992	-0.261833	3.79155	11.5355	0.00263959	0.0293933	19401	Rara	retinoic acid receptor, alpha
ENSMUSG00000025265	-0.36991	1.22783	11.5347	0.00264031	0.0293933	14163	Fgd1	FYVE, RhoGEF and PH domain containing 1
ENSMUSG00000038181	-0.293241	3.38638	11.5203	0.00265363	0.0295227	100910	Chpf2	chondroitin polymerizing factor 2
ENSMUSG00000097649	-1.0655	-2.24791	11.5117	0.00266155	0.0295918	628004	Gm10561	predicted gene 10561
ENSMUSG00000045064	-0.401551	1.51365	11.4956	0.00267656	0.0297397	72350	Zc2hc1c	zinc finger, C2HC-type containing 1C
ENSMUSG00000021413	0.164035	5.40644	11.4888	0.00268297	0.029792	19134	Prpf4b	pre-mRNA processing factor 4B
ENSMUSG00000028688	-0.218043	2.36735	11.4838	0.00268764	0.0298247	68276	Toe1	target of EGR1, member 1 (nuclear)
ENSMUSG00000026616	-0.859992	-1.83928	11.4627	0.00270755	0.0300019	12902	Cr2	complement receptor 2
ENSMUSG00000057706	-0.70469	0.276545	11.4274	0.0027413	0.0303428	108797	Mex3b	mex3 RNA binding family member B
ENSMUSG00000008496	-0.960414	-1.2674	11.4223	0.0027462	0.0303777	18987	Pou2f2	POU domain, class 2, transcription factor 2
ENSMUSG00000028680	0.685224	1.10753	11.4115	0.00275658	0.0304538	12795	Plk3	polo like kinase 3
ENSMUSG00000102918	-0.236741	2.99162	11.4116	0.00275648	0.0304538	93706	Pcdhgc3	protocadherin gamma subfamily C, 3
ENSMUSG00000020863	0.220567	5.14136	11.4038	0.00276409	0.0304786	67684	Luc7l3	LUC7-like 3 (S. cerevisiae)
ENSMUSG00000028646	0.132085	4.95911	11.4043	0.0027636	0.0304786	54170	Rragc	Ras-related GTP binding C
ENSMUSG00000035778	-0.20714	4.18202	11.4065	0.0027614	0.0304786	14594	Ggta1	glycoprotein galactosyltransferase alpha 1, 3
ENSMUSG00000018363	0.147724	5.43019	11.4001	0.00276764	0.0304984	66313	Smurf2	SMAD specific E3 ubiquitin protein ligase 2
ENSMUSG00000055491	0.263478	3.38949	11.3932	0.00277434	0.0305142	226169	Pprc1	peroxisome proliferative activated receptor, gamma, coactivator-related 1
ENSMUSG00000031731	0.131652	5.55793	11.394	0.00277352	0.0305142	11765	Ap1g1	adaptor protein complex AP-1, gamma 1 subunit
ENSMUSG00000015224	-0.537026	0.877423	11.3933	0.00277421	0.0305142	74519	Cyp2j9	cytochrome P450, family 2, subfamily j, polypeptide 9
ENSMUSG00000055235	-0.860292	-1.47329	11.3768	0.00279037	0.0306711	269633	Wdr86	WD repeat domain 86
ENSMUSG00000041548	0.380218	8.61963	11.3708	0.00279629	0.0307167	80888	Hspb8	heat shock protein 8
ENSMUSG00000038453	-0.583767	-0.767051	11.3594	0.00280749	0.0308204	56013	Srcin1	SRC kinase signaling inhibitor 1
ENSMUSG00000025147	0.143225	5.32467	11.348	0.00281878	0.0309248	101513	Mob2	MOB kinase activator 2
ENSMUSG00000029484	0.267218	4.54712	11.3303	0.00283631	0.0310975	11745	Anxa3	annexin A3
ENSMUSG00000027342	0.15865	4.14233	11.3258	0.00284082	0.0311273	18538	Pcna	proliferating cell nuclear antigen
ENSMUSG00000051146	0.584139	-1.25405	11.2961	0.00287067	0.0314346	73047	Camk2n2	calcium/calmodulin-dependent protein kinase II inhibitor 2
ENSMUSG00000049641	0.37147	6.22942	11.28	0.00288696	0.0315931	215031	Vgll2	vestigial like family member 2
ENSMUSG00000025425	0.211275	4.2368	11.2583	0.00290913	0.0317957	225742	St8sia5	ST8 alpha-N-acetyl-neuraminide alpha-2,8-sialyltransferase 5
ENSMUSG00000051359	-0.265955	3.13085	11.2485	0.00291929	0.0318666	52589	Ncald	neurocalcin delta
ENSMUSG00000035390	-0.511714	-0.294367	11.2499	0.00291775	0.0318666	381979	Brsk1	BR serine/threonine kinase 1
ENSMUSG00000108414	0.30937	2.52276	11.2141	0.00295487	0.0322145	83673	Snhg1	small nucleolar RNA host gene 1
ENSMUSG00000042788	0.743538	-2.10245	11.2122	0.00295684	0.0322159	329831	Fam166b	family with sequence similarity 166, member B
ENSMUSG00000034390	0.303883	3.11228	11.1921	0.00297798	0.0324258	74440	Cmip	c-Maf inducing protein
ENSMUSG00000022865	-0.463258	0.760254	11.1874	0.00298292	0.0324593	13052	Cxadr	coxsackie virus and adenovirus receptor
ENSMUSG00000040681	0.163659	4.69995	11.1555	0.00301681	0.0327837	15312	Hmgn1	high mobility group nucleosomal binding domain 1
ENSMUSG00000060882	-0.637209	-1.34203	11.154	0.00301839	0.0327837	16508	Kcnd2	potassium voltage-gated channel, Shal-related family, member 2
ENSMUSG00000047180	-0.692885	0.64207	11.1544	0.00301795	0.0327837	214854	Neurl3	neuralized E3 ubiquitin protein ligase 3
ENSMUSG00000060149	0.244396	1.99244	11.1296	0.00304455	0.0330369	213811	BC002059	cDNA sequence BC002059
ENSMUSG00000029231	-0.419774	5.82112	11.1271	0.0030473	0.0330369	18595	Pdgfra	platelet derived growth factor receptor, alpha polypeptide
ENSMUSG00000031673	-0.573524	3.00529	11.127	0.0030474	0.0330369	12552	Cdh11	cadherin 11
ENSMUSG00000031903	-0.256872	3.05894	11.1218	0.00305303	0.0330773	192654	Pla2g15	phospholipase A2, group XV
ENSMUSG00000058748	-0.229157	3.07453	11.1087	0.00306713	0.0332095	233987	Zfp958	zinc finger protein 958
ENSMUSG00000036822	-0.148599	4.36855	11.0991	0.00307766	0.0333027	106021	Topors	topoisomerase I binding, arginine/serine-rich
ENSMUSG00000047619	0.572215	-0.506324	11.0917	0.00308571	0.0333483	71829	Ddi1	DNA-damage inducible 1
ENSMUSG00000023284	-0.286074	2.30012	11.0654	0.00311467	0.0336404	675812	Zfp605	zinc finger protein 605
ENSMUSG00000051627	-0.338542	4.96744	11.0592	0.00312148	0.033693	50709	H1f4	H1.4 linker histone, cluster member
ENSMUSG00000038481	-0.191436	4.2398	11.0529	0.00312855	0.0337301	78334	Cdk19	cyclin-dependent kinase 19
ENSMUSG00000063019	-0.208636	2.62616	11.0527	0.00312879	0.0337301	69161	Manbal	mannosidase, beta A, lysosomal-like
ENSMUSG00000031626	-0.215969	3.57685	11.0348	0.00314867	0.0339233	234214	Sorbs2	sorbin and SH3 domain containing 2
ENSMUSG00000020474	-0.418379	0.258715	11.0315	0.00315238	0.0339423	54125	Polm	polymerase (DNA directed), mu
ENSMUSG00000022894	-0.474945	4.5519	11.0203	0.00316504	0.0340575	23794	Adamts5	a disintegrin-like and metallopeptidase (reprolysin type) with thrombospondin type 1 motif, 5 (aggrecanase-2)
ENSMUSG00000022475	-0.216842	3.95899	10.9875	0.00320217	0.0343931	56233	Hdac7	histone deacetylase 7
ENSMUSG00000004952	-0.207517	3.93084	10.9767	0.0032145	0.0345043	54153	Rasa4	RAS p21 protein activator 4
ENSMUSG00000037972	-0.280312	2.99032	10.9597	0.00323398	0.034692	20621	Snn	stannin
ENSMUSG00000020682	-0.428369	1.68637	10.9565	0.00323772	0.0347107	118453	Mmp28	matrix metallopeptidase 28 (epilysin)
ENSMUSG00000087226	1.4769	-2.34102	10.9526	0.00324218	0.0347156	329483	Gm14015	predicted gene 14015
ENSMUSG00000048281	-1.06274	-2.29586	10.9538	0.00324083	0.0347156	239133	Dleu7	deleted in lymphocytic leukemia, 7
ENSMUSG00000033790	-0.127569	3.89178	10.9439	0.00325234	0.034803	233276	Tubgcp5	tubulin, gamma complex associated protein 5
ENSMUSG00000028864	-0.675799	-0.425891	10.9218	0.00327798	0.0350559	15234	Hgf	hepatocyte growth factor
ENSMUSG00000026825	-0.340536	3.49092	10.9118	0.00328973	0.0351599	13429	Dnm1	dynamin 1
ENSMUSG00000018001	0.264101	5.22472	10.9049	0.00329787	0.0352253	19159	Cyth3	cytohesin 3
ENSMUSG00000039680	0.173694	3.35033	10.9008	0.00330268	0.035255	121022	Mrps6	mitochondrial ribosomal protein S6
ENSMUSG00000021400	0.184181	3.41562	10.8982	0.0033058	0.0352665	78903	Wrnip1	Werner helicase interacting protein 1
ENSMUSG00000032249	-0.145667	5.45837	10.8951	0.00330946	0.035284	11737	Anp32a	acidic (leucine-rich) nuclear phosphoprotein 32 family, member A
ENSMUSG00000037813	-0.366718	2.46262	10.8552	0.00335695	0.0357465	228846	D630003M21Rik	RIKEN cDNA D630003M21 gene
ENSMUSG00000023272	0.295505	2.79581	10.8443	0.00337007	0.0358642	76737	Creld2	cysteine-rich with EGF-like domains 2
ENSMUSG00000037251	-0.165059	3.17266	10.8376	0.00337821	0.0359289	74653	Pomk	protein-O-mannose kinase
ENSMUSG00000019842	-0.23589	1.87087	10.8357	0.00338048	0.035931	103213	Traf3ip2	TRAF3 interacting protein 2
ENSMUSG00000086765	0.451279	-0.0911159	10.8317	0.00338536	0.0359609	100503518	Gm11827	predicted gene 11827
ENSMUSG00000034607	-1.80037	-2.56826	10.8178	0.00340223	0.036118	69693	Pof1b	premature ovarian failure 1B
ENSMUSG00000052302	-0.481079	-0.335242	10.8102	0.00341147	0.0361719	74694	Tbc1d30	TBC1 domain family, member 30
ENSMUSG00000026458	-0.402023	1.04394	10.7927	0.00343297	0.0363778	68507	Ppfia4	protein tyrosine phosphatase, receptor type, f polypeptide (PTPRF), interacting protein (liprin), alpha 4
ENSMUSG00000041440	-0.322405	1.26102	10.7893	0.00343716	0.0364	235533	Gk5	glycerol kinase 5 (putative)
ENSMUSG00000023931	-1.12973	-2.08379	10.7868	0.00344026	0.0364107	211482	Efhb	EF hand domain family, member B
ENSMUSG00000022623	0.307326	3.76619	10.7723	0.00345823	0.0364263	58234	Shank3	SH3 and multiple ankyrin repeat domains 3
ENSMUSG00000035944	0.27508	4.17144	10.7721	0.0034585	0.0364263	239570	Ttc38	tetratricopeptide repeat domain 38
ENSMUSG00000048661	0.176976	4.1997	10.7797	0.00344909	0.0364263	380664	Lemd3	LEM domain containing 3
ENSMUSG00000049672	-0.166247	3.5853	10.7768	0.00345261	0.0364263	22666	Zbtb14	zinc finger and BTB domain containing 14
ENSMUSG00000027800	-0.218912	5.22056	10.7785	0.00345048	0.0364263	17112	Tm4sf1	transmembrane 4 superfamily member 1
ENSMUSG00000027985	-0.704083	-1.59161	10.7837	0.00344405	0.0364263	16842	Lef1	lymphoid enhancer binding factor 1
ENSMUSG00000029591	0.289029	3.40084	10.7652	0.00346702	0.036494	22256	Ung	uracil DNA glycosylase
ENSMUSG00000027208	-0.238821	2.49934	10.7603	0.00347308	0.0365356	14178	Fgf7	fibroblast growth factor 7
ENSMUSG00000109179	0.601451	-0.355657	10.7456	0.0034915	0.0367072	102638882	Gm35339	predicted gene, 35339
ENSMUSG00000000881	-0.33209	1.56406	10.7434	0.00349432	0.0367147	53310	Dlg3	discs large MAGUK scaffold protein 3
ENSMUSG00000014704	-0.776893	-1.75124	10.7296	0.00351161	0.036874	15399	Hoxa2	homeobox A2
ENSMUSG00000018849	-1.52873	-2.52983	10.7194	0.0035245	0.036987	211652	Wwc1	WW, C2 and coiled-coil domain containing 1
ENSMUSG00000043140	0.184563	4.46255	10.7162	0.00352861	0.0370078	66690	Tmem186	transmembrane protein 186
ENSMUSG00000055560	-0.469037	-0.286835	10.7106	0.00353575	0.0370604	328274	Zfp459	zinc finger protein 459
ENSMUSG00000032012	0.408167	1.68382	10.7083	0.00353863	0.0370682	58235	Nectin1	nectin cell adhesion molecule 1
ENSMUSG00000025873	0.177628	4.07494	10.6988	0.00355074	0.0371727	76577	Faf2	Fas associated factor family member 2
ENSMUSG00000015533	-0.523717	1.15464	10.695	0.00355564	0.0372016	16398	Itga2	integrin alpha 2
ENSMUSG00000031227	-0.416519	1.59203	10.6878	0.00356485	0.0372755	107528	Magee1	melanoma antigen, family E, 1
ENSMUSG00000034403	-0.142621	4.0632	10.6643	0.0035952	0.0375477	18744	Pja1	praja ring finger ubiquitin ligase 1
ENSMUSG00000095061	0.802327	-0.594083	10.662	0.00359813	0.0375558	381994	E030018B13Rik	RIKEN cDNA E030018B13 gene
ENSMUSG00000032377	-0.253774	2.98988	10.6452	0.00362003	0.0377616	235527	Plscr4	phospholipid scramblase 4
ENSMUSG00000020175	-0.487672	-0.91104	10.6433	0.00362249	0.0377647	76877	Rab36	RAB36, member RAS oncogene family
ENSMUSG00000094441	-0.24569	2.57303	10.6399	0.00362687	0.0377877	77652	Zfp955a	zinc finger protein 955A
ENSMUSG00000022372	0.985825	1.04574	10.6338	0.00363485	0.0378481	20491	Sla	src-like adaptor
ENSMUSG00000032846	0.423571	1.99741	10.6283	0.00364211	0.0379011	67263	Zswim6	zinc finger SWIM-type containing 6
ENSMUSG00000039275	0.126387	5.45031	10.6254	0.00364599	0.0379187	68837	Foxk2	forkhead box K2
ENSMUSG00000050965	0.15469	5.30672	10.6193	0.003654	0.0379793	18750	Prkca	protein kinase C, alpha
ENSMUSG00000045598	-0.165538	2.84475	10.5958	0.00368505	0.0382792	233887	Zfp553	zinc finger protein 553
ENSMUSG00000066406	0.140707	7.83305	10.5827	0.00370255	0.0383921	75547	Akap13	A kinase (PRKA) anchor protein 13
ENSMUSG00000020573	-0.730577	1.26556	10.5834	0.00370162	0.0383921	30955	Pik3cg	phosphatidylinositol-4,5-bisphosphate 3-kinase catalytic subunit gamma
ENSMUSG00000079164	0.714519	0.01919	10.581	0.00370486	0.0383932	53791	Tlr5	toll-like receptor 5
ENSMUSG00000034266	1.28931	-2.03154	10.5688	0.00372127	0.0384741	53314	Batf	basic leucine zipper transcription factor, ATF-like
ENSMUSG00000092118	-0.36377	0.319955	10.5721	0.00371682	0.0384741	100040608	Fancf	Fanconi anemia, complementation group F
ENSMUSG00000097093	-0.553244	-0.855064	10.5695	0.00372024	0.0384741	78445	C330013E15Rik	RIKEN cDNA C330013E15 gene
ENSMUSG00000011752	0.284542	1.58169	10.5572	0.00373692	0.0385417	18648	Pgam1	phosphoglycerate mutase 1
ENSMUSG00000031871	-0.220366	6.52214	10.558	0.00373584	0.0385417	12562	Cdh5	cadherin 5
[truncated: 13,429 more rows]

## Sheet: GenotypeExerciseInteraction
ENSEMBL	logFC	logCPM	F	PValue	FDR	ENTREZID	SYMBOL	GENENAME
[truncated: 14,931 more rows]
