# Supplementary material for: Ablation of DNA-methyltransferase 3A in skeletal muscle does not affect energy metabolism or exercise capacity
Source: PLoS Genet. 2021 Jan 29;17(1):e1009325. doi: 10.1371/journal.pgen.1009325 (PMC7875352; doi:10.1371/journal.pgen.1009325)
Supplement: S2 Spreadsheet — Raw data is displayed in an Excel spreadsheet with one sheet for each figure and supplemental figure. (XLSX) [file pgen.1009325.s006.xlsx]

## Sheet: Figure 1
Figure 1B		WT			mD3AKO
DNMT3A protein (arbitrary units)	Soleus	1.07263	1.34434	0.583029	0.518736	0.117162	0.102324
	EDL	0.754314	0.439665	0.453061	0.0626098	0.0910597	0.0176786
	Quadriceps	0.21924	0.635031	0.53512	0.0506347	0.36354	0.0152246
	Heart	0.162791	0.4231	0.582618	0.134527	0.108435	0.139584
Figure 1C		WT												mD3AKO
CPM (Counts Per Million)	DNMT3a	30.74	28.3402	29.3595	22.2434	22.7221	23.2491	24.8447	23.1088	28.6381	29.5619	30.4385	26.807	11.8434	9.89853	15.5338	10.9698	12.1399	10.0066	9.08053	10.2738	12.0507	11.8843	11.9674	10.2346
	DNMT3b	0.694544	0.8184	0.948278	1.30888	0.426443	0.77963	0.509991	0.416691	0.77297	0.443512	0.822557	0.599352	0.565794	1.03046	1.25229	0.722081	0.826604	0.498119	0.819922	1.17808	0.642783	0.818271	0.761705	0.805569
Figure 1D
Global Methylation (%CpG Methylated)	WT	25.4164	24.6635	25.7444	24.0087	23.5876	25.8543	24.4581	26.17	24.6421	25.3426	24.945	25.1549	23.3261	25.3762	24.3828	25.2918	24.2293	24.0617	22.7144	24.9909	25.3799	24.4375	23.7226	25.3109
	mD3AKO	24.954	22.6595	25.1755	23.0744	26.0004	25.0785	24.8223	24.4531	24.9236	23.9452	24.9947	24.0688	22.7369	23.858	23.5807	23.3853	23.1621	22.1651	24.0618	23.1312	24.1297	23.6933	23.9442	23.9041	24.2562	23.684
Figure 1E		WT																								mD3AKO
Methylation by genomic context (%CpG Methylated)	3' UTR	57.7548	56.8697	57.8702	55.1546	59.321	54.7583	57.4692	54.8762	58.0089	59.7902	55.7563	57.1913	55.9139	55.2322	56.1385	59.3382	57.9748	57.4069	57.8651	57.544	55.2443	54.8834	57.2717		54.8667	54.0688	53.877	52.9851	56.2818	52.5865	57.0245	54.0654	56.341	56.7127	55.2737	53.6375	56.1747	55.0946	57.1134	55.0953	55.298	55.3099	52.9139	55.2387	56.0291	56.1459	54.6265	53.556
	5' UTR	38.9256	36.866	39.2432	36.4403	40.895	34.6902	37.9841	35.155	37.5841	36.5913	35.3908	38.8751	37.521	38.6954	39.0306	40.5757	36.6022	37.2561	38.4061	33.9056	37.8082	38.4674	34.7621		34.4861	32.8857	32.7837	34.2807	39.2192	34.7861	37.9325	35.9196	37.0801	36.4892	34.9721	34.5619	35.433	35.6493	36.7759	35.9172	35.9899	36.3146	33.1569	35.5077	35.8229	37.8226	34.9667	32.6448
	Distal Intergenic	55.6053	54.2997	56.2023	53.0179	56.7268	52.4296	55.2664	51.9761	55.6761	56.2396	53.6591	55.6469	53.7192	54.3296	53.3858	56.9932	54.8263	54.9966	55.6679	55.4061	54.0501	52.8408	55.5354		53.593	52.9196	52.8337	52.3421	55.1755	51.0772	55.6967	51.8259	55.477	55.2751	53.8815	52.3454	54.536	54.0007	55.225	53.2689	53.6259	53.6509	51.2844	53.4951	54.3343	54.6485	53.276	51.1701
	Downstream	38.2826	37.7068	38.5699	36.3588	38.7984	34.9807	37.864	34.8573	38.5036	39.6599	37.2059	38.1699	37.0921	36.4416	36.0954	39.1348	37.1693	38.5637	37.6587	37.5136	36.7791	35.8175	38.4324		35.5701	35.648	34.9655	33.8195	36.9488	33.8443	37.5065	34.3574	37.0594	37.2324	35.9403	34.0696	35.2444	35.6845	37.0225	35.2252	36.5069	35.6396	34.4256	35.0272	35.653	36.3042	34.8505	33.8375
	Exon	55.5676	54.7135	56.4143	53.6411	56.4207	53.2224	55.3545	52.979	55.4873	56.2553	54.4882	56.1273	54.2455	54.384	53.7407	56.9528	55.3249	55.0611	55.3137	55.3542	54.5451	53.0197	55.3913		53.4257	52.7488	52.5788	52.3381	55.1314	51.5638	55.125	52.2291	54.9669	55.0836	53.7711	52.3754	54.051	53.9348	54.7851	53.3303	53.9757	53.779	52.1491	53.5553	53.9334	54.4256	53.2599	51.3757
	Intron	56.6281	54.6024	57.3738	53.4087	57.9098	52.3884	56.1569	51.6861	56.4937	57.3839	54.4398	56.4197	53.8593	54.3678	53.7722	58.1772	55.4222	55.6778	56.8043	56.3973	54.5122	52.9455	56.5999		53.3632	52.83	52.0883	51.548	55.4571	50.1047	56.0303	51.1462	55.8912	55.2168	53.688	51.4575	54.3537	53.9094	55.4693	52.7573	53.5925	53.3262	50.5362	53.241	54.3854	54.8695	52.7801	50.4182
	Non-CGI	46.8447	45.5118	47.4719	44.4176	47.8694	43.73	46.4819	43.3066	46.8705	47.5473	45.1074	46.7523	44.9445	45.2659	44.6879	48.1331	46.1076	46.1596	46.9197	46.6986	45.2882	44.0494	46.7925		44.3949	43.8928	43.5828	43.1122	46.1039	42.1407	46.5446	42.8787	46.3745	46.0112	44.6805	43.0937	45.2868	44.8108	46.0903	44.1061	44.4601	44.4415	42.3764	44.3688	45.167	45.5853	44.0984	42.3134
	Non-CGI Promoter	22.9167	22.0536	23.3609	21.3609	23.5381	20.8892	22.6295	20.6167	22.9779	23.524	21.7985	22.6745	21.7167	21.6261	21.4864	23.755	22.5534	22.2882	22.9417	22.8616	21.8522	20.9436	22.8489		20.7967	20.5099	20.3167	20.0073	22.2242	19.7113	22.4782	20.1327	22.4162	21.9873	21.0328	20.0344	21.6023	21.0838	22.1349	20.7254	20.6485	20.8661	19.6916	20.8664	21.3473	21.8223	20.7369	19.8067
	CGI	2.31039	2.24391	2.29821	2.11993	2.27706	2.06593	2.16946	2.0106	2.20452	2.36236	2.12963	2.18016	2.08203	2.06655	2.08706	2.35912	2.25302	2.09273	2.15046	2.2158	2.07616	1.982	2.10711		1.87921	1.86345	1.84859	1.8215	2.16148	1.93878	2.14149	1.91516	2.1779	2.11999	1.98445	1.88325	2.10601	1.95413	2.13838	1.89982	2.00048	2.01719	1.85884	1.93628	1.93193	2.12697	1.92598	1.85306
	CGI Promoter	1.70712	1.66332	1.69931	1.56123	1.66015	1.49478	1.55689	1.46294	1.61174	1.72802	1.53173	1.56421	1.48853	1.50457	1.50076	1.7254	1.62987	1.51256	1.56824	1.64928	1.49665	1.43284	1.52768		1.33536	1.3644	1.34597	1.30343	1.57639	1.42608	1.56879	1.37631	1.60046	1.54804	1.42457	1.33676	1.5291	1.40229	1.56636	1.36175	1.44508	1.44587	1.34656	1.39516	1.39223	1.56393	1.39043	1.36798
Figure 1F
Methylation by genomic context FC (mD3AKO/mean of WT)	3' UTR	5' UTR	CGI	CGI Promoter	Distal Intergenic	Downstream	Exon	Intron	Non-CGI	Non-CGI Promoter
	0.963577	0.920514	0.867138	0.846616	0.979453	0.949466	0.972142	0.96382	0.966059	0.932017
	0.949565	0.877796	0.859868	0.865026	0.967147	0.951544	0.959825	0.954189	0.955131	0.919162
	0.946196	0.875072	0.853008	0.853342	0.965576	0.933328	0.956731	0.940793	0.948386	0.910505
	0.930534	0.915032	0.840511	0.826367	0.956592	0.902738	0.952351	0.931035	0.938146	0.896638
	0.988431	1.04685	0.997387	0.999427	1.00837	0.986267	1.00318	1.00164	1.00325	0.995991
	0.923532	0.928522	0.894629	0.904132	0.933474	0.903398	0.938262	0.904967	0.917005	0.883372
	1.00147	1.01251	0.988163	0.994608	1.0179	1.00115	1.00306	1.01199	1.01284	1.00738
	0.949505	0.958777	0.883729	0.872574	0.947158	0.917095	0.950368	0.923777	0.933064	0.902258
	0.98947	0.989755	1.00497	1.01469	1.01388	0.989218	1.00019	1.00948	1.00913	1.0046
	0.995997	0.973981	0.978242	0.981454	1.01019	0.993837	1.00231	0.997298	1.00123	0.985372
	0.970727	0.933488	0.915701	0.903171	0.984726	0.959346	0.978427	0.969687	0.972271	0.942596
	0.94199	0.922536	0.869004	0.847502	0.956653	0.909414	0.95303	0.929399	0.937743	0.897855
	0.986549	0.945789	0.971792	0.969444	0.996687	0.940772	0.983519	0.981709	0.985467	0.968121
	0.96758	0.951563	0.901708	0.889045	0.986905	0.952519	0.981406	0.973685	0.975109	0.944881
	1.00303	0.981634	0.98673	0.993065	1.00928	0.988234	0.996877	1.00186	1.00295	0.991987
	0.967593	0.958713	0.87665	0.863344	0.973531	0.940258	0.970407	0.952875	0.959773	0.928822
	0.971152	0.960653	0.923099	0.916175	0.980054	0.974471	0.98215	0.967961	0.967477	0.925374
	0.971362	0.969321	0.930807	0.916674	0.980512	0.951319	0.97857	0.963152	0.967072	0.935128
	0.929283	0.885034	0.85774	0.853712	0.937261	0.918915	0.948912	0.912759	0.922134	0.882492
	0.970111	0.947783	0.893473	0.884527	0.977664	0.934973	0.974499	0.961612	0.96549	0.93514
	0.983992	0.956197	0.891468	0.882667	0.993002	0.951678	0.98138	0.982282	0.982859	0.956692
	0.986043	1.00957	0.981464	0.991526	0.998744	0.96906	0.990336	0.991025	0.99196	0.977981
	0.95936	0.933341	0.888718	0.881528	0.97366	0.930257	0.969125	0.953288	0.959606	0.929338
	0.94056	0.871366	0.855073	0.867292	0.935174	0.903217	0.934839	0.910628	0.920762	0.88765
Figure 1G is derived from RRBS data available at https://www.ncbi.nlm.nih.gov/geo/query/acc.cgi?acc=GSE152349

## Sheet: Figure 2
Figure 2A		WT										mD3AKO
Distance (km/24hrs)	Female	2.61533	7.06278	5.6185	1.10517	5.47738	5.50125	6.34786	3.2871			4.76717	3.56833	6.27383	6.95083	8.02012	5.34375	6.12893	5.26366	5.22951	5.96455
	Male	1.30117	6.08567	2.09167	2.523	2.77869	2.71381	3.10821	6.03732	5.69826		2.4865	1.514	3.73067	3.27967	1.55923	2.56202	2.09536	3.52214	1.60437
Figure 2B		WT										mD3AKO
Speed (km/hr)	Female	1.07	1.36167	1.279	1.122	1.26808	1.1075	1.27167	1.13083			1.24	1.0925	1.29	1.268	1.36385	1.2945	1.201	1.1225	1.21208	1.13667
	Male	1.116	1.1325	1.475	1.192	1.31	1.24769	1.1725	1.21	1.23458		1.093	0.982	1.335	1.288	1.13615	1.19269	1.18	1.2245	1.00375
Figure 2C		WT								mD3AKO
Distance (m)	Female	830	680	632	514	449	363			590	540	437	634	376	419	460	270
	Male	404	404	273	357	400	286			387	371	775	305	330	274	391	309
Figure 2D		Female WT								Female mD3AKO								Male WT								Male mD3AKO
Blood Lactate (mM)	Pre-run	3	2	2.4	3.3	2.6	4.7			1.3	1.9	2.4	2.9	1.8	3.6	2.3	2.1	3.4	3	3	2.8	1.7	2.3			2.9	3.4	4.4	1.9	1.8	2.3	1.9	2.8
	Post-run	7.5	8.7	4.8	6.5	5	3.7			7	6.9	4.8	5.6	7.2	5.5	4.2	3.9	6.4	11.6	6.1	6.2	11.4	7.7			18.4	5.1	8.7	6.3	7.1	3.8	5.9	5.8
Figure 2G-J are derived from RNA-seq data available at https://www.ncbi.nlm.nih.gov/geo/query/acc.cgi?acc=GSE152349

## Sheet: Figure 3
All of figure 3 is derived from RNA-seq and RRBS data available at https://www.ncbi.nlm.nih.gov/geo/query/acc.cgi?acc=GSE152349

## Sheet: Figure 4
Figure 4A		WT																				mD3AKO
Body Weight (g)	Female	22	26.2	24	26.4	25.4	26.3	28	24.7	29.4	27.9	27	28.6	25.5	31.3	28.6	24.9					23.9	26.5	20.5	27.8	25.9	25.4	24.4	25.8	24.3	24.3	23.3	24	26.7	23.4	27	28.1	32.6	29.3	28.6	27.2
	Male	38.4	40.8	36	37	37	39	36.9	32.4	37.6	36.5	36	41.7									28.1	37.6	34	32	38.3	41.5	34	38	38.9	51.1	36.7	35.1	39.1	34	40.5
Figure 4B		WT																				mD3AKO
Lean Mass (g)	Female	19.36	21.554	21.412	23.218	21.922	21.56	21.626	20.334	20.692	22.144	21.997	22.064	21.27	23.589	19.589	21.644					20.803	23.256	17.715	23.398	21.664	21.694	21.621	22.181	21.166	20.698	20.547	20.16	22.518	20.446	21.444	21.774	22.769	23.803	22.764	22.095
	Male	30.951	31.552	27.464	29.132	31.744	33.092	29.998	26.857	33.939	29.442	30.009	29.016									23.667	29.473	30.761	29.269	29.416	31.251	29.9	31.609	31.055	34.332	29.525	31.352	33.581	27.97	29.168
Figure 4C		WT																				mD3AKO
Fat Mass (g)	Female	1.737	3.574	1.54	2.115	2.276	3.592	5.227	3.252	7.719	4.642	3.774	5.567	3.163	6.578	7.939	2.732					2.549	1.773	2.168	3.431	3.155	2.728	1.802	2.41	2.088	2.333	1.806	2.678	3.504	1.976	4.396	5.529	8.252	4.156	4.194	3.623
	Male	6.291	7.704	7.046	7.266	4.142	6.212	5.463	4.455	2.394	5.339	4.365	11.435									3.155	6.239	1.52	1.503	7.535	8.65	2.575	4.928	6.214	15.687	6.033	3.109	3.37	3.939	10.025
Figure 4D		WT																				mD3AKO
% Fat mass	Female	7.89545	13.6412	6.41667	8.01136	8.96063	13.6578	18.6679	13.166	26.2551	16.638	13.9778	19.465	12.4039	21.016	27.7587	10.9719					10.6653	6.69057	10.5756	12.3417	12.1815	10.7402	7.38525	9.34109	8.59259	9.60082	7.75107	11.1583	13.1236	8.44444	16.2815	19.6762	25.3129	14.1843	14.6643	13.3199
	Male	16.3828	18.8824	19.5722	19.6378	11.1946	15.9282	14.8049	13.75	6.36702	14.6274	12.125	27.4221									11.2278	16.5931	4.47059	4.69688	19.6736	20.8434	7.57353	12.9684	15.9743	30.6986	16.4387	8.85755	8.61893	11.5853	24.7531
Figure 4E		zT	Female mD3AKO						Female WT						Male mD3AKO						Male WT
Diurnal RER	6	0	0.901889	0.904556	0.835889	0.916889			0.868222	0.851778	0.864556	0.852111			0.940111	0.872111	0.840889	0.938222			0.943889	0.844	0.914667	0.886667
	7	1	0.910889	0.928	0.809222	0.853111			0.840889	0.861778	0.834556	0.861556			0.939667	0.854778	0.869556	0.902111			0.894111	0.814667	0.932222	0.861
	8	2	0.877	0.912444	0.848667	0.891111			0.833	0.822889	0.867778	0.85			0.900556	0.867222	0.832222	0.872444			0.891222	0.847556	0.924556	0.831889
	9	3	0.880889	0.864333	0.883889	0.850444			0.870111	0.811889	0.865556	0.853333			0.907889	0.857111	0.824556	0.823556			0.878222	0.861444	0.899333	0.823556
	10	4	0.894222	0.853778	0.856333	0.854444			0.825444	0.839222	0.892333	0.858778			0.917444	0.853444	0.790778	0.814333			0.855667	0.854444	0.904444	0.797444
	11	5	0.917778	0.811444	0.818444	0.852111			0.835889	0.808111	0.817778	0.843			0.930667	0.863444	0.79	0.833889			0.819889	0.847778	0.883778	0.802111
	12	6	0.839333	0.807333	0.794333	0.882889			0.804111	0.867444	0.838111	0.797778			0.898889	0.837556	0.806222	0.829778			0.800889	0.842	0.895778	0.780667
	13	7	0.898556	0.881667	0.841	0.874889			0.834556	0.827333	0.852	0.810667			0.882222	0.826778	0.789222	0.813222			0.837444	0.838444	0.847111	0.823778
	14	8	0.919333	0.846556	0.824222	0.884111			0.892778	0.879778	0.893667	0.811111			0.886889	0.851556	0.842111	0.816333			0.893889	0.864889	0.845667	0.844778
	15	9	0.883667	0.84	0.837556	0.900333			0.866333	0.856444	0.854778	0.825444			0.909889	0.848889	0.849889	0.822			0.878111	0.862444	0.904222	0.878333
	16	10	0.974222	0.888222	0.836333	0.894444			0.918667	0.882	0.929556	0.843			0.929333	0.845222	0.862444	0.849111			0.870778	0.867333	0.946444	0.895778
	17	11	0.957556	0.939444	0.877556	0.912889			0.910111	0.872333	0.937556	0.870667			0.963778	0.897111	0.904444	0.840333			0.93	0.915111	0.94	0.873222
	18	12	0.979778	0.951111	0.904222	0.911667			0.917778	0.914667	0.944111	0.9			0.953	0.911778	0.894667	0.858778			0.921444	0.944222	0.928667	0.879444
	19	13	0.960222	0.953667	0.929889	0.959222			0.911222	0.927667	0.955889	0.911667			0.941889	0.915667	0.908	0.905			0.915889	0.916778	0.920778	0.877
	20	14	0.985778	0.959222	0.940778	1.01344			0.922889	0.949333	0.968	0.908222			0.941556	0.948	0.893	0.912556			0.933889	0.929	0.947667	0.908333
	21	15	0.966333	0.975111	0.941	1.01089			0.935333	0.945444	0.938889	0.906333			0.966222	0.946556	0.907667	0.944889			0.939111	0.943333	0.955222	0.909889
	22	16	0.938111	0.975	0.94	0.995556			0.954778	0.941444	0.958333	0.877889			0.974778	0.955556	0.879222	0.946			0.961111	0.936222	0.954556	0.916444
	23	17	0.955222	0.985	0.934444	0.986556			0.957333	0.939222	0.953111	0.899444			0.969778	0.955	0.878	0.953778			0.960889	0.938333	0.966889	0.908111
	0	18	0.959778	0.952667	0.885778	0.995333			0.918778	0.918222	0.937333	0.909444			0.973444	0.936333	0.861889	0.934222			0.947111	0.932778	0.948222	0.898889
	1	19	0.961444	0.939111	0.871111	0.986333			0.907667	0.887889	0.932889	0.898556			0.976333	0.928778	0.883222	0.922222			0.957778	0.912556	0.937	0.909444
	2	20	0.925778	0.958667	0.860333	1.00244			0.889222	0.911667	0.951222	0.902444			0.972444	0.929333	0.883778	0.928			0.958889	0.913556	0.939333	0.904667
	3	21	0.897889	0.953333	0.887889	1.002			0.886556	0.86	0.935111	0.890222			0.959	0.933889	0.874667	0.937444			0.928667	0.909556	0.950667	0.901778
	4	22	0.919222	0.928111	0.891889	1.00167			0.855444	0.876667	0.953667	0.904222			0.962222	0.933667	0.861667	0.930889			0.939889	0.879444	0.949778	0.902222
	5	23	0.909889	0.903	0.869222	0.965111			0.871	0.895889	0.899	0.887444			0.953444	0.918	0.818222	0.935667			0.937	0.860556	0.923111	0.877556
Figure 4F		Female mD3AKO				Female WT				Male mD3AKO				Male WT
RER Average	Dark phase	0.944559	0.951018	0.902946	0.984586	0.909739	0.912991	0.942045	0.898559	0.96173	0.933027	0.876631	0.925865	0.941982	0.916108	0.94264	0.89909
	Light phase	0.904611	0.873148	0.83862	0.880639	0.858343	0.848417	0.870685	0.839787	0.917278	0.856269	0.833528	0.846278	0.874509	0.855009	0.903185	0.841602
Figure 4G		zT	Female mD3AKO				Female WT				Male mD3AKO				Male WT
Diurnal Energy Expenditure	6	0	0.444222	0.351556	0.364	0.414667	0.374444	0.328667	0.350778	0.293222	0.559667	0.546778	0.445111	0.328444	0.462222	0.504889	0.429667	0.375222
	7	1	0.365889	0.369	0.359556	0.409333	0.343	0.344444	0.347	0.372222	0.461	0.505667	0.388889	0.348667	0.396111	0.477	0.428111	0.403556
	8	2	0.327333	0.316889	0.399333	0.416	0.377	0.329889	0.399222	0.298778	0.489667	0.478111	0.393111	0.387333	0.420556	0.508444	0.409	0.358111
	9	3	0.351333	0.306556	0.351111	0.404	0.354889	0.323	0.352556	0.330667	0.515333	0.460889	0.393222	0.364222	0.406444	0.481778	0.412889	0.393556
	10	4	0.421222	0.299333	0.339222	0.379333	0.353333	0.340778	0.395	0.343778	0.475444	0.499222	0.400889	0.375111	0.377333	0.514222	0.395	0.352556
	11	5	0.339222	0.258	0.327	0.426	0.326778	0.322	0.329	0.296556	0.472889	0.481444	0.411889	0.339	0.368667	0.478667	0.419556	0.381889
	12	6	0.340222	0.324333	0.347444	0.407778	0.338111	0.341667	0.344444	0.292333	0.443333	0.477111	0.401444	0.345556	0.375889	0.501222	0.413889	0.384222
	13	7	0.383556	0.312222	0.401444	0.400222	0.362889	0.319111	0.368556	0.317444	0.462333	0.476889	0.404222	0.342222	0.412111	0.494333	0.395556	0.399
	14	8	0.341222	0.273889	0.317667	0.385444	0.354889	0.351889	0.371889	0.301	0.448222	0.466667	0.465	0.355333	0.400778	0.533222	0.415667	0.383667
	15	9	0.384556	0.308778	0.359556	0.425444	0.372889	0.337222	0.362	0.338111	0.472	0.502444	0.384556	0.358667	0.382333	0.507333	0.426889	0.386
	16	10	0.369222	0.371889	0.364333	0.425444	0.359333	0.350556	0.392111	0.347889	0.454111	0.515111	0.435444	0.356222	0.408333	0.531444	0.424556	0.386333
	17	11	0.401667	0.301333	0.385556	0.410333	0.382889	0.331667	0.387222	0.344778	0.468778	0.480778	0.443111	0.392556	0.435111	0.567333	0.421889	0.394333
	18	12	0.445778	0.415889	0.413556	0.461222	0.414667	0.399778	0.399889	0.420444	0.512	0.544778	0.490556	0.443444	0.442	0.596889	0.485556	0.490111
	19	13	0.512889	0.469222	0.481	0.524444	0.446889	0.468111	0.556444	0.498889	0.566778	0.585556	0.589667	0.539222	0.541778	0.638778	0.534111	0.533222
	20	14	0.491667	0.488667	0.464667	0.488667	0.472	0.459889	0.492556	0.469778	0.587778	0.589778	0.564111	0.501667	0.515222	0.632	0.525556	0.513333
	21	15	0.504556	0.518111	0.454667	0.512111	0.467667	0.446222	0.420778	0.438889	0.573444	0.599444	0.543222	0.502556	0.543889	0.650333	0.526444	0.508778
	22	16	0.481667	0.522778	0.490556	0.507444	0.442444	0.455333	0.502667	0.443889	0.529778	0.594	0.551889	0.474444	0.514556	0.620111	0.522444	0.516889
	23	17	0.484667	0.425	0.488444	0.498444	0.495	0.464444	0.444	0.436222	0.555889	0.605889	0.554889	0.527444	0.547111	0.596667	0.538778	0.526444
	0	18	0.502889	0.315	0.472778	0.509444	0.472333	0.401556	0.405556	0.456333	0.612111	0.563556	0.519444	0.464667	0.55	0.544556	0.562333	0.490333
	1	19	0.411778	0.402111	0.448333	0.500444	0.444	0.416889	0.431333	0.376	0.488444	0.598333	0.478889	0.444333	0.463556	0.536333	0.469444	0.513111
	2	20	0.437333	0.409778	0.428778	0.451889	0.464778	0.453333	0.362556	0.420778	0.552111	0.589889	0.516111	0.456333	0.531333	0.554444	0.468222	0.461444
	3	21	0.396667	0.353111	0.447556	0.502778	0.432556	0.389222	0.424667	0.448667	0.632	0.593667	0.481	0.519333	0.492556	0.566111	0.506111	0.451667
	4	22	0.468444	0.396333	0.486333	0.550556	0.415556	0.440222	0.401	0.466	0.596222	0.606444	0.548333	0.476667	0.512889	0.551667	0.504333	0.502444
	5	23	0.391111	0.316667	0.372	0.477	0.415111	0.434778	0.351222	0.433	0.608444	0.600111	0.477	0.493667	0.450222	0.585111	0.450667	0.44
Figure 4H		Female mD3AKO				Female WT				Male mD3AKO				Male WT
24 hour Energy Expenditure	Dark phase	5.51816	5.00022	5.41568	5.95762	5.35341	5.19092	5.15395	5.25816	6.80281	7.06832	6.28714	5.80259	6.0933	7.05773	6.08551	5.90746
	Light phase	4.46967	3.79378	4.31622	4.904	4.30044	4.02089	4.39978	3.87678	5.72278	5.89111	4.96689	4.29333	4.84589	6.09989	4.99267	4.59844
Figure 4I	Animal #	Lean Mass	WT	mD3AKO	Male Chow WT	Male Chow mD3AKO	Male HFD WT	Male HFD mD3AKO	Female Chow WT	Female Chow mD3AKO
EE (Kcal/24 hr)	277	30.951	10.951		10.951
	281	31.552	13.1729		13.1729
	285	27.464	11.0867		11.0867
	289	29.998	10.5462		10.5462
	279	29.416		12.5378		12.5378
	283	31.251		12.9626		12.9626
	287	29.525		11.282		11.282
	291	31.352		10.1371		10.1371
	321	26.778	10.7865				10.7865
	325	26.776	12.4262				12.4262
	329	28.581	11.5249				11.5249
	335	29.59	11.8894				11.8894
	339	25.233	9.59653				9.59653
	341	27.509	10.9171				10.9171
	319	29.671		11.8313				11.8313
	323	30.482		11.2196				11.2196
	327	23.309		9.9832				9.9832
	331	28.221		12.4771				12.4771
	333	28.903		11.8426				11.8426
	337	27.869		12.5815				12.5815
	334	21.626	9.68344						9.68344
	338	20.334	9.25067						9.25067
	342	20.692	9.59244						9.59244
	346	22.144	9.18567						9.18567
	336	22.518		9.99911						9.99911
	340	20.446		8.82644						8.82644
	344	21.444		9.76489						9.76489
	360	21.774		10.8884						10.8884
Figure 4J	Time	Female WT																				Female mD3AKO																				Male WT
Blood Glucose (mM)	0	7.3	9.25	7.65	8.85	8.75	8	8.65	8.75	8.1	8.1	7.3	7.7	8	7.65	11.5	8.55					8	8.25	9.35	9.15	7.6	8.75	8.45	9.4	7.95	8.55	8.1	8.05	8.2	6.7	7.8	8.3	11.4	6.45	8.5	8.85	8.85	7.9	9.8	7.3	8.3	6.9	9.6	10.2
	15	16.4	17.9	15.7	17.7	14	19.9	20.1	18.4	20.7	14.4	20.4	18.7	21.2	20.3	17	19.3					14.5	13.9	16.8	15.9	20.8	18.4	11.3	13.1	20.4	18.5	19.6	19.4	18.3	15.5	15.8	17.2	20.5	19.1	15.3	14.9	20.2	17.8	19.4	16.6	17.9	15.2	16.6	15.4
	30	10.7	8.9	13.3	12.1	10.9	12.8	12.9	11.4	13.7	12.1	10.5	10.8	13.7	14.5	16.2	12.7					11.2	10.7	9.1	9.6	11.3	11.5	9.4	11.3	15.8	12.9	15.6	15.3	10.3	11.8	10.1	11.3	16.6	12.1	9.7	12.4	11.7	13.2	14.9	11.8	14.6	11.9	11.6	11.1
	45	7.7	9.1	10.2	10.6	12.8	12.3	10.8	10.3	11.1	10.4	9	10.8	10.4	10.7	13.1	10.6					9.4	10.2	10.7	10	8.1	10.3	9.5	13.7	11.7	12.1	10.9	11.9	9.5	9.8	10.3	9.9	13.8	7.9	8.7	9.7	8.3	9.9	12.5	10.6	12.3	10.6	11.2	10.4
	60	8.1	8.8	9.5	9.9	9.5	8.9	9.4	9.7	10.3	9.6	7.4	10.4	10.1	8.9	12.1	10.3					8.7	9.8	9.6	9.9	8.4	11.2	9	9.6	11.7	11.7	10.4	10.8	8.6	8.7	10	9.2	14.1	7.3	8.8	9	10.9	8.6	11.1	10.1	10.1	9.4	9.7	10.1
	90	7.2	8	7.5	8.6	7.3	6.7	8.1	8	7.6	8.3	6.9	8.2	8.1	7.2	8.6	8.5					7.3	10.2	8.9	8.5	7.3	7.7	9.7	7.7	10.1	7.2	6.8	7.8	7.2	7.2	8.4	8.1	10.8	7.1	7.7	8.1	9.3	7.3	9.8	8.6	9.2	7.2	8.8	9.6
Figure 4K		WT																				mD3AKO
AUC (mM/min)	Female	867	925.875	971.625	1024.12	954.375	1035.75	1054.88	1005.38	1089	954.75	923.25	1019.25	1088.25	1048.12	1182	1062.38					891.75	957.375	968.625	951.375	958.5	1036.12	864.375	973.5	1192.88	1087.88	1088.25	1119.38	934.5	910.5	952.5	966.75	1328.25	905.625	882.75	945.375
	Male	1054.12	975.75	1172.25	996	1099.5	936.75	1013.25	1001.25	857.25	972.375	1117.88	1134.75									894	1020.38	892.875	993	1047	1042.5	1005	1055.62	920.625	1445.25	1053	800.25	1041.38	1040.25	1072.5
Figure 4L		WT																				mD3AKO
Fasting Blood Glucose (mM)	Female	6	9.2	7.6	8.4	9.3	8.3	7.7	8.4	8.1	8.1	7.3	7.7	8	6.1	10.4	7.7					7.8	8.4	9	8.7	7.1	8	8.7	9.9	8.1	8.2	8	7.4	8.1	6.7	7.8	7	11.9	5.4	8.4	7.9
	Male	8.9	7.7	10.4	7.3	8.3	6.9	9.6	10.2	8.7	7.3	6.9	10.6									7.2	8.7	7.2	8.6	7.6	10.4	9.8	9.2	7.2	10.2	8.7	6.6	6.8	7.1	7.7
Figure 4M		WT															mD3AKO
Fasting Plasma Insulin (ng/ml)	Female	0.406	0.5155	0.3681	1.1249	0.6382	0.5332	0.4986	0.5787	0.872	1.0457	0.2872	0.312				0.6513	0.4438	0.3851	0.5449	0.265	0.5398	0.9691	0.7233	0.3543	0.4686	0.4541	0.8483	0.6714	0.389
	Male	1.7118	0.6958	1.6895	1.5947	4.2442	3.3495	2.1796	1.1848	0.9812	2.0746						1.8293	0.9713	1.2712	3.7358	0.8191	2.0516	1.0953	1.2903	2.5929	2.5815	1.9022	3.0511	1.5975	3.4879	1.3418
Figure 4N		WT															mD3AKO
Fasting Plasma NEFA (mM)	Female	0.138037	0.282647	0.159947	0.072305	0.0854514	0.0460123	0.0416301	0.0591586	0.216915	0.173094	0.0985977	0.133655				0.138037	0.116126	0.0416301	0.072305	0.0810692	0.0679229	0.0591586	0.0635407	0.0766871	0.0942156	0.0416301	0.0284838	0.0942156
	Male	0.273883	0.155565	0.120508	0.0547765	0.0416301	0.0635407	0.111744	0.177476	0.146801							0.111744	0.221297	0.155565	0.16433	0.282647	0.0284838	0.304557	0.0854514	0.037248	0.138037	0.129273	0.0460123	0.173094	0.10298
[truncated: 19 more columns]

## Sheet: Figure 5
Figure 5B	WT HFD	mD3AKO HFD
Body Weight (g)	42.6	46.5
	46.1	47.9
	44.1	45
	45.8	45.2
	41	44.4
	44	41.9
	49.2	46.6
	40.2	36.2
	45.6	40.2
		44.9
		37.3
		41.5
Figure 5C	WT HFD	mD3AKO HFD
Fat Mass (g)	14.884	15.531
	18.377	16.426
	14.417	8.093
	14.276	15.617
	13.694	14.665
	15.41	15.217
	15.997	12.5
	7.6274	15.468
	13.751	9.3926
		13.486
		7.9487
		9.5872
Figure 5D	Time (minutes)	WT HFD												mD3AKO HFD
Blood Glucose (mM)	0	10.45	11.45	11.7	7.8	9.55	10.55	13.75	10.5	10.5				13.2	10.9	8.65	12.1	7.5	7.75	13.5	11.8	9.05	13.4	7.85	10.8
	15	21.1	21.4	19.6	14.3	17.9	18.6	26	21.8	18.2				22.4	20.3	16.6	23.4	14.7	16.1	24.5	20.1	17.1	20.6	17.1	16
	30	14.4	17.7	14.1	12.3	9.9	11.6	26.9	15.2	13.8				19.7	13.9	9.1	20.5	12.1	11.9	23.3	23.5	12.4	18.4	8.9	14.6
	45	11.4	12.9	13.1	9.8	10.6	10.3	25.3	12.5	11.8				17.9	12.5	11.3	15.3	10.2	8.3	21.6	20.5	11.6	15.2	7.8	15.2
	60	11.2	12.1	12.7	9.8	11.1	12.6	27.1	13.1	12.2				17.6	11.8	9.5	15.3	8.9	9.3	20.6	19.6	11	15.6	8.9	12.4
	90	9.3	10.9	10	8.5	9.1	9.5	23.2	9.9	11.7				16.2	11.2	8.4	14.4	6.7	8.2	18.8	16	9.7	14	8.1	11.9
Figure 5E	WT HFD	mD3AKO HFD
AUC (mM/min)	1173.38	1638
	1301.62	1215.75
	1225.5	959.625
	952.5	1539
	1033.88	912
	1112.62	934.875
	2233.88	1887.75
	1264.5	1731
	1185.75	1077.38
		1474.5
		887.625
		1225.5
Figure 5F		zT	HFD mD3AKO						HFD WT
RER (VC02/V02)	6	0	0.856533	0.816133	0.807467	0.8542	0.828467	0.860867	0.8234	0.874333	0.802067	0.805067	0.831533	0.799667
	7	1	0.863467	0.816667	0.8568	0.8212	0.8644	0.8992	0.816733	0.8602	0.8256	0.830667	0.8268	0.815867
	8	2	0.843667	0.8114	0.8492	0.845333	0.875533	0.907467	0.824133	0.861733	0.8216	0.832	0.814867	0.8248
	9	3	0.8338	0.8158	0.846533	0.843067	0.8522	0.905867	0.8218	0.868933	0.8204	0.829533	0.8058	0.8302
	10	4	0.839	0.806467	0.845133	0.8296	0.8412	0.8928	0.818733	0.869733	0.815533	0.833067	0.808267	0.849333
	11	5	0.825933	0.801067	0.856067	0.833867	0.854733	0.8938	0.8114	0.857133	0.817333	0.826667	0.8062	0.861933
	12	6	0.820667	0.810933	0.834	0.854333	0.838467	0.8806	0.8282	0.852	0.834333	0.8286	0.805733	0.8458
	13	7	0.8414	0.796733	0.856467	0.8506	0.821867	0.908533	0.828467	0.8564	0.824	0.846867	0.802533	0.871133
	14	8	0.862467	0.803133	0.8568	0.854867	0.839333	0.894333	0.820467	0.858667	0.825467	0.846933	0.805	0.867667
	15	9	0.874533	0.815467	0.850733	0.859867	0.848467	0.879467	0.840867	0.875733	0.850667	0.8634	0.844133	0.869533
	16	10	0.901467	0.865267	0.870533	0.857467	0.8364	0.9072	0.845733	0.881067	0.8518	0.8586	0.8426	0.874667
	17	11	0.8968	0.845067	0.8888	0.868533	0.871333	0.918267	0.891267	0.8864	0.851	0.857	0.840933	0.8786
	18	12	0.889933	0.838067	0.872133	0.888533	0.8418	0.8784	0.8762	0.8978	0.861	0.840133	0.859067	0.855333
	19	13	0.865733	0.809	0.817533	0.873333	0.804933	0.835133	0.847667	0.891467	0.834933	0.8298	0.865533	0.825667
	20	14	0.8656	0.826667	0.823067	0.845733	0.825867	0.863067	0.867333	0.890467	0.839733	0.851933	0.8728	0.791
	21	15	0.864733	0.827133	0.854867	0.854467	0.8166	0.874133	0.882467	0.8762	0.851133	0.8498	0.8662	0.784667
	22	16	0.8806	0.844867	0.853867	0.864867	0.865133	0.8546	0.8674	0.882467	0.8436	0.8552	0.8656	0.8112
	23	17	0.885533	0.815933	0.8706	0.844267	0.8412	0.874867	0.866267	0.8872	0.828133	0.851733	0.875067	0.820133
	0	18	0.891333	0.844733	0.883733	0.858067	0.8564	0.877	0.874467	0.874	0.851533	0.8512	0.8722	0.8322
	1	19	0.865267	0.8496	0.858133	0.8664	0.876667	0.873733	0.873733	0.877933	0.822867	0.8608	0.8866	0.824133
	2	20	0.876667	0.865333	0.858667	0.851667	0.8556	0.847	0.860067	0.8772	0.833667	0.840267	0.888267	0.8426
	3	21	0.881067	0.856	0.8386	0.865133	0.8354	0.865867	0.873333	0.879333	0.854133	0.858667	0.884333	0.820333
	4	22	0.878	0.849867	0.839667	0.870533	0.849267	0.8722	0.863933	0.877667	0.8394	0.8604	0.879933	0.8492
	5	23	0.876	0.852867	0.8156	0.848467	0.846333	0.8208	0.851733	0.894133	0.819667	0.840467	0.867867	0.833867
		WT HFD						mD3AKO HFD
	Dark phase	0.86705	0.883822	0.839983	0.8492	0.873622	0.824194	0.876706	0.840006	0.848872	0.860956	0.842933	0.8614
	Light phase	0.831456	0.867225	0.829005	0.838154	0.81961	0.849555	0.855192	0.817423	0.852231	0.848357	0.848132	0.895857
Figure 5G		zT	WT HFD						mD3AKO HFD
EE (kcal/h)	6	0	0.401	0.5122	0.441533	0.4606	0.3314	0.407733	0.472467	0.4382	0.4118	0.508867	0.470667	0.5524
	7	1	0.376133	0.4512	0.444267	0.455467	0.3518	0.396333	0.443333	0.3812	0.387	0.487067	0.465133	0.454667
	8	2	0.374133	0.453933	0.4382	0.430933	0.346067	0.432533	0.436533	0.390867	0.375333	0.472867	0.447	0.4556
	9	3	0.3878	0.445067	0.4214	0.426867	0.333133	0.416267	0.419533	0.389733	0.367133	0.453933	0.427067	0.4462
	10	4	0.393733	0.471	0.407467	0.421267	0.3444	0.4196	0.420067	0.399267	0.377733	0.505133	0.4264	0.438
	11	5	0.3804	0.429067	0.405867	0.425667	0.349	0.399133	0.430733	0.381267	0.364867	0.484067	0.4216	0.431467
	12	6	0.4182	0.4394	0.414133	0.4338	0.347933	0.3992	0.411467	0.405867	0.365333	0.458333	0.440867	0.4392
	13	7	0.374533	0.469133	0.397733	0.436333	0.3458	0.424467	0.406333	0.403	0.381733	0.475667	0.4046	0.464067
	14	8	0.373933	0.456867	0.427067	0.445733	0.370533	0.413067	0.441467	0.3858	0.3574	0.496267	0.410867	0.4514
	15	9	0.417533	0.471933	0.427467	0.446467	0.382867	0.411733	0.417667	0.425533	0.382133	0.436	0.444067	0.464333
	16	10	0.405133	0.479933	0.412867	0.4418	0.368467	0.442733	0.457933	0.429533	0.414933	0.465133	0.453133	0.514933
	17	11	0.418	0.4932	0.4716	0.5324	0.381533	0.4308	0.480067	0.394667	0.3976	0.4838	0.473667	0.478333
	18	12	0.505133	0.580667	0.506	0.549267	0.4554	0.506667	0.544	0.513333	0.468467	0.5884	0.538933	0.5496
	19	13	0.506467	0.5596	0.565067	0.514333	0.471933	0.501533	0.608933	0.539933	0.458067	0.607	0.539733	0.6214
	20	14	0.5106	0.543533	0.543533	0.545667	0.4684	0.491	0.5434	0.514133	0.458	0.570533	0.606133	0.589067
	21	15	0.504467	0.5884	0.533267	0.523267	0.4382	0.482067	0.565333	0.514267	0.446667	0.552067	0.5678	0.612933
	22	16	0.487267	0.583	0.535533	0.546667	0.497867	0.496333	0.537333	0.483733	0.447933	0.577533	0.5278	0.609933
	23	17	0.4894	0.560067	0.547067	0.557333	0.410333	0.505267	0.5524	0.4922	0.4392	0.529667	0.5352	0.577133
	0	18	0.4946	0.5596	0.5384	0.555667	0.449267	0.504267	0.5512	0.565867	0.466733	0.5746	0.5368	0.547333
	1	19	0.514467	0.605267	0.536467	0.526933	0.4322	0.5066	0.5278	0.542067	0.452467	0.5926	0.5308	0.614667
	2	20	0.5268	0.540933	0.550133	0.571333	0.434467	0.463067	0.537333	0.5466	0.436933	0.565667	0.573067	0.5392
	3	21	0.501133	0.5704	0.519267	0.5208	0.468267	0.4898	0.540133	0.5332	0.421533	0.494267	0.5274	0.559
	4	22	0.512267	0.5648	0.525867	0.525333	0.423133	0.494267	0.5278	0.563933	0.431	0.528267	0.508	0.521733
	5	23	0.513333	0.597	0.514667	0.595467	0.394133	0.482667	0.558067	0.5854	0.4732	0.569333	0.565867	0.648867
		WT HFD						mD3AKO HFD
	Dark phase	6.06593	6.85327	6.41527	6.53207	5.3436	5.92353	6.59373	6.39467	5.4002	6.74993	6.55753	6.99087
	Light phase	4.72312	5.57703	5.11681	5.35675	4.25558	4.99787	5.24426	4.83903	4.58677	5.73145	5.28943	5.59925
Figure 5H		Chow										HFD
DNMT3A expression (FC compared to chow)	Soleus	0.846175	1.70844	0.851711	1.1089	0.682914	1.30926	1.11425	0.592502	0.509376	1.27647	0.592144	0.458684	0.647571	0.951558	0.719749	1.15702	1.1625	2.02093	1.51101
	EDL	1.4167	0.975822	1.08716	1.06085	0.797305	0.676016	0.827131	0.755592	1.14989	1.25353	1.8637	1.28595	1.16818	1.61899	1.11621	1.76097	0.902011	1.25039	1.66592
	Quadriceps	0.866641	1.06283	0.653194	1.07633	0.937426	1.01317	0.826202	0.996173	1.36717	1.20086	1.11714	0.937993	0.934671	1.10388	0.81295	0.965246	1.26781	1.02848	0.945062

## Sheet: Figure 6
Figure 6B		Female mD3AKO												Male mD3AKO												Female WT												Male WT
Soleus protein abundance (AU)	Complex V	0.7344	0.89419	1.01439	1.58323	1.2035	1.17148	1.0142	0.935325	1.0456	0.957092	1.00134		1.1449	0.910263	0.884573	0.817734	1.19237	0.845277	1.41813	0.99468	1.29133	0.836682	1.07142	0.840578	0.733598	1.20181	0.849999	0.909384	1.08593	1.11573	0.916408	1.04039	0.963699	1.04647	1.26009	0.876489	0.949195	1.3275	1.01432	0.98369	0.781175	0.774632	1.31192	1.18734	1.08483	1.06448	0.719885	1.04828
	Complex III	0.702525	0.927468	1.05187	2.50317	1.86862	1.05161	0.949103	0.929597	0.983849	0.844946	0.942726		1.16557	1.14886	1.11926	1.13342	2.54915	0.958167	1.29037	0.879088	1.13183	0.733091	0.937468	0.622154	0.705791	1.726	0.931628	1.00952	1.11586	1.21026	0.814049	0.889593	0.897063	0.947952	0.96592	0.78637	1.18459	2.26855	1.23338	1.1267	1.0348	1.05292	1.39825	1.15607	1.06373	0.900602	0.356761	0.944776
	Complex II	1.01614	1.10158	1.23638	2.07224	2.18322	1.04502	0.721487	0.940764	0.898935	0.717573	0.713943		1.66005	1.60834	1.61546	1.67415	1.77983	1.17436	1.08391	0.785362	1.02292	0.719873	0.851596	0.615037	1.08221	1.58365	1.01544	0.926611	1.37569	1.3949	0.800635	0.802761	0.714628	0.757248	0.857829	0.688394	1.4537	2.65597	1.86981	1.93222	1.01841	1.11899	1.1652	0.944194	0.815359	0.966246	0.394007	0.831199
	Complex I	0.925096	0.997308	1.01955	1.71812	1.52836	1.06661	0.96964	0.858203	0.940528	0.821506	0.858099		1.28164	1.25055	1.22554	1.32373	1.37928	0.839087	1.18602	0.890238	1.07294	0.78163	0.956733	0.711796	0.782239	1.54297	0.99486	0.9313	1.06878	1.29405	0.882433	0.925632	0.93214	0.872014	0.961867	0.811716	1.17356	1.71491	1.28016	1.33227	1.11126	0.802966	1.24186	1.06208	0.967083	0.981964	0.783214	0.94341
Figure 6C		Female mD3AKO													Male mD3AKO													Female WT													Male WT
EDL protein abundance (AU)	Complex V	0.789524	1.00401	1.04821	0.627737	1.05176	1.02198	0.909459	0.82915	0.657019	0.835341	1.05553	1.04924	0.715413	1.30342	1.33794	1.37766	0.966749	1.12833	1.26451	0.795324	1.39582	1.0018	0.875784	0.965052	0.924108		0.667077	1.06106	0.681352	1.1623	1.16733	0.912417	0.82153	1.06664	1.11436	1.17046	1.07904			0.918018	1.27607	1.12489	1.28333	1.23164	1.41934	0.59936	0.670545	1.06627
	Complex III	0.821352	1.20554	1.23608	0.687767	0.872382	0.790013	0.720566	0.696128	0.55679	0.80981	1.12383	1.00878	1.01316	1.50914	1.49879	1.3052	1.0054	1.22083	1.2435	1.0206	0.581954	1.00432	0.797581	0.968165	0.719658		0.598862	1.07407	0.842994	1.41903	0.855107	0.723118	0.649741	0.897375	1.1866	1.12282	1.00635			1.19983	1.43019	1.16429	1.13763	1.24658	1.45893	1.02283	1.08853	1.072
	Complex II	1.11505	1.12054	0.951316	0.839087	0.972879	1.10813	0.793674	0.638017	0.451508	0.704645	1.23629	1.25041	1.16587	1.21659	1.02196	1.26647	1.1594	1.23008	1.16973	1.07294	1.08821	0.905726	0.533069	0.645108	1.31744		0.92254	1.14142	1.2137	1.03174	0.9767	0.802134	0.764718	0.730333	0.844221	0.965266	1.08825			0.971291	1.12257	1.03711	1.36145	1.17654	1.16387	1.37443	1.36357	0.872261
	Complex I	1.04719	1.47978	0.90681	0.476301	1.25358	1.19383	0.828051	0.676344	0.507276	1.45669	1.13351	1.03373	0.901347	1.13115	1.00319	1.14685	1.25773	0.999055	0.929605	0.740703	0.866261	0.784622	0.67943	1.02753	1.58224		0.557996	1.70274	0.80807	0.896424	1.20198	0.895075	0.759615	1.48984	0.740644	1.09042	0.78511			0.966538	1.15937	0.759297	1.38481	0.922429	0.832463	0.964115	1.0358	0.772522
Figure 6D		WT													mD3AKO
mtDNA copy number (relative to WT F)	Female	0.935952	1.30364	0.881398	1.25775	0.710229	1.42236	0.749235	0.930933	0.821923	1.04375	0.94283			0.789738	1.37396	0.740225	1.37241	0.768454	0.697422	1.02367	0.773765	1.16732	0.972965	1.50308
	Male	1.33128	2.12219	1.33818	1.47845	1.38668	1.5466	1.43809	1.19088	1.02604	1.5618	1.72647	1.22528		1.16124	1.47784	1.25261	1.37915	1.32447	1.63307	1.26374	1.32139	1.24128	1.4234	1.40382	1.11526	1.16872
Figure 6E	Differentiation day	WT			mD3AKO
Dnmt3a expression (FC)	0	0.887074	1.31803	0.7949	0.644221	0.76628	0.518164
	1	1.06007	0.944691	0.995238	1.05799	0.80922	0.924419
	3	1.07313	1.17353	0.753342	0.645753	0.807224	0.795816
	5	0.899048	1.15795	0.943004	0.159061	0.380025	0.379049
Figure 6F	Time (minutes)	WT			mD3AKO
OCR (pmol/min/ug protein)	0.77506	95.524	92.4555	98.4419	93.9872	95.9303	99.4576
	9.29147	91.0663	88.111	93.0641	88.9127	91.5912	94.9318
	17.7495	89.5312	86.8279	91.7649	87.4932	90.4943	92.8932
	26.394	55.8753	52.4545	55.8884	55.0572	52.4996	57.7711
	34.9147	58.056	57.7071	60.7397	58.4146	56.9676	61.9329
	43.4612	60.1621	58.7445	62.4037	60.1386	59.5663	63.2374
	59.104	159.203	149.75	157.573	155.355	157.544	163.628
	74.6548	146.142	152.195	156.719	151.389	149.852	157.208
	87.4942	31.5702	30.0069	31.2585	31.3188	27.7153	33.528
	104.182	27.9127	27.1066	27.7651	28.1001	24.0304	29.7442
	120.847	24.9914	24.462	24.9175	25.6184	20.8943	26.5984
Figure 6G	Time (minutes)	WT			mD3AKO
ECAR (mpH/min/ug protein)	0.77506	22.8106	23.6019	24.2993	20.4443	22.7207	23.4958
	9.29147	20.7327	21.9943	22.5748	19.0235	21.267	21.9784
	17.7495	20.9938	22.3675	22.2199	18.9309	21.6477	21.9771
	26.394	38.6642	39.3975	36.109	35.174	37.4477	38.6545
	34.9147	40.6717	40.0146	36.4918	37.3505	39.1714	39.6134
	43.4612	41.4279	41.2662	36.6992	37.3515	39.6869	39.8283
	59.104	62.5861	66.4035	65.8419	62.4926	65.1982	66.4938
	74.6548	59.8887	67.8445	63.5366	62.4216	66.2386	67.572
	87.4942	21.8721	25.504	23.4645	21.1708	22.1846	23.1834
	104.182	17.7731	21.5371	19.5452	18.6627	18.3116	19.8531
	120.847	17.7424	22.1111	19.6859	19.004	18.3182	19.9772
[truncated: 3 more columns]

## Sheet: Figure 7
All of figure 7 is derived from RNA-seq and RRBS data available at https://www.ncbi.nlm.nih.gov/geo/query/acc.cgi?acc=GSE152349

## Sheet: Figure 8
Data from Figure 8A is derived from RRBS data available at https://www.ncbi.nlm.nih.gov/geo/query/acc.cgi?acc=GSE152349
Figure 8B	H19	WT EDL										WT Quad										mD3AKO EDL										mD3AKO Quad
% Methylation	142575817	51.88	55.92	52.59	53.31	48.26	52.02	51.18	57.48	57.24	54.18	54.42	51.07	55.17	53.06	52.38	50.01	50.89	54.08	55.26	54.04	57.92	53.78	55.96	57.2	53.23	53.28	55.56	51.36	51.24	53.14	51.44	51.27	50.08	59.33	51.58	52.04	52.72	51.49	53.86	53.79
	142575863	57.61	54.36	56.11	56.34	54.39	54.99	56.78	57.1	61.44	58.36	56.1	57.67	56.52	57.48	56.18	55.17	54.52	58.49	56.3	56.92	48.76	50.03	48.95	48.22	47.26	47.32	47.04	46.31	46.5	46.22	48.68	44.69	46.8	47.69	45.64	45.81	48.17	44.86	46.51	47.27
	Aldh1l1	WT EDL										WT Quad										mD3AKO EDL										mD3AKO Quad
	90550459	17.24	22.36	19.28	19.91	18.89	16.91	17.06	20.05	20.46	19.18	16.5	14.74	15.02	15.07	16.27	15.17	14.67	15.53	17.3	15.32	9.3	14.11	11.28	11.46	9.9	9.31	11.51	12.96	12.07	11.5	10.66	9.31	10.57	12.79	8.11	8.68	12.15	8.94	7.41	9.82
	90550473	32.52	32.42	32.11	33.08	32.92	30.9	34.73	32.93	32.2	31.92	28.76	27.33	29.35	26.64	24.17	28.74	24.91	26.45	27.7	25.91	16.76	24.65	18.16	18.73	17.53	15.77	17.97	20.89	18.45	21.46	16.31	15.34	15.93	20.42	17.58	15.71	19.94	18.34	16.54	17.69
	90550481	29.12	28.85	28.82	25.85	30.55	28.53	31.16	31.08	27.96	28.57	24.04	24.3	23.49	24.1	23.58	24.41	24.01	23.67	24.8	23.9	14.2	18.6	17.41	15.18	13.55	12.21	14.18	14.7	12.43	15.12	16.38	15.63	16.47	18.51	14.68	17.6	18.2	14.69	15.72	16.83
	90550512	12.16	13.9	13.61	12.31	10.56	12.05	14.15	13.77	12.76	10.66	10.85	10.09	10.58	8.95	9.72	10.61	10.21	10.96	10.13	11.24	4.81	6.83	4.4	5.7	5.54	4.37	5.56	7.58	7.01	7.99	3.61	3.86	4.5	4.53	3.63	5.75	6.06	4.17	5.62	4.66
	90550521	27.18	29.13	28.69	27.11	30.08	30.98	28.64	29.65	29	32.19	23.99	24.9	23.74	24.74	21.02	24.25	24.3	24.97	24.82	25.07	14.76	17.66	14.08	18.97	15.45	14.69	15.92	15.66	17.06	16.35	13.53	15.38	15.53	18.45	14.38	14.28	16.05	15.53	13.93	16.08
	90550528	19.91	20.33	22.24	17.99	21	16.75	18.91	21.48	20.38	19.91	17.35	17.73	17.19	16.91	14.27	16.83	15.41	16.1	16.58	15.8	5.39	11.86	10.44	11.9	6.85	8.27	9.6	8.57	9.74	11.85	8.85	8.83	8.44	8.46	6.75	9.27	9.87	9.78	8.75	9.52
	90550545	18.91	19.61	15.44	16.26	19.46	15.71	18.95	15.52	15.63	16.83	15.1	13.91	14.31	13.23	12.18	12.51	12.98	13.13	11.96	14.82	6.1	10.75	7.28	10.28	8.55	7.97	9.33	10.17	10.19	10.71	8.3	8.68	7.77	13.24	7.16	9.13	9.18	8.43	8.4	9.52
	Agtrap	WT EDL										WT Quad										mD3AKO EDL										mD3AKO Quad
	148087344	27.66	28.5	24.21	26.83	24.27	26.18	25.51	19.99	24.4	25.2	29.31	26.26	29.76	23.55	27.31	28.39	25.83	21.83	25.72	25.81	12.04	8.78	11.25	6.01	6.67	6.15	8.42	6.47	6.77	10.3	12.7	11.7	12.76	12.09	10.04	10	11.26	8.54	8.11	10.63
	148087373	31.07	28.48	24.65	27.38	26.26	29.94	26.77	23.75	27.69	27.99	28.94	24.94	28.79	22.47	24.33	27.13	24.62	20.22	24.39	25.84	11.96	9.55	9.77	6.87	6.71	6.98	9.81	8.01	5.58	10.42	11.45	10.13	10.46	14.42	8.69	9.67	8.64	6.83	6.59	9.69
	148087394	12.11	12.17	9.71	11.81	12.2	11.84	11.13	11.26	12.17	12.24	10.58	10.33	11.09	7.91	9.89	10.98	10.24	7.55	10.82	10.82	3.78	3.72	2.98	3.1	1.75	2.74	2.59	3.32	2.22	3.12	3.22	3.03	3.28	4.8	2.53	3.12	0.81	2.17	2.94	2.77
	148087404	15.74	17.65	14.04	16.23	13.46	14.72	15.53	11.72	14.82	15.32	12.17	13.05	12.34	10.41	11.49	12.08	11.13	10.14	12.11	12.81	4.92	4.72	4.85	3.51	4.13	3.85	4.55	4.53	2.88	4.7	5.97	5.63	5.07	8.53	4.38	4.63	5.15	4.37	3.11	4.36
	Pax7	WT EDL										WT Quad										mD3AKO EDL										mD3AKO Quad
	139836393	34.09	34.6	36.2	40.06	29.01	40.15	38.01	49.3	36.06	38.07	36.73	32.54	34	35.43	34.33	35.28	33.35	31.42	31.66	34.07	17.04	18.76	15.83	18.58	17.37	16.01	17.3	17.1	11.12	15.27	11.26	9.86	10.53	7.48	9.65	17.69	11.61	9.2	8.74	9.23
	139836408	22.53	20.58	23.31	25.46	18.71	26.23	25.16	24.01	23.1	23.33	19.94	18.89	21.58	22.48	18.96	19.68	18.88	19.58	19.51	17.82	9.79	9.81	9.04	10.37	10.14	9.54	9.48	10.95	6.49	10.14	6.7	5.06	5.99	4.59	6.26	9.46	6.59	5.24	4.85	6.82
	139836430	34.02	29.72	33.1	36.04	30.07	33.76	31.45	27.01	33.65	33.95	31.68	29.78	31.03	33.04	28.84	28.17	29.68	31.04	29.14	29.1	20.97	22.84	18.54	21.62	20.33	20.24	21.95	23.56	16.14	22.87	15.11	16.31	15.57	11.3	13.51	19.26	15.14	14.49	12.81	14.91
	Eef1a1	WT EDL										WT Quad										mD3AKO EDL										mD3AKO Quad
	78482222	6.25	5.21	4.68	4.69	5.17	4.05	5.03	5.14	4.75	5.06	3.97	4.42	4.6	4.28	4.04	4.93	4.24	6.09	3.83	3.14	3.01	2.65	4.03	2.53	3.44	3.33	3.61	2.79	3.29	2.61	3.53	4.19	3.06	0	3.42	3.13	4.71	2.79	2.15	2.8
	78482254	16.23	16.18	17.78	14.24	15.29	13.55	16	16.27	15.65	16.7	10.05	9.97	9.7	10.87	9.63	9.67	9.75	11.86	9.01	9.86	3.83	4.22	2.86	2.97	1.85	3.38	2.78	3.01	1.83	3.44	2.44	2.08	2.74	3.46	1.24	2.39	1.83	1.79	1.67	1.75
	78482263	7.22	6.52	7.49	5.14	7.17	5.52	6.65	6.31	6.53	7.17	5.2	4.78	4.96	5.79	5.79	5.06	4.74	5.49	5.51	5.84	2.28	2.55	1.96	2.33	2.29	2.45	2.35	2.38	2.06	2.82	2.56	2.37	2.18	0	2.27	2.26	2.22	2.06	1.53	2.44
	78482267	8.75	7.94	9.13	5.5	8.53	7.37	8.66	7.96	7.89	9.22	5.37	5.11	5.32	5.38	4.66	6.58	5.14	8.38	5.68	6.67	2.63	2.45	2.47	2.59	2.08	2.13	2.09	2.28	1.96	2.32	1.79	1.89	2.45	3.74	1.73	2.8	2.02	1.37	1.98	2.15
Data from Figure 8C is derived from RNA-seq data available at https://www.ncbi.nlm.nih.gov/geo/query/acc.cgi?acc=GSE152349
Figure 8D	H19	WT										mD3AKO
DNMT3A expression (FC compared to WT average)	EDL	1.15492	0.584826	1.69844	0.81039	1.47819	0.825249	0.342157	1.26173	0.793033	1.05106	3.79884	1.88648	7.28419	5.39729	1.18765	4.38458	3.83148	7.73766	4.57618
	Quad	1.59291	2.48551	0.534938	0.171875	0.375845	1.06131	0.339049	0.989356	1.07	1.3792	1.84087	1.43192	1.11578	2.86642	3.38714	2.48135	2.0694	1.2942	2.70399	0.884338
	Aldh1l1	WT										mD3AKO
	EDL	1.54485	0.32816	0.58539	1.02988	0.921765	1.8308					1.90194	8.9847	1.54485	1.02631	1.13877
	Quad	0.767208	1.97615	1.40707	1.42671	0.610342	0.509689	0.413996	1.3174	0.571446		1.44662	0.634059	1.95571	3.19915	1.68493	2.39113	0.751419	1.781	1.77484	0.944544
	Agtrap	WT										mD3AKO
	EDL	0.79922	1.53253	1.13702	0.911967	0.708987	0.547387	1.61278	0.922884	0.463852	1.36337	0.802631	1.44971	1.37238	1.15992	2.62137	1.34732	1.17136
	Quad	1.60281	0.782673	0.771565	0.455303	1.04567	0.960272	1.04447	1.66117	0.676073		1.16531	0.511006	0.927391	1.74797	1.67864	1.3682	1.20385	1.04155	1.70042	1.06561
	Pax7	WT										mD3AKO
	EDL	1.33412	0.824096	0.963185	1.0181	0.618088	1.5272	1.20237	0.844333	0.821245	0.847265	0.983423	3.1621	1.74217	0.500307	0.67403	4.17242	1.00061	0.990264	2.20516	0.633266
	Quad	1.49599	2.39679	0.655698	0.341772	0.165065	0.82137	0.555209	1.17781	1.45005	0.940242	1.12202	0.827083	0.628988	0.886446	1.64844	1.14958	1.25362	0.564914	1.20673	0.862206
	Eef1a1	WT										mD3AKO
	EDL	0.517253	0.667041	0.51601	0.861813	1.36882	0.831337	1.22934	1.93164	0.926521	1.15023	0.525101	0.950552	0.51831	0.994174	1.69085	1.585	0.654389	0.892721	1.92086	1.23776
	Quad	1.03615	1.21008	0.681293	1.25938	1.21528	0.827671	0.796928	0.98271	0.908041	1.08247	0.734624	0.986929	0.491613	0.556957	0.977227	0.659319	0.955535	0.593945	1.04134	1.17715

## Sheet: Figure S1
Figure S1 A		WT										mD3AKO
Dnmt3a expression	EDL	1.06735	1.18838	0.781209	0.57686	0.7616	1.09011	0.951744	1.41627	1.23846	0.928005	0.34454	0.555043	0.453633	0.33968	0.421114	0.435508	0.451971	0.386116	0.675571	0.432332
	Quad	1.23386	1.5804	0.678999	0.536024	0.85756	0.959633	0.877462	0.638051	1.29596	1.34206	0.451596	0.418029	0.49302	0.345753	0.584059	0.453013	0.38437	0.336472	0.465576	0.20822
Data from Figure S1 B-C is derived from RNA-seq data available at https://www.ncbi.nlm.nih.gov/geo/query/acc.cgi?acc=GSE152349

## Sheet: Figure S2
All of Figure S2 is derived from RRBS data available at https://www.ncbi.nlm.nih.gov/geo/query/acc.cgi?acc=GSE152349

[truncated: 2 more sheets: Figure S3, Figure S4]
